# Supplementary material for: The monoaminergic system is a bilaterian innovation
Source: Nat Commun. 2023 Jun 6;14:3284. doi: 10.1038/s41467-023-39030-2 (PMC10244343; doi:10.1038/s41467-023-39030-2)
Supplement: Supplementary file 3 — Supplementary Data 1- 6 [file 41467_2023_39030_MOESM3_ESM.xlsx]

## Sheet: Supplementary Data 1
Supplementary Data 1: Literature Evidence for Monoamines in Non-bilaterians.
Title	Authors	DOI	Year	Phylum - Class	Species	Monoamine	Present / Ambiguous / Absent	Type of experimental evidence
Brominated Cyclodipeptides from the Marine SpongeGeodia barrettias Selective 5-HT Ligands	Hedner E., Martin Sjögren, Per-Anders Frändberg, Tobias Johansson, Ulf Göransson, Mia Dahlström, Per Jonsson, Fred Nyberg, and Lars Bohlin	https://doi.org/10.1021/np0601760	2006	PORIFERA	Geodia barretti	Serotonin	◇	Pharmacology
Neuroactive substances specifically modulate rhythmic body contractions in the nerveless metazoon Tethya wilhelma (Demospongiae, Porifera)	Ellwanger K. and Michael Nickel	https://doi.org/10.1186/1742-9994-3-7	2006	PORIFERA	Tethya wilhelma	Serotinin and epinephrine	◇	Pharmacology
Cholinergic and Monoaminergic Mechanisms Associated with Control of Bioluminescence in the Ctenophore Mnemiopsis Leidyi	Anctil M.	https://doi.org/10.1242/jeb.119.1.225	1985	CTENOPHORA	Mnemiopsis leidyi	Serotonin and Epinephrine	◇	Pharmacology
Evidence for involvement of Wnt signalling in body polarities, cell proliferation, and the neuro-sensory system in an adult ctenophore	Jager, Cyrielle Dayraud, Antoine Mialot, Eric Qué́innec, Hervé ́le Guyader, Michaël Manuel	https://doi.org/10.1371/journal.pone.0084363	2013	CTENOPHORA	Pleurobrachia pileus	Dopamine, Serotonin, Norepinephrine	△	Stainings
The ctenophore genome and the evolutionary origins of neural systems	Moroz, Kevin M. Kocot, […]Andrea B. Kohn	https://doi.org/10.1038/nature13400	2014	CTENOPHORA	Pleurobrachia bachei	Serotonin	◇	Pharmacology
Localization and identification of catechol compounds in the ctenophore mnemiopsis leidyi	Carlberg M.	https://doi.org/10.1016/0742-8413(88)90170-3	1988	CTENOPHORA	Mnemiopsis leidyi	Serotonin	◯	HPLC
Gland cells in the tentacles of the jellyfish Cyanea lamarcki reactive with an antibody against 5-hydroxytryptamine	Elofsson R., Mats Carlberg	https://doi.org/10.1007/BF00224126	1989	CNIDARIA Scyphozoa	Cyanea lamarcki	Serotonin	△	Stainings
Biochemical basis for adrenergic neurotransmission in coelenterates	Carlberg M. & E. Rosengren	https://doi.org/10.1007/BF00685220	1985	CNIDARIA Scyphozoa	Cyanea lamarcki, Cyanea capillata, Aurelia aurita	Serotonin, Dopamine	◯	HPLC
Biochemical basis for adrenergic neurotransmission in coelenterates	Carlberg M. & E. Rosengren	https://doi.org/10.1007/BF00685220	1985	CNIDARIA Scyphozoa	Cyanea lamarcki, Cyanea capillata, Aurelia aurita	Epinephrine	◯	HPLC
The Jellyfish Cassiopea Exhibits a Sleep-like State	Nath R.D., Claire N. Bedbrook,Michael J. Abrams, ...,Paul W. Sternberg, Viviana Gradinaru,Lea Goentoro	https://doi.org/10.1016/j.cub.2017.08.014	2017	CNIDARIA Scyphozoa	Cassiopea spp.	Histamine	◇	Pharmacology
Localization of dopamine in the freshwater hydrozoanHydra attenuata	Carlberg	https://doi.org/10.1007/BF00645064	1992	CNIDARIA Hydrozoa	Hydra vulgaris	Dopamine	◯	HPLC
Dopaminergic receptors in Hydra. Pharmacological and biochemical observations	Venturini G, Antonio Carolei	https://doi.org/10.1016/0742-8413(92)90040-E	1992	CNIDARIA Hydrozoa	Hydra vulgaris	Dopamine	◇	Pharmacology
The Effects of Dopamine Synthesis Inhibitors and Dopamine Antagonists on Regeneration in the Hydra Hydra Attenuata	Ostroumova and L. N. Markova	https://doi.org/10.1023/A:1015066424928	2002	CNIDARIA Hydrozoa	Hydra vulgaris	Dopamine	◇	Pharmacology
Catecholamines induce metamorphosis in the hydrozoan Halocordyle disticha but not in Hydractinia echinata	Edwards, Mary Beth Thomas, Bert Alan Long, and Sherry Jo Amyotte	https://doi.org/10.1007/BF00375776	1987	CNIDARIA Hydrozoa	Halocordyle disticha, Hydraetinia echinata	Norepinephrine	◇	Pharmacology
Monoamine concentrations in Hydra magnipapillata	Takeda& C.N. Svendsen	https://doi.org/10.1007/BF00026512	1991	CNIDARIA Hydrozoa	Hydra magnipapillata	Norepinephrine and epinephrine	◯	HPLC
Monoamine concentrations in Hydra magnipapillata	Takeda& C.N. Svendsen	https://doi.org/10.1007/BF00026512	1991	CNIDARIA Hydrozoa	Hydra magnipapillata	Serotonin and Dopamine	◯	HPLC
Serotonin Plays an Early Role in the Metamorphosis of the Hydrozoan Phialidium gregarium	McCauley D.W.	https://doi.org/10.1006/dbio.1997.8698	1997	CNIDARIA Hydrozoa	Phialidium gregarium	Serotonin	△◇	Stainings and Pharmacology
Serotonin involvement in the metamorphosis of the hydroidEudendrium racemosum	Zega G., Roberta Pennati, Arianna Fanzago and Fiorenza de Bernardi	10.1387/ijdb.062195gz	2007	CNIDARIA Hydrozoa	Eudendrium racemosum	Serotonin	△◇	Stainings and Pharmacology
Serotonin involvement in the metamorphosis of the hydroidEudendrium racemosum	Zega G., Roberta Pennati, Arianna Fanzago and Fiorenza de Bernardi	10.1387/ijdb.062195gz	2007	CNIDARIA Hydrozoa	Eudendrium racemosum	Dopamine	△◇	Stainings and Pharmacology
Dopaminergic receptors in Hydra. Pharmacological and biochemical observations	Venturini G, Antonio Carolei	https://doi.org/10.1016/0742-8413(92)90040-E	1992	CNIDARIA Hydrozoa	Hydra vulgaris	Dopamine	△	Stainings
Evidence for biosynthesis and catabolism of monoamines in the sea pansy Renilla koellikeri (CNIDARIA)	Pani, Michel Anctil	https://doi.org/10.1016/0197-0186(94)90023-X	1994	CNIDARIA Octocorallia	Renilla koellikeri	Serotonin and Dopamine	◯△	HPLC and stainings
Neuronal localization and evoked release of norepinephrine in the cnidarian Renilla koellikeri	Pani, Michel Anctil, Denis Umbriaco	https://doi.org/10.1002/jez.1402720102	1995	CNIDARIA Octocorallia	Renilla koellikeri	Norepinephrine	◯△◇	HPLC, stainings and pharmacology
Biochemical basis for adrenergic neurotransmission in coelenterates	Carlberg M. & E. Rosengren	https://doi.org/10.1007/BF00685220	1985	CNIDARIA Octocorallia	Alcyonium digitatum, Kophobelemmon stroemi, Pennatulaphosphoraea	Norepinephrine and epinephrine	◯	HPLC
Biogenic catecholamines in the cnidarian Renilla köllikeri: radioenzymatic and chromatographic detection	De Waele, Michel Anctil, and Mats Carlberg	https://doi.org/10.1139/z87-371	1987	CNIDARIA Octocorallia	Renilla koellikeri	Dopamine, Epinephrine and Norepinephrine	◯	HPLC
Serotonin-immunoreactive neurons in the cnidarian Renilla koellikeri	Umbriaco, Michel Anctil, Laurent Descarries	https://doi.org/10.1002/cne.902910202	1990	CNIDARIA Octocorallia	Renilla koellikeri	Serotonin	△	Stainings
Distribution of serotonin uptake and binding sites in the cnidarian Renilla koellikeri: an autoradiographic study	Dergham, M Anctil	https://doi.org/10.1016/s0040-8166(98)80069-4	1998	CNIDARIA Octocorallia	Renilla koellikeri	Serotonin	△	Stainings
Tyrosine hydroxylase and dopamine-β-hydroxylase immunoreactivitiesin the cnidarian Renilla koellikeri	Anctil · Patricia HurtubiseMarc-Antoine Gillis	https://doi.org/10.1007/s00441-002-0601-4	2002	CNIDARIA Octocorallia	Renilla koellikeri	Epinephrine	△	Stainings
Modulation of a rhythmic activity by serotonin via cyclic AMP in the coelenterate Renilla kfillikeri	Anctil M.	https://doi.org/10.1007/BF00692421	1989	CNIDARIA Octocorallia	Renilla koellikeri	Serotonin	◇	Pharmacology
Identification of β-like adrenoceptors associated with bioluminescence in the sea pansy Renilla koellikeri	Awad E.W.,M. Anctil	https://doi.org/10.1242/jeb.177.1.181	1993	CNIDARIA Octocorallia	Renilla koellikeri	Epinephrine and norepinephrine	◇	Pharmacology
Biochemical basis for adrenergic neurotransmission in coelenterates	Carlberg M. & E. Rosengren	https://doi.org/10.1007/BF00685220	1985	CNIDARIA Hexacorallia	Metridium senile, Tealia felina, Boloeera tueidae, Aetinostola callosa, Sagartia troglodytes	Epinephrine and norepinephrine	◯	HPLC
Neurotransmitters in hermatypic coral, Acropora spp., and its contribution to synchronous spawning during reproductive event	Taira J., Itsuki Higa, Eito Tsuchida, Naoko Isomura, Akira Iguchi	https://doi.org/10.1016/j.bbrc.2018.04.170	2018	CNIDARIA Hexacorallia	Acropora spp.	Dopamine, Epinephrine and Norepinephrine	◯	HPLC
Presence of 3,4-dihydroxyphenylalanine and 3,4,5-trihydroxyphenylalanine in a coelenterate nervous system: Possible tyrosinase-mediated accumulation	Carlberg M., Rolf Elofsson	https://doi.org/10.1016/0197-0186(87)90005-2	1987	CNIDARIA Hexacorallia	Metridium senile	Dopamine	△	Stainings
L-DOPA and FMRFamide immunoreactivity in the tentacular nerve plexus of the sea anemone Metridium senile	Carlberg M., N.Mons, M.Geffard, D.R.Nässel	https://doi.org/10.1016/0742-8413(89)90094-7	1989	CNIDARIA Hexacorallia	Metridium senile	Dopamine	△	Stainings
Anatomy and development of the nervous system of Nematostella vectensis, an anthozoan cnidarian	Marlow, Mansi Srivastava, David Q. Matus, Daniel Rokhsar, Mark Q. Martindale	https://doi.org/10.1002/dneu.20698	2009	CNIDARIA Hexacorallia	Nematostella vectensis	Serotonin	△	Stainings
Immunocytochemical evidence for biogenic amines and immunogold labeling of serotonergic synapses in tentacles of Aiptasia pallida (Cnidaria, Anthozoa)	Westfall,a Scott R. Elliott, P.S. MohanKumar, and Ryan W. C	https://doi.org/10.1111/j.1744-7410.2000.tb00105.x	2000	CNIDARIA Hexacorallia	Aiptasia pallida	Norepinephrine and epinephrine	△	Stainings
Immunocytochemical evidence for biogenic amines and immunogold labeling of serotonergic synapses in tentacles of Aiptasia pallida (Cnidaria, Anthozoa)	Westfall,a Scott R. Elliott, P.S. MohanKumar, and Ryan W. C	https://doi.org/10.1111/j.1744-7410.2000.tb00105.x	2000	CNIDARIA Hexacorallia	Aiptasia pallida	Dopamine and Serotonin	◯△	HPLC and stainings
Does dopamine block the spawning ofthe acroporid coralAcropora tenuis?	Isomura T., C. Yamauchi, Y. Takeuchi & A. Takemura	https://doi.org/10.1038/srep02649	2013	CNIDARIA Hexacorallia	Acropora tenuis	Dopamine	◇	Pharmacology
The role of L-Dopa in the nervous system of sea anemones: a putative inhibitory transmitter in tentacles	Hudman D, I D McFarlane	https://doi.org/10.1242/jeb.198.4.1045	1995	CNIDARIA Hexacorallia	Calliactis parasitica	Dopamine	◇	Pharmacology
Distribution of histamine in the thallus ofFurcellaria lumbricalis	Barwell, C.J.	https://doi.org/10.1007/BF00003471	1989	EUKARYOTA	Furcellaria lumbricalis	Histamine	◯	HPLC
Growth inhibition and biodegradation of catecholamines in the ciliated protozoan Tetrahymena pyriformis	Ud-Daula A., Pfister G. and Schramm K-W.	10.1080/10934520802329885	2008	EUKARYOTA	Tetrahymena	Dopamine	◇	Pharmacology
Identification of dopamine receptor in Tetrahymena thermophila by fluorescent ligands	Ud-Daula A., Pfister G. and Schramm K-W.	10.3923/pjbs.2012.1133.1138	2012	EUKARYOTA	Tetrahymena	Dopamine	△	Stainings
EDAC fixation increases the demonstrability of biogenic amines in the unicellular Tetrahymena: A flow cytometric and confocal microscopic comparative analysis	Csaba G., Kovàcs P., Pàallinger E.	https://doi.org/10.1016/j.cellbi.2005.12.011	2006	EUKARYOTA	Tetrahymena	Serotonin and histamine	△	Stainings
Identification and quantification of catecholamines in potato plants (Solanum tuberosum) by GC–MS	Szopa J, Wilczyński G, Fiehn O, Wenczel A, Willmitzer L	https://doi.org/10.1016/S0031-9422(01)00232-1.	2001	EUKARYOTA	Solanum tuberosum	Dopamine and norpinephrine	◯	GC-MS
Rapid method for accurate analysis of melatonin, serotonin and auxin in plant samples using liquid chromatography-tandem mass spectrometry	Cao J, Murch SJ, O'Brien R, Saxena PK	10.1016/j.chroma.2006.09.079	2006	EUKARYOTA		Serotonin	◯	LC-MS
Extraction Efficiency of Different Solvents and LC-UV Determination of Biogenic Amines in Tea Leaves and Infusions	U. Gianfranco Spizzirri, Nevio Picci, Donatella Restuccia	https://doi.org/10.1155/2016/8715287	2016	EUKARYOTA	Camellia sinensis	Serotonin and histamine	◯	LC-UV
[REVIEW] New insights on neurotransmitters signaling mechanisms in plants	Ramakrishna Akula & Soumya Mukherjee	https://doi.org/10.1080/15592324.2020.1737450	2020	EUKARYOTA		Dopamine, Serotonin, histamine	◇	Pharmacology

## Sheet: Supplementary Data 2
	Supplementary Data 2: Species Data and BUSCO Scores
	Taxonomy				BUSCO
		Phyla	Species	Source	# Genes	lineage	Completeness	Single Copy	Multi-Copy	Fragment	Missing
1	Amoebozoa		Stygamoeba regulata	EP00013	255	eukaryota_odb10	0.851	0.416	0.435	0.055	0.094
2	Amoebozoa		Dictyostelium discoideum	UP000002195	255	eukaryota_odb10	0.941	0.925	0.016	0.016	0.043
3	Amoebozoa		Mastigamoeba balamuthi	EP00727	255	eukaryota_odb10	0.8	0.776	0.024	0.043	0.157
4	Amoebozoa		Vermamoeba vermiformis	EP00029	255	eukaryota_odb10	0.89	0.839	0.051	0.035	0.075
5	Ancyromonadida		Nutomonas longa	EP00162	255	eukaryota_odb10	0.513	0.478	0.035	0.278	0.209
6	CRuMs		Diphylleia rotans	EP00002	255	eukaryota_odb10	0.906	0.545	0.361	0.024	0.07
7	CRuMs		Rigifila ramosa	EP00004	255	eukaryota_odb10	0.863	0.663	0.2	0.071	0.066
8	Apusomonadida		Thecamonas trahens	EP00031	255	eukaryota_odb10	0.816	0.816	0	0.071	0.113
9	Breviatea		Pygsuia biforma	EP00033	255	eukaryota_odb10	0.624	0.624	0	0.149	0.227
10	Metazoa	Echinodermata	Acanthaster planci (great barrier reef version)	https://marinegenomics.oist.jp/cots/viewer/download?project_id=46	255	eukaryota_odb10	0.914	0.914	0	0.059	0.027
11	Metazoa	Echinodermata	Strongylocentrotus purpuratus	EP00057	255	eukaryota_odb10	0.96	0.678	0.282	0.031	0.009
12	Metazoa	Chordata	Branchiostoma belcheri	http://genome.bucm.edu.cn/lancelet/download_data.php	255	eukaryota_odb10	0.969	0.851	0.118	0.024	0.007
13	Metazoa	Chordata	Danio rerio	EP00067	255	eukaryota_odb10	1	0.761	0.239	0	0
14	Metazoa	Chordata	Takifugu rubripes	EP00066	255	eukaryota_odb10	0.992	0.78	0.212	0	0.008
15	Metazoa	Chordata	Xenopus tropicalis	EP00079	255	eukaryota_odb10	0.98	0.647	0.333	0.004	0.016
16	Metazoa	Chordata	Gallus gallus	UP000000539	255	eukaryota_odb10	0.961	0.863	0.098	0.02	0.019
17	Metazoa	Chordata	Callorhinchus milii	EP00062	255	eukaryota_odb10	0.949	0.773	0.176	0.024	0.027
18	Metazoa	Chordata	Latimeria chalumnae	EP00068	255	eukaryota_odb10	0.961	0.741	0.22	0.027	0.012
19	Metazoa	Chordata	Petromyzon marinus	UP000245300	255	eukaryota_odb10	0.545	0.529	0.016	0.098	0.357
20	Metazoa	Chordata	Anolis carolinensis	EP00078	255	eukaryota_odb10	0.949	0.737	0.212	0.016	0.035
21	Metazoa	Chordata	Monodelphis domestica	Ensembl	255	eukaryota_odb10	0.957	0.592	0.365	0.027	0.016
22	Metazoa	Chordata	Homo sapiens	UP000005640	255	eukaryota_odb10	1	0.976	0.024	0	0
23	Metazoa	Chordata	Mus musculus	UP000000589	255	eukaryota_odb10	1	0.98	0.02	0	0
24	Metazoa	Chordata	Ciona intestinalis	EP00059	255	eukaryota_odb10	0.973	0.855	0.118	0.016	0.011
25	Metazoa	Arthropoda	Stegodyphus mimosarum	Ensembl Metazoa	255	eukaryota_odb10	0.784	0.78	0.004	0.133	0.083
26	Metazoa	Arthropoda	Daphnia pulex	UP000000305	255	eukaryota_odb10	0.977	0.957	0.02	0.004	0.019
27	Metazoa	Arthropoda	Drosophila melanogaster	UP000000803	255	eukaryota_odb10	1	0.996	0.004	0	0
28	Metazoa	Nematoda	Caenorhabditis elegans	EP00081	255	eukaryota_odb10	0.981	0.871	0.11	0.008	0.011
29	Metazoa	Annelida	Helobdella robusta	UP000015101	255	eukaryota_odb10	0.973	0.965	0.008	0.016	0.011
30	Metazoa	Annelida	Capitella teleta	EP00103	255	eukaryota_odb10	0.942	0.922	0.02	0.043	0.015
31	Metazoa	Brachiopoda	Lingula unguis	UP000085678	255	eukaryota_odb10	0.984	0.776	0.208	0.012	0.004
32	Metazoa	Mollusca	Crassostrea gigas	EP00105	255	eukaryota_odb10	0.988	0.753	0.235	0.012	0
33	Metazoa	Mollusca	Lottia gigantea	EP00107	255	eukaryota_odb10	0.965	0.957	0.008	0.024	0.011
34	Metazoa	Rotifera	Adineta vaga	Ensembl Metazoa	255	eukaryota_odb10	0.961	0.216	0.745	0.008	0.031
35	Metazoa	Acoela	Hofstenia miamia	Ensembl Metazoa	255	eukaryota_odb10	0.836	0.812	0.024	0.102	0.062
36	Metazoa	Cnidaria	Nematostella vectensis	Sebe-Pedros et al 2018. Cell.	255	eukaryota_odb10	0.949	0.929	0.02	0.051	0
				simrbase.stowers.org/starletseaanemone	255	eukaryota_odb10	0.937	0.929	0.008	0.035	0.028
37	Metazoa	Cnidaria	Fungia scutaria	REEFGENOMICS	255	eukaryota_odb10	0.844	0.824	0.02	0.141	0.015
38	Metazoa	Cnidaria	Stylophora pistillata	UP000225706	255	eukaryota_odb10	0.851	0.847	0.004	0.09	0.059
39	Metazoa	Cnidaria	Hydra magnipapillata	Compagen	255	eukaryota_odb10	0.709	0.682	0.027	0.216	0.075
40	Metazoa	Cnidaria	Clytia hemisphaerica	MARIMBA	255	eukaryota_odb10	0.847	0.839	0.008	0.039	0.114
41	Metazoa	Cnidaria	Thelohanellus kitauei	Ensembl Metazoa	255	eukaryota_odb10	0.294	0.286	0.008	0.157	0.549
42	Metazoa	Cnidaria	Aurelia sp.	https://davidadlergold.faculty.ucdavis.edu/jellyfish/	255	eukaryota_odb10	0.674	0.596	0.078	0.094	0.232
43	Metazoa	Cnidaria	Tripedalia cystophora	SRR8101524	255	eukaryota_odb10	0.957	0.859	0.098	0.031	0.012
44	Metazoa	Cnidaria	Polypodium hydriforme	SRR1336770	255	eukaryota_odb10	0.961	0.796	0.165	0.004	0.035
45	Metazoa	Cnidaria	Lucernaria quadricornis	ERR2248383	255	eukaryota_odb10	0.933	0.831	0.102	0.047	0.02
46	Metazoa	Cnidaria	Cyanea nozarkii	SRR2089748	255	eukaryota_odb10	0.934	0.824	0.11	0.043	0.023
47	Metazoa	Cnidaria	Heliopora coerulea	DRR072217-19	255	eukaryota_odb10	0.976	0.6	0.376	0.016	0.008
48	Metazoa	Cnidaria	Paramuricea biscaya	SRR7521179	255	eukaryota_odb10	0.972	0.584	0.388	0.02	0.008
49	Metazoa	Cnidaria	Renilla koellikeri	SRR7495167	255	eukaryota_odb10	0.976	0.525	0.451	0.016	0.008
50	Metazoa	Ctenophora	Pleurobrachia bachei	Neurobase	255	eukaryota_odb10	0.475	0.475	0	0.18	0.345
51	Metazoa	Ctenophora	Mnemiopsis leidyi	Ensembl Metazoa	255	eukaryota_odb10	0.836	0.824	0.012	0.078	0.086
52	Metazoa	Placozoa	Hoilungia hongkongensis	https://bitbucket.org/molpalmuc/hoilungia-genome/src/master/sequences/Hhon_TRINITY_transdecoder_proteins.fasta.gz	255	eukaryota_odb10	0.968	0.427	0.541	0.027	0.005
53	Metazoa	Placozoa	Trichoplax adhaerens	EP00114	255	eukaryota_odb10	0.961	0.949	0.012	0.024	0.015
54	Metazoa	Porifera	Sycon ciliatum	EP00117	255	eukaryota_odb10	0.973	0.91	0.063	0.02	0.007
55	Metazoa	Porifera	Amphimedon queenslandica	EP00119	255	eukaryota_odb10	0.949	0.776	0.173	0.031	0.02
56	Metazoa	Porifera	Oscarella pearsei	EP00118	255	eukaryota_odb10	0.949	0.929	0.02	0.024	0.027
57	Holozoa	Pluriformea	Corallochytrium limacisporum	EP00127	255	eukaryota_odb10	0.902	0.894	0.008	0.043	0.055
58	Holozoa	Pluriformea	Syssomonas multiformis	EP00128	255	eukaryota_odb10	0.573	0.365	0.208	0.153	0.274
59	Holozoa	Choanoflagellatea	Helgoeca nana	EP00037	255	eukaryota_odb10	0.941	0.914	0.027	0.008	0.051
60	Holozoa	Choanoflagellatea	Didymoeca costata	EP00039	255	eukaryota_odb10	0.949	0.925	0.024	0.02	0.031
61	Holozoa	Choanoflagellatea	Mylnosiga fluctuans	EP00047	255	eukaryota_odb10	0.933	0.902	0.031	0.039	0.028
62	Holozoa	Choanoflagellatea	Salpingoeca kvevrii	EP00050	255	eukaryota_odb10	0.949	0.871	0.078	0.031	0.02
63	Holozoa	Filasterea	Capsaspora owczarzaki	UP000008743	255	eukaryota_odb10	0.937	0.929	0.008	0.024	0.039
64	Holozoa	Ichthyosporea	Sphaerothecum destruens	EP00126	255	eukaryota_odb10	0.686	0.549	0.137	0.239	0.075
65	Holozoa	Ichthyosporea	Amoebidium parasiticum	EP00123	255	eukaryota_odb10	0.899	0.824	0.075	0.067	0.034
66	Fungi	Ascomycota	Aspergillus niger	UP000068243	255	eukaryota_odb10	0.965	0.961	0.004	0.016	0.019
67	Fungi	Ascomycota	Fusarium oxysporum	UP000002489	255	eukaryota_odb10	0.973	0.965	0.008	0.02	0.007
68	Fungi	Basidiomycota	Agaricus bisporus	UP000008493	255	eukaryota_odb10	0.945	0.937	0.008	0.024	0.031
69	Fungi	Basidiomycota	Ustilago maydis	EP00150	255	eukaryota_odb10	0.988	0.988	0	0.004	0.008
70	Fungi	Chytridiomycota	Spizellomyces punctatus	UP000053201	255	eukaryota_odb10	0.949	0.945	0.004	0.027	0.024
71	Fungi	Mucoromycota	Mortierella elongata	UP000078512	255	eukaryota_odb10	0.984	0.953	0.031	0.012	0.004
72	Fungi	Mucoromycota	Rhizopus microsporus	UP000242254	255	eukaryota_odb10	0.973	0.957	0.016	0.02	0.007
73	Rotosphaerida		Fonticula alba	UP000030693	255	eukaryota_odb10	0.71	0.71	0	0.106	0.184
74	Rotosphaerida		Parvularia atlantis	EP00160	255	eukaryota_odb10	0.757	0.706	0.051	0.188	0.055
75	Viridiplantae	Chlorophyta	Chlamydomonas reinhardtii	UP000006906	255	eukaryota_odb10	0.918	0.918	0	0.039	0.043
76	Viridiplantae	Chlorophyta	Coccomyxa subellipsoidea	UP000007264	255	eukaryota_odb10	0.859	0.847	0.012	0.047	0.094
77	Viridiplantae	Streptophyta	Physcomitrella patens	EP00247	255	eukaryota_odb10	1	0.455	0.545	0	0
78	Viridiplantae	Streptophyta	Ginkgo biloba	EP00251	255	eukaryota_odb10	0.714	0.647	0.067	0.165	0.121
79	Viridiplantae	Streptophyta	Amborella trichopoda	EP00254	255	eukaryota_odb10	0.992	0.451	0.541	0.008	0
80	Viridiplantae	Streptophyta	Arabidopsis thaliana	EP00260	255	eukaryota_odb10	1	0.427	0.573	0	0
81		Glaucophyta	Gloeochaete wittrockiana	EP00276	255	eukaryota_odb10	0.855	0.631	0.224	0.055	0.09
82		Glaucophyta	Cyanophora paradoxa	EP00741	255	eukaryota_odb10	0.854	0.827	0.027	0.035	0.111
83	Rhodelphis		Rhodelphis marinus	EP00736	255	eukaryota_odb10	0.898	0.89	0.008	0.051	0.051
84	Rhodophyta		Galdieria sulphuraria	EP00167	255	eukaryota_odb10	0.78	0.678	0.102	0.078	0.142
85	Rhodophyta		Rhodosorus marinus	EP00189	255	eukaryota_odb10	0.726	0.506	0.22	0.063	0.211
86	Cryptophyceae		Baffinella sp CCMP2293	EP00290	255	eukaryota_odb10	0.789	0.667	0.122	0.114	0.097
87	Cryptophyceae		Guillardia theta	EP00279	255	eukaryota_odb10	0.796	0.761	0.035	0.102	0.102
88	Discoba		Euglena longa	EP00668	255	eukaryota_odb10	0.835	0.706	0.129	0.067	0.098
89	Discoba		Pharyngomonas kirbyi	EP00761	255	eukaryota_odb10	0.851	0.839	0.012	0.067	0.082
90	Metamonada		Carpediemonas membranifera	EP00765	255	eukaryota_odb10	0.439	0.298	0.141	0.141	0.42
91	Metamonada		Monocercomonoides exilis	EP00770	255	eukaryota_odb10	0.56	0.478	0.082	0.078	0.362
92	Haptista		Choanocystis spHF7	EP00300	255	eukaryota_odb10	0.882	0.494	0.388	0.043	0.075
93	Ancoracysta		Ancoracysta twista	EP00164	255	eukaryota_odb10	0.569	0.549	0.02	0.224	0.207
94	Telonemia		Telonemia subtile	EP00656	255	eukaryota_odb10	0.82	0.514	0.306	0.086	0.094
95	Malawimonadidae		Gefionella okellyi	EP00698	255	eukaryota_odb10	0.785	0.612	0.173	0.027	0.188
96	Alveolata		Tetrahymena thermophila	EP00333	255	eukaryota_odb10	0.764	0.725	0.039	0.039	0.197
97	Alveolata		Colponemidia sp Colp-10	EP00742	255	eukaryota_odb10	0.933	0.89	0.043	0.027	0.04
98	Rhizaria		Plasmodiophora brassicae	EP00473	255	eukaryota_odb10	0.89	0.886	0.004	0.035	0.075
99	Rhizaria		Globobulimina spturgida auriculata	EP00482	255	eukaryota_odb10	0.843	0.153	0.69	0.043	0.114
100	Stramenopiles		Aphanomyces astaci	EP00652	255	eukaryota_odb10	0.956	0.725	0.231	0.008	0.036
101	Stramenopiles		Nemacystus decipiens	EP00752	255	eukaryota_odb10	0.906	0.745	0.161	0.031	0.063
	Footnote
	* "EP" codes avaialble from 1.
	References
	1	Richter et al, 2020, https://doi.org/10.1101/2020.06.30.180687

## Sheet: Supplementary Data 3
Supplementary Data 3: Broccoli Orthogroups of Interest Presence/absence
			OG_1	OG_2	OG_30	OG_35	OG_55	OG_84	OG_86	OG_187	OG_192	OG_216	OG_219	OG_220	OG_223
Group	Phyla	Species	Aminergic GPCRs	5HT3R	HRH/ACM	SLC6	DBH/TBH/MOXD	MAO	VMAT/VACHT	DDC/HDC/TDC	TPH/TH/PAH	COMT	GCH	HNMT	PNMT
Alveolata		Colponemidia sp	0	0	0	0	0	4	10	5	2	0	1	0	0
Alveolata		Tetrahymena thermophila	0	0	0	3	0	2	0	1	2	0	1	0	0
Amoebozoa		Dictyostelium discoideum	0	0	0	0	0	4	0	0	1	0	1	0	0
Amoebozoa		Mastigamoeba balamuthi	0	0	0	0	0	0	0	0	0	0	0	0	0
Amoebozoa		Stygamoeba regulata	0	0	0	1	0	6	1	1	2	1	2	0	2
Amoebozoa		Vermamoeba vermiformis	0	0	0	0	6	0	0	1	2	0	1	0	0
Ancoracysta		Ancoracysta twista	0	0	0	3	5	3	1	3	2	1	2	0	0
Ancyromonadida		Nutomonas longa	0	0	0	1	2	0	0	1	2	0	0	0	0
Apusomonadida		Thecamonas trahens	0	0	0	0	3	1	0	0	1	1	1	0	0
Breviata		Pygsuia biforma	0	0	0	0	0	0	0	0	0	0	1	0	0
CRuMs		Diphylleia rotans	0	0	0	3	2	3	0	1	2	1	2	0	0
CRuMs		Rigifila ramosa	0	0	0	1	11	4	0	0	1	0	2	0	0
Cryptophyceae		Baffinella spCCMP2293	0	0	0	1	2	1	0	0	1	1	1	0	0
Cryptophyceae		Guillardia theta	0	0	0	2	0	1	0	0	1	1	1	0	0
Discoba		Euglena longa	0	0	0	3	0	1	8	0	2	1	1	0	0
Discoba		Pharyngomonas kirbyi	0	0	0	0	0	1	0	1	1	0	1	0	0
Fungi		Agaricus bisporus	0	0	0	0	0	0	1	1	0	0	1	0	0
Fungi		Aspergillus niger	0	0	0	0	0	4	4	1	0	3	1	0	0
Fungi		Fusarium oxysporum	0	0	0	3	0	7	2	2	0	2	2	0	0
Fungi		Mortierella elongata	0	0	0	0	0	0	3	0	2	0	3	0	0
Fungi		Rhizopus microsporus	0	0	0	0	0	0	5	0	1	0	1	0	0
Fungi		Spizellomyces punctatus	0	0	0	0	0	1	0	0	1	1	1	0	0
Fungi		Ustilago maydis	0	0	0	0	0	1	0	1	0	0	1	0	0
Glaucophyta		Cyanophora paradoxa	0	0	0	0	0	0	0	0	1	0	3	0	0
Glaucophyta		Gloeochaete wittrockiana	0	0	0	0	0	2	0	1	2	0	3	0	0
Haptista		Choanocystis spHF7	0	0	0	4	8	4	0	1	2	1	4	0	0
Holozoa	Choanoflagellata	Didymoeca costata	0	0	0	4	5	2	1	3	3	0	3	0	0
Holozoa	Choanoflagellata	Helgoeca nana	0	0	0	1	1	2	2	1	1	0	1	0	0
Holozoa	Choanoflagellata	Mylnosiga fluctuans	0	0	0	0	0	5	0	1	1	0	1	0	0
Holozoa	Choanoflagellata	Salpingoeca kvevrii	0	0	0	0	0	2	0	0	1	0	1	0	0
Holozoa	Filastrea	Capsaspora owczarzaki	0	0	0	0	0	0	0	1	1	1	1	0	0
Holozoa	Ichthyosporea	Amoebidium parasiticum	0	0	0	2	1	0	0	1	1	0	1	0	0
Holozoa	Ichthyosporea	Sphaerothecum destruens	0	0	0	0	0	1	0	3	2	0	1	0	0
Holozoa	Pluriformea	Corallochytrium limacisporum	0	0	0	6	0	1	0	1	1	0	1	0	0
Holozoa	Pluriformea	Syssomonas multiformis	0	0	0	0	0	2	1	1	2	2	1	0	0
Malawimonadidae		Gefionella okellyi	0	0	0	0	0	8	6	1	1	1	0	0	0
Metamonada		Carpediemonas membranifera	0	0	0	0	0	0	0	0	0	0	0	0	0
Metamonada		Monocercomonoides exilis	0	0	0	0	0	0	0	0	0	0	0	0	0
Metazoa	Acoela	Hofstenia miamia	22	2	9	27	0	0	4	6	5	0	1	1	0
Metazoa	Annelida	Capitella teleta	22	0	23	46	1	8	9	6	4	0	1	0	5
Metazoa	Annelida	Helobdella robusta	29	0	6	19	1	1	9	4	3	0	1	0	0
Metazoa	Arthropoda	Daphnia pulex	15	0	2	23	2	1	5	8	4	0	1	0	2
Metazoa	Arthropoda	Drosophila melanogaster	17	0	2	14	3	1	3	5	3	0	1	0	0
Metazoa	Arthropoda	Stegodyphus mimosarum	19	0	1	16	3	3	9	5	3	0	1	0	5
Metazoa	Brachiopoda	Lingula unguis	22	0	5	44	23	6	17	8	3	0	1	0	14
Metazoa	Chordata	Mus musculus	42	2	8	21	3	2	4	2	4	2	1	1	3
Metazoa	Chordata	Anolis carolinensis	40	2	8	27	4	2	4	2	11	0	2	3	9
Metazoa	Chordata	Branchiostoma belcheri	31	0	12	29	28	12	8	6	3	0	1	14	14
Metazoa	Chordata	Callorhinchus milii	42	3	4	29	2	2	3	1	5	0	2	1	1
Metazoa	Chordata	Ciona intestinalis	21	3	1	38	13	1	6	2	3	0	2	0	0
Metazoa	Chordata	Danio rerio	152	19	17	48	4	2	6	3	9	3	2	1	2
Metazoa	Chordata	Gallus gallus	33	2	11	20	3	2	3	2	5	2	2	2	1
Metazoa	Chordata	Homo sapiens	34	6	8	19	3	2	4	2	4	2	1	1	3
Metazoa	Chordata	Latimeria chalumnae	67	8	10	37	2	4	4	4	7	0	2	6	1
Metazoa	Chordata	Monodelphis domestica	53	11	9	35	5	3	7	3	6	2	1	1	3
Metazoa	Chordata	Petromyzon marinus	35	0	5	19	7	2	3	6	3	0	1	0	3
Metazoa	Chordata	Takifugu rubripes	55	18	11	57	3	2	8	2	6	3	3	2	1
Metazoa	Chordata	Xenopus tropicalis	34	10	17	30	3	3	14	6	5	7	2	1	33
Metazoa	Cnidaria	Aurelia aurelia	25	0	1	12	5	0	0	0	2	0	1	0	0
Metazoa	Cnidaria	Clytia hemisphaerica	27	0	2	14	1	1	0	4	1	0	1	0	0
Metazoa	Cnidaria	Cyanea nozakii	13	0	0	13	7	2	2	3	3	0	1	0	0
Metazoa	Cnidaria	Fungia scutaria	18	0	1	19	9	3	2	0	1	0	1	2	1
Metazoa	Cnidaria	Heliopora coerulea	19	0	0	22	5	8	1	1	2	16	3	1	2
Metazoa	Cnidaria	Hydra magnapapillata	39	0	1	8	0	0	0	6	6	0	1	0	0
Metazoa	Cnidaria	Lucernaria quadricornis	19	0	0	17	11	0	0	2	1	0	1	0	0
Metazoa	Cnidaria	Nematostella vectensis combined	120	0	9	35	10	7	3	3	2	0	2	5	1
Metazoa	Cnidaria	Paramuricea biscaya	19	0	0	36	3	3	2	2	2	1	2	1	4
Metazoa	Cnidaria	Polypodium hydrifrome	6	0	0	0	0	0	0	0	1	0	2	0	0
Metazoa	Cnidaria	Renilla koellikeri	31	0	2	17	0	5	1	0	5	0	1	0	3
Metazoa	Cnidaria	Stylophora pistillata	28	0	2	17	7	4	2	0	1	0	2	6	0
Metazoa	Cnidaria	Thelohanellus kitauei	0	0	0	0	0	0	0	0	0	0	0	0	0
Metazoa	Cnidaria	Tripedalia cystophora	30	0	1	25	4	4	4	3	1	0	1	0	0
Metazoa	Ctenophora	Mnemiopsis leidyi	1	0	0	8	0	0	1	0	1	0	1	0	0
Metazoa	Ctenophora	Pleurobrachia bachei	2	0	0	8	0	0	0	0	2	0	0	0	0
Metazoa	Echinodermata	Acanthaster planci	13	0	27	29	3	9	3	6	8	11	1	19	0
Metazoa	Echinodermata	Strongylocentrotus purpuratus	25	0	70	50	1	9	6	10	8	0	2	14	0
Metazoa	Mollusca	Crassostrea gigas	20	0	7	47	16	6	5	4	7	0	1	0	0
Metazoa	Mollusca	Lottia gigantea	14	0	7	37	14	3	5	5	4	0	1	0	1
Metazoa	Nematoda	Caenorhabditis elegans	35	0	8	11	2	1	5	7	5	0	1	0	1
Metazoa	Placozoa	Hoilungia hongkongensis	18	0	3	58	54	0	9	3	9	0	2	0	0
Metazoa	Placozoa	Trichoplax spH2	12	0	2	16	9	0	4	1	1	0	1	0	0
Metazoa	Porifera	Amphimedon queenslandica	0	0	0	1	14	2	1	0	2	0	1	0	3
Metazoa	Porifera	Oscarella pearsei	0	0	0	6	9	2	5	1	5	2	2	0	2
Metazoa	Porifera	Sycon ciliatum	0	0	0	2	9	6	3	5	1	2	1	0	0
Metazoa	Rotifera	Adineta vaga	67	0	23	41	16	6	11	12	8	6	6	0	0
Rhizaria		Globobulimina spturgida auriculata	0	0	0	9	22	9	1	3	7	0	4	0	0
Rhizaria		Plasmodiophora brassicae	0	0	0	0	0	0	3	1	1	0	1	0	0
Rhodelphis		Rhodelphis marinus	0	0	0	2	0	1	0	0	1	1	1	0	0
Rhodophyta		Galdieria sulphuraria	0	0	0	0	0	0	0	0	1	0	1	0	0
Rhodophyta		Rhodosorus marinus	0	0	0	0	0	0	0	0	0	0	2	0	0
Rotosphaerida		Fonticula alba	0	0	0	0	0	1	0	1	1	0	1	0	0
Rotosphaerida		Parvularia atlantis	0	0	0	0	1	3	1	4	1	0	1	0	0
Stramenopiles		Aphanomyces astaci	0	0	0	0	0	0	0	0	1	0	1	0	0
Stramenopiles		Nemacystus decipiens	0	0	0	0	5	1	0	3	0	0	4	0	0
Telonemia		Telonema subtile	0	0	0	3	0	2	2	2	4	3	1	0	0
Viridiplantae	Chlorophyta	Chlamydomonas reinhardtii	0	0	0	0	4	1	0	1	1	0	1	0	0
Viridiplantae	Chlorophyta	Coccomyxa subellipsoidea	0	0	0	0	0	0	0	1	1	0	1	0	0
Viridiplantae	Streptophyta	Amborella trichopoda	0	0	0	0	0	0	0	6	0	0	1	0	0
Viridiplantae	Streptophyta	Arabidopsis thaliana	0	0	0	0	0	0	0	9	0	0	2	0	0
Viridiplantae	Streptophyta	Ginkgo biloba	0	0	0	0	0	0	0	6	1	9	1	0	0
Viridiplantae	Streptophyta	Physcomitrella patens	0	0	0	0	0	0	0	4	1	1	2	0	0

## Sheet: Supplementary Data 4
		Supplementary Data 4: Methodological Information.
		Gene	Query Sequence Source	Broccoli OG	OG Annotation	InterProScan Codes	Final Seqs	Opisthokonta Seqs	IQTREE2 Best Fit Model (Eukaryotes)	Generax Model (Eukaryotes)	IQTREE2 Best Fit Model	Generax Model
		PAH	EggNOG	192	AAAH	cd03347, cd04931, G3DSA:1.10.800.10, TIGR01268	251	204	LG+R8	LG+G4	LG+R7	LG+G4
		TPH	KEGG			cd03346, cd04929, TIGR01270,
		TH	KEGG			cd03345, cd04930, PF12549, PIRSF000336, TIGR01269
		AAAH	-			cd03347, cd04931, G3DSA:1.10.800.10, TIGR01268, cd03346, cd04929, TIGR01270, cd03345, cd04930, PF12549, PIRSF000336, TIGR01269
		DDC	KEGG	187	AADC	cd06450, G3DSA:1.20.1340.10	236	183	LG+R7	LG+G4	LG+R7	LG+G4
		TDC	EggNOG			cd06450, G3DSA:1.20.1340.10, PR00800, PS00392
		HDC	EggNOG			cd06450, G3DSA:1.20.1340.10, PR00800, PS00392
		AADC	-			cd06450, G3DSA:1.20.1340.10, PR00800, PS00392
		DBH	EggNOG	55	BH	PR00767	400	330	GTR20+F+R9	GTR20+G4	GTR20+F+R7	GTR20+G4
		TBH	EggNOG			PR00767
		MOXD	-			SM00664, PS50836, PF03351, cd09631
		BH	-			SM00664, PS50836, PF03351, cd09631, PR00767
		PNMT	EggNOG	223	PNMT	PIRSF000384	120	118	LG+F+R5	LG+F+G4	LG+F+R5	LG+F+G4
		NNMT/INMT	-			PIRSF000384, PF01234, PS01100, PS51681,
		SAM-MT	-			PIRSF000384, PF01234, PS01100, PS51681,
		GCH	EggNOG	219	GCH	TIGR00063,PS00860, PS00859, PF01227, MF_00223, G3DSA:3.30.1130.10, G3DSA:1.10.286.10, cd00642	142	91	LG+R7	LG+G4	LG+R6	LG+G4
		VMAT	KEGG	86	VMAT	cd17384	257	225	GTR20+F+R8	GTR20+G4	GTR20+F+R8	GTR20+G4
		VACHT	-			cd17383
		SLC18a	-			cd17383, cd17384
		SLC18b	-			cd17385
		SERT	KEGG	35	SLC6	PR01203, cd11513, cd11556, cd11497, PF03491, SSF161070, PS50267, PS00754, PS00610, PF00209	1199	1163	GTR20+F+R10	GTR20+G4	GTR20+F+R10	GTR20+G4
		iDAT	KEGG			SSF161070, PS50267, PS00754, PS00610, PF00209
		DAT/NET	EggNOG,KEGG			cd11514, PR01201, PR01202, SSF161070, PS50267, PS00754, PS00610, PF00209
		SLC6	-			SSF161070, PS50267, PS00754, PS00610, PF00209
		MAO	KEGG	84	MAO	PF01593, PR00757	231	172	LG+R7	LG+G4	LG+R6	LG+G4
		COMT	KEGG	216	COMT	PIRSF037177	91	68	LG+R6	LG+G4	LG+R5	LG+G4
		HNMT	EggNOG	220	HNMT	PIRSF016616, PS51597	82	82	JTT+F+R5	JTT+F+G4	JTT+F+R5	JTT+F+G4
		5HTR3	KEGG	2	5HT3R	PR01710, PR01708, PR01709, cd19063, cd19013, cd19012, cd19011, cd18996,	86	86	JTT+R5	JTT+G4	JTT+F+R5	JTT+F+G4
		5HTR1-7,DRD1-5,HRH2,ADRB1-2,ADRA1-2,TyR,OctR,TAAR	KEGG, EggNOG, SwissProt	1	Amine GPCRs		1386	1386	GTR20+F+R10	GTR20+G4	GTR20+F+R10	GTR20+G4
		HRH1/3/4	EggNOG, SwissProt	30	HRH/ACM GPCRs		335	335	GTR20+F+R9	GTR20+G4	GTR20+F+R8	GTR20+G4
		Aminergic GPCR Reanalysis	-	-	-				-	-	GTR20+F+R10	GTR20+G4

## Sheet: Supplementary Data 5
		Supplementary Data 5: Alignment Statistics
		Alignment	Set	Type	Seq No	Min	Max	Mean	SD	RCV	length	Gaps	Gaps%
		GPCR_CLANs+Opsins.fas.aln	Custom	Raw	1361	0.5062	1	0.9518	0.0179	0.0186	10155	13247850	95.8534
		GPCR_CLANs+Opsins.fas.aln.clean	Custom	Trimmed	1361	0.141	1	0.296	0.0579	0.1966	383	106870	20.5021
		OG_1.fas.aln	Eukaryotes	Raw	1386	0.5715	0.9999	0.9541	0.0166	0.0188	10050	13378863	96.0484
		OG_1.fas.aln.clean	Eukaryotes	Trimmed	1386	0.0874	1	0.3119	0.067	0.2631	366	110676	21.8177
		OG_30.fas.aln	Eukaryotes	Raw	335	0.404	0.9996	0.8962	0.0428	0.0475	5050	1534984	90.7335
		OG_30.fas.aln.clean	Eukaryotes	Trimmed	335	0.0965	1	0.3003	0.0935	0.2789	487	38968	23.8855
		OG_5HT3R.fas.aln	Eukaryotes	Raw	86	0.3089	0.9993	0.7135	0.0749	0.1486	1392	84585	70.6571
		OG_5HT3R.fas.aln.clean	Eukaryotes	Trimmed	86	0.0336	0.9979	0.2724	0.1261	0.3751	476	8174	19.9678
		OG_AAAH.fas.aln	Eukaryotes	Raw	251	0.4337	0.9995	0.8375	0.0465	0.101	2096	424073	80.6075
		OG_AAAH.fas.aln.clean	Eukaryotes	Trimmed	251	0.0371	1	0.3973	0.1453	0.4013	458	21576	18.7686
		OG_AADC.fas.aln	Eukaryotes	Raw	236	0.4968	0.9991	0.8173	0.0526	0.1221	2333	445968	80.9985
		OG_AADC.fas.aln.clean	Eukaryotes	Trimmed	236	0.0042	1	0.3365	0.1597	0.4831	480	22133	19.5383
		OG_BH.fas.aln	Eukaryotes	Raw	400	0.4468	0.9999	0.9218	0.0329	0.0436	8098	3028925	93.5084
		OG_BH.fas.aln.clean	Eukaryotes	Trimmed	400	0.0485	1	0.2794	0.1083	0.4317	619	76743	30.9947
		OG_COMT.fas.aln	Eukaryotes	Raw	91	0.4142	0.9984	0.8139	0.1307	0.135	1825	136805	82.3754
		OG_COMT.fas.aln.clean	Eukaryotes	Trimmed	91	0.1245	1	0.312	0.0904	0.2878	265	2349	9.74083
		OG_GCH.fas.aln	Eukaryotes	Raw	142	0.4734	0.9997	0.9093	0.0675	0.064	2974	382778	90.6395
		OG_GCH.fas.aln.clean	Eukaryotes	Trimmed	142	0.125	1	0.4669	0.1066	0.277	248	5845	16.5976
		OG_HNMT.fas.aln	Eukaryotes	Raw	82	0.2741	0.9975	0.8102	0.0873	0.0918	1616	105886	79.9067
		OG_HNMT.fas.aln.clean	Eukaryotes	Trimmed	82	0.0822	1	0.272	0.0944	0.2466	304	1928	7.73427
		OG_MAO.fas.aln	Eukaryotes	Raw	231	0.6087	0.9996	0.8348	0.036	0.08	2768	532445	83.2716
		OG_MAO.fas.aln.clean	Eukaryotes	Trimmed	231	0.0344	1	0.2939	0.0995	0.3719	524	24624	20.343
		OG_PNMT.fas.aln	Eukaryotes	Raw	120	0.199	0.9984	0.8115	0.0754	0.0786	1221	113937	77.7621
		OG_PNMT.fas.aln.clean	Eukaryotes	Trimmed	120	0.0528	1	0.2872	0.11	0.2646	265	1768	5.55975
		OG_SLC6.fas.aln	Eukaryotes	Raw	1199	0.4791	0.9999	0.9561	0.0195	0.0225	12983	14889661	95.6512
		OG_SLC6.fas.aln.clean	Eukaryotes	Trimmed	1199	0.0251	1	0.3333	0.1109	0.3822	597	147720	20.637
		OG_VMAT.fas.aln	Eukaryotes	Raw	257	0.5564	0.9997	0.8552	0.0385	0.0581	3494	776902	86.5187
		OG_VMAT.fas.aln.clean	Eukaryotes	Trimmed	257	0.0668	0.9979	0.2838	0.115	0.2931	479	24519	19.9175
		OG_1_Opis.fasta.aln	Opisthokonta	Raw	1386	0.5721	0.9999	0.9542	0.0165	0.0188	10062	13395495	96.0531
		OG_1_Opis.fasta.aln.clean	Opisthokonta	Trimmed	1386	0.0843	1	0.3041	0.0679	0.2677	356	99913	20.2492
		OG_30_Opis.fasta.aln	Opisthokonta	Raw	335	0.404	0.9996	0.8962	0.0428	0.0475	5050	1534984	90.7335
		OG_30_Opis.fasta.aln.clean	Opisthokonta	Trimmed	335	0.0965	1	0.3003	0.0935	0.2789	487	38968	23.8855
		OG_5HT3R_Opis.fasta.aln	Opisthokonta	Raw	86	0.3191	0.9993	0.7166	0.074	0.147	1407	85875	70.9699
		OG_5HT3R_Opis.fasta.aln.clean	Opisthokonta	Trimmed	86	0.0412	0.9979	0.276	0.1239	0.3719	486	8755	20.947
		OG_AAAH_Opis.fasta.aln	Opisthokonta	Raw	204	0.4243	0.9995	0.8365	0.0513	0.1058	2053	335602	80.1319
		OG_AAAH_Opis.fasta.aln.clean	Opisthokonta	Trimmed	204	0.0109	1	0.4036	0.1613	0.4192	457	16897	18.1244
		OG_AAAH_Opis.fasta.aln.clean_Rogue	Opisthokonta	Rogues	193	0.0109	1	0.4112	0.1633	0.3978	457	14826	16.8093
		OG_AADC_Opis.fasta.aln	Opisthokonta	Raw	183	0.4411	0.999	0.7828	0.066	0.1487	1934	271165	76.6172
		OG_AADC_Opis.fasta.aln.clean	Opisthokonta	Trimmed	183	0.0041	1	0.3498	0.1689	0.4771	483	16063	18.1731
		OG_AADC_Opis.fasta.aln.clean_Rogue	Opisthokonta	Rogues	163	0.0041	1	0.3683	0.1657	0.4459	483	12760	16.2075
		OG_BH_Opis.fasta.aln	Opisthokonta	Raw	330	0.3352	0.9999	0.9121	0.0399	0.0505	6928	2115010	92.5104
		OG_BH_Opis.fasta.aln.clean	Opisthokonta	Trimmed	330	0.053	1	0.2766	0.1154	0.4411	623	61831	30.0749
		OG_COMT_Opis.fasta.aln	Opisthokonta	Raw	68	0.3659	0.9982	0.7755	0.1619	0.1778	1626	87500	79.1368
		OG_COMT_Opis.fasta.aln.clean	Opisthokonta	Trimmed	68	0.1111	1	0.3183	0.1018	0.2919	270	1804	9.82571
		OG_GCH_Opis.fasta.aln	Opisthokonta	Raw	91	0.285	0.9988	0.7821	0.0977	0.1255	842	53786	70.1965
		OG_GCH_Opis.fasta.aln.clean	Opisthokonta	Trimmed	91	0.1188	1	0.4825	0.1079	0.2615	261	3247	13.671
		OG_HNMT_Opis.fasta.aln	Opisthokonta	Raw	82	0.2741	0.9975	0.8102	0.0873	0.0918	1616	105886	79.9067
		OG_HNMT_Opis.fasta.aln.clean	Opisthokonta	Trimmed	82	0.0822	1	0.272	0.0944	0.2466	304	1928	7.73427
		OG_MAO_Opis.fasta.aln	Opisthokonta	Raw	172	0.5264	0.9995	0.8028	0.0476	0.1014	2217	301305	79.0155
		OG_MAO_Opis.fasta.aln.clean	Opisthokonta	Trimmed	172	0.0208	1	0.2908	0.1181	0.3799	529	16510	18.1452
		OG_PNMT_Opis.fasta.aln	Opisthokonta	Raw	118	0.1982	0.9951	0.8156	0.073	0.0734	1221	112351	77.9793
		OG_PNMT_Opis.fasta.aln.clean	Opisthokonta	Trimmed	118	0.0564	0.9962	0.2898	0.1108	0.263	266	1852	5.90034
		OG_SLC6_Opis.fasta.aln	Opisthokonta	Raw	1163	0.4467	0.9999	0.9535	0.0209	0.0236	12242	13578628	95.3726
		OG_SLC6_Opis.fasta.aln.clean	Opisthokonta	Trimmed	1163	0.0298	1	0.3389	0.11	0.3767	604	147731	21.0308
		OG_VMAT_Opis.fasta.aln	Opisthokonta	Raw	225	0.4974	0.9997	0.8383	0.0442	0.0671	3076	586231	84.7032
		OG_VMAT_Opis.fasta.aln.clean	Opisthokonta	Trimmed	225	0.09	0.998	0.2965	0.1228	0.2985	500	24219	21.528
		OG_VMAT_Opis.fasta.aln.clean_Rogue	Opisthokonta	Rogues	220	0.09	0.998	0.2984	0.123	0.2818	500	22737	20.67

## Sheet: Supplementary Data 6
Supplementary Data 6: Rogue Taxa Statistics.
OG AAAH															OG AADC															OG BH															OG PNMT
TBE			Leaf Stability Index, 100 TBE Repeats					Leaf Stability Index, 1000 UFB Repeats							TBE			Leaf Stability Index, 100 TBE Repeats					Leaf Stability Index, 1000 UFB Repeats							TBE			Leaf Stability Index, 100 TBE Repeats					Leaf Stability Index, 1000 UFB Repeats							TBE			Leaf Stability Index, 1000 UFB Repeats
Taxon	tIndex		taxon	lsDif	lsEnt	lsMax		taxon	lsDif	lsEnt	lsMax				Taxon	tIndex		taxon	lsDif	lsEnt	lsMax		taxon	lsDif	lsEnt	lsMax				Taxon	tIndex		taxon	lsDif	lsEnt	lsMax		taxon	lsDif	lsEnt	lsMax				Taxon	tIndex		taxon	lsDif
MetazoaPoriferaEP00118Oscarellapearsei_4837555_PH4H_HUMAN_Phenylalanine_4_hydroxylase_OS_Homo_sapiens_OX_9606_GN_PAH_PE_1_SV_	5.25491		MetazoaVertebrateAnoliscarolinensis_6322289_TY3H_PHASP_Tyrosine_3_monooxygenase_OS_Phasianidae_sp__OX_9006_GN_TH_PE_3_SV_	0.869527	0.830273	0.884385		MetazoaVertebrateCallorhinchusmilii_5520444_TPH2_HORSE_Tryptophan_5_hydroxylase_2_OS_Equus_caballus_OX_9796_GN_TPH2_PE_2_SV_	0.962192	0.938623	0.966818				MetazoaNematodaCaenorhabditiselegans_4397258_DCHS_DROME_Histidine_decarboxylase_OS_Drosophila_melanogaster_OX_7227_GN_Hdc_PE_2_SV_	8.71363		MetazoaVertebratePetromyzonmarinus_6573259_DCHS_MOUSE_Histidine_decarboxylase_OS_Mus_musculus_OX_10090_GN_Hdc_PE_1_SV_	0.859012	0.797249	0.878167		MetazoaVertebratePetromyzonmarinus_6576814_DCHS_MOUSE_Histidine_decarboxylase_OS_Mus_musculus_OX_10090_GN_Hdc_PE_1_SV_	0.944862	0.917578	0.954577				MetazoaVertebrateEP00066Takifugurubripes_5690438_MOXD2_DANRE_DBH_like_monooxygenase_protein_2_homolog_OS_Danio_rerio_OX_7955_GN_moxd2_PE_2_SV_	3.97969		MetazoaPlacozoaHoilungiahongkongensis_4531521_MOXD1_DANRE_DBH_like_monooxygenase_protein_1_homolog_OS_Danio_rerio_OX_7955_GN_moxd1_PE_2_SV_	0.808474	0.756959	0.828602		MetazoaPlacozoaHoilungiahongkongensis_4531521_MOXD1_DANRE_DBH_like_monooxygenase_protein_1_homolog_OS_Danio_rerio_OX_7955_GN_moxd1_PE_2_SV_	0.906892	0.875321	0.92039				MetazoaNematodaCaenorhabditiselegans_4400157_NNMT1_CAEEL_Nicotinamide_N_methyltransferase_OS_Caenorhabditis_elegans_OX_6239_GN_anmt_1_PE_3_SV_	5.29164		MetazoaVertebrateCallorhinchusmilii_5518440_PNMT_HUMAN_Phenylethanolamine_N_methyltransferase_OS_Homo_sapiens_OX_9606_GN_PNMT_PE_1_SV_	0.924481
MetazoaCnidariaHydramagnapapillata_3239440_PH4H_DROME_Protein_henna_OS_Drosophila_melanogaster_OX_7227_GN_Hn_PE_2_SV_	4.14372		MetazoaVertebrateAnoliscarolinensis_6322290_TY3H_PHASP_Tyrosine_3_monooxygenase_OS_Phasianidae_sp__OX_9006_GN_TH_PE_3_SV_	0.869527	0.830273	0.884385		MetazoaVertebrateEP00066Takifugurubripes_5683781_TY3H_PHASP_Tyrosine_3_monooxygenase_OS_Phasianidae_sp__OX_9006_GN_TH_PE_3_SV_	0.961988	0.938379	0.966831				ChoanoflagellataEP00039Didymoecacostata_10871616_DDC_PIG_Aromatic_L_amino_acid_decarboxylase_OS_Sus_scrofa_OX_9823_GN_DDC_PE_1_SV_	4.32655		MetazoaVertebratePetromyzonmarinus_6578876_DCHS_MOUSE_Histidine_decarboxylase_OS_Mus_musculus_OX_10090_GN_Hdc_PE_1_SV_	0.859012	0.797249	0.878167		MetazoaVertebratePetromyzonmarinus_6573259_DCHS_MOUSE_Histidine_decarboxylase_OS_Mus_musculus_OX_10090_GN_Hdc_PE_1_SV_	0.944825	0.917526	0.95454				MetazoaVertebrateEP00067Daniorerio_5722627_MOXD2_DANRE_DBH_like_monooxygenase_protein_2_homolog_OS_Danio_rerio_OX_7955_GN_moxd2_PE_2_SV_	3.97969		MetazoaPlacozoaHoilungiahongkongensis_4531526_MOXD2_DANRE_DBH_like_monooxygenase_protein_2_homolog_OS_Danio_rerio_OX_7955_GN_moxd2_PE_2_SV_	0.808465	0.756953	0.828595		MetazoaPlacozoaHoilungiahongkongensis_4531526_MOXD2_DANRE_DBH_like_monooxygenase_protein_2_homolog_OS_Danio_rerio_OX_7955_GN_moxd2_PE_2_SV_	0.906884	0.875308	0.920384				MetazoaVertebrateEP00079Xenopustropicalis_6344532_INMT_RABIT_Indolethylamine_N_methyltransferase_OS_Oryctolagus_cuniculus_OX_9986_GN_INMT_PE_1_SV_	4.1948		MetazoaVertebrateHomosapiens_6454715_PNMT_HUMAN_Phenylethanolamine_N_methyltransferase_OS_Homo_sapiens_OX_9606_GN_PNMT_PE_1_SV_	0.923634
MetazoaCnidariaHydramagnapapillata_3263690_PH4H_DROME_Protein_henna_OS_Drosophila_melanogaster_OX_7227_GN_Hn_PE_2_SV_	4.14372		MetazoaVertebrateAnoliscarolinensis_6322287_TY3H_CANLF_Tyrosine_3_monooxygenase_OS_Canis_lupus_familiaris_OX_9615_GN_TH_PE_2_SV_	0.869497	0.830223	0.884362		MetazoaVertebrateEP00067Daniorerio_5714770_TY3H_PHASP_Tyrosine_3_monooxygenase_OS_Phasianidae_sp__OX_9006_GN_TH_PE_3_SV_	0.961988	0.938379	0.966831				MetazoaEchStrongylocentrotuspurpuratus_3826504_DDC_MOUSE_Aromatic_L_amino_acid_decarboxylase_OS_Mus_musculus_OX_10090_GN_Ddc_PE_1_SV_	4.2218		MetazoaVertebratePetromyzonmarinus_6577565_DCHS_MOUSE_Histidine_decarboxylase_OS_Mus_musculus_OX_10090_GN_Hdc_PE_1_SV_	0.858982	0.797311	0.878164		MetazoaVertebratePetromyzonmarinus_6578876_DCHS_MOUSE_Histidine_decarboxylase_OS_Mus_musculus_OX_10090_GN_Hdc_PE_1_SV_	0.944825	0.917526	0.95454				MetazoaEchinodermataAcanthasterplanci_3782055_STYX_HUMAN_Serine/threonine/tyrosine_interacting_protein_OS_Homo_sapiens_OX_9606_GN_STYX_PE_1_SV_	2.39767		MetazoaPlacozoaHoilungiahongkongensis_4531528_MOXD2_DANRE_DBH_like_monooxygenase_protein_2_homolog_OS_Danio_rerio_OX_7955_GN_moxd2_PE_2_SV_	0.808465	0.756953	0.828595		MetazoaPlacozoaHoilungiahongkongensis_4531528_MOXD2_DANRE_DBH_like_monooxygenase_protein_2_homolog_OS_Danio_rerio_OX_7955_GN_moxd2_PE_2_SV_	0.906884	0.875308	0.920384				MetazoaVertebrateEP00079Xenopustropicalis_6359640_NNMT_PIG_Nicotinamide_N_methyltransferase_OS_Sus_scrofa_OX_9823_GN_NNMT_PE_2_SV_	3.34196		MetazoaVertebrateMusmusculus_6533313_PNMT_MOUSE_Phenylethanolamine_N_methyltransferase_OS_Mus_musculus_OX_10090_GN_Pnmt_PE_2_SV_	0.923634
MetazoaMolluscaEP00105Crassostreagigas_4145363_PH4H_RAT_Phenylalanine_4_hydroxylase_OS_Rattus_norvegicus_OX_10116_GN_Pah_PE_1_SV_	3.99852		MetazoaVertebrateAnoliscarolinensis_6336996_TY3H_CANLF_Tyrosine_3_monooxygenase_OS_Canis_lupus_familiaris_OX_9615_GN_TH_PE_2_SV_	0.869497	0.830223	0.884362		MetazoaVertebrateEP00067Daniorerio_5736608_TY3H_PHASP_Tyrosine_3_monooxygenase_OS_Phasianidae_sp__OX_9006_GN_TH_PE_3_SV_	0.961988	0.938379	0.966831				MetazoaCnidariaHelioporacoerulea_379646_DDC_RAT_Aromatic_L_amino_acid_decarboxylase_OS_Rattus_norvegicus_OX_10116_GN_Ddc_PE_1_SV_	4.17693		MetazoaVertebratePetromyzonmarinus_6578541_DCHS_MOUSE_Histidine_decarboxylase_OS_Mus_musculus_OX_10090_GN_Hdc_PE_1_SV_	0.858979	0.797307	0.878161		MetazoaVertebrateEP00067Daniorerio_5721269_DCHS_BOVIN_Histidine_decarboxylase_OS_Bos_taurus_OX_9913_GN_HDC_PE_2_SV_	0.944791	0.917439	0.954519				ChoanoflagellataEP00039Didymoecacostata_10883903_MOXD1_MOUSE_DBH_like_monooxygenase_protein_1_OS_Mus_musculus_OX_10090_GN_Moxd1_PE_1_SV_	1.98692		MetazoaPlacozoaHoilungiahongkongensis_4531524_MOXD1_DANRE_DBH_like_monooxygenase_protein_1_homolog_OS_Danio_rerio_OX_7955_GN_moxd1_PE_2_SV_	0.808446	0.75693	0.828581		MetazoaPlacozoaHoilungiahongkongensis_4531524_MOXD1_DANRE_DBH_like_monooxygenase_protein_1_homolog_OS_Danio_rerio_OX_7955_GN_moxd1_PE_2_SV_	0.906877	0.875295	0.920379				MetazoaVertebrateEP00079Xenopustropicalis_6349733_INMT_RABIT_Indolethylamine_N_methyltransferase_OS_Oryctolagus_cuniculus_OX_9986_GN_INMT_PE_1_SV_	3.20058		MetazoaVertebrateMonodelphisdomestica_6511009_PNMT_HUMAN_Phenylethanolamine_N_methyltransferase_OS_Homo_sapiens_OX_9606_GN_PNMT_PE_1_SV_	0.923634
MetazoaPoriferaAmphimedonqueenslandica_4846278_TY3H_MOUSE_Tyrosine_3_monooxygenase_OS_Mus_musculus_OX_10090_GN_Th_PE_1_SV_	2.98493		MetazoaVertebrateAnoliscarolinensis_6322286_TY3H_CANLF_Tyrosine_3_monooxygenase_OS_Canis_lupus_familiaris_OX_9615_GN_TH_PE_2_SV_	0.869467	0.830173	0.88434		MetazoaVertebrateAnoliscarolinensis_6322289_TY3H_PHASP_Tyrosine_3_monooxygenase_OS_Phasianidae_sp__OX_9006_GN_TH_PE_3_SV_	0.961812	0.938369	0.966694				RotosphaeridaEP00160Parvulariaatlantis_23171477_TYDC1_ARATH_Tyrosine_decarboxylase_1_OS_Arabidopsis_thaliana_OX_3702_GN_ELI5_PE_1_SV_	3.43086		MetazoaVertebratePetromyzonmarinus_6577635_DCHS_BOVIN_Histidine_decarboxylase_OS_Bos_taurus_OX_9913_GN_HDC_PE_2_SV_	0.858957	0.79728	0.878145		MetazoaVertebrateEP00067Daniorerio_5738548_DCHS_BOVIN_Histidine_decarboxylase_OS_Bos_taurus_OX_9913_GN_HDC_PE_2_SV_	0.944791	0.917439	0.954519				MetazoaCnidariaParamuriceabiscaya_410483_MOXD1_MOUSE_DBH_like_monooxygenase_protein_1_OS_Mus_musculus_OX_10090_GN_Moxd1_PE_1_SV_	1.94792		MetazoaPlacozoaHoilungiahongkongensis_4531530_MOXD1_DANRE_DBH_like_monooxygenase_protein_1_homolog_OS_Danio_rerio_OX_7955_GN_moxd1_PE_2_SV_	0.808446	0.75693	0.828581		MetazoaPlacozoaHoilungiahongkongensis_4531530_MOXD1_DANRE_DBH_like_monooxygenase_protein_1_homolog_OS_Danio_rerio_OX_7955_GN_moxd1_PE_2_SV_	0.906877	0.875295	0.920379				MetazoaMolluscaEP00107Lottiagigantea_4180881_INMT_MOUSE_Indolethylamine_N_methyltransferase_OS_Mus_musculus_OX_10090_GN_Inmt_PE_1_SV_	3.13294		MetazoaVertebrateEP00066Takifugurubripes_5684292_PNMT_PIG_Phenylethanolamine_N_methyltransferase_OS_Sus_scrofa_OX_9823_GN_PNMT_PE_2_SV_	0.921117
MetazoaPoriferaEP00117Syconciliatum_4803533_PH4H_RAT_Phenylalanine_4_hydroxylase_OS_Rattus_norvegicus_OX_10116_GN_Pah_PE_1_SV_	2.45773		MetazoaVertebrateAnoliscarolinensis_6322288_TY3H_CANLF_Tyrosine_3_monooxygenase_OS_Canis_lupus_familiaris_OX_9615_GN_TH_PE_2_SV_	0.86941	0.830095	0.884297		MetazoaVertebrateAnoliscarolinensis_6322290_TY3H_PHASP_Tyrosine_3_monooxygenase_OS_Phasianidae_sp__OX_9006_GN_TH_PE_3_SV_	0.961812	0.938369	0.966694				IchthyosporeaSphaerothecumdestruens_14612906_TDC2_ORYSJ_Tryptophan_decarboxylase_2_OS_Oryza_sativa_subsp__japonica_OX_39947_GN_TDC2_PE_1_SV_	3.39301		MetazoaVertebrateEP00067Daniorerio_5721269_DCHS_BOVIN_Histidine_decarboxylase_OS_Bos_taurus_OX_9913_GN_HDC_PE_2_SV_	0.858434	0.796271	0.877755		MetazoaVertebratePetromyzonmarinus_6577565_DCHS_MOUSE_Histidine_decarboxylase_OS_Mus_musculus_OX_10090_GN_Hdc_PE_1_SV_	0.944776	0.917559	0.954513				MetazoaEchinodermataAcanthasterplanci_3782048_MOXD1_MOUSE_DBH_like_monooxygenase_protein_1_OS_Mus_musculus_OX_10090_GN_Moxd1_PE_1_SV_	1.69273		MetazoaPlacozoaHoilungiahongkongensis_4516929_MOXD1_DANRE_DBH_like_monooxygenase_protein_1_homolog_OS_Danio_rerio_OX_7955_GN_moxd1_PE_2_SV_	0.808121	0.756508	0.828285		MetazoaPlacozoaHoilungiahongkongensis_4516929_MOXD1_DANRE_DBH_like_monooxygenase_protein_1_homolog_OS_Danio_rerio_OX_7955_GN_moxd1_PE_2_SV_	0.906776	0.875038	0.920273				MetazoaVertebrateEP00079Xenopustropicalis_6356576_INMT_PONAB_Indolethylamine_N_methyltransferase_OS_Pongo_abelii_OX_9601_GN_INMT_PE_2_SV_	3.08833		MetazoaVertebrateEP00067Daniorerio_5764962_PNMT_BOVIN_Phenylethanolamine_N_methyltransferase_OS_Bos_taurus_OX_9913_GN_PNMT_PE_1_SV_	0.921117
MetazoaEchinodermataAcanthasterplanci_3794935_PH4H_BOVIN_Phenylalanine_4_hydroxylase_OS_Bos_taurus_OX_9913_GN_PAH_PE_2_SV_	2.42857		MetazoaVertebrateEP00067Daniorerio_5714770_TY3H_PHASP_Tyrosine_3_monooxygenase_OS_Phasianidae_sp__OX_9006_GN_TH_PE_3_SV_	0.869128	0.829508	0.884065		MetazoaVertebrateAnoliscarolinensis_6322287_TY3H_CANLF_Tyrosine_3_monooxygenase_OS_Canis_lupus_familiaris_OX_9615_GN_TH_PE_2_SV_	0.961809	0.938356	0.96669				IchthyosporeaSphaerothecumdestruens_14612907_DHAPP_DROLE_3_4_dihydroxyphenylacetaldehyde_synthase_2__Fragment__OS_Drosophila_lebanonensis_OX_7225_GN_amd_PE_3_SV_	3.39301		MetazoaVertebrateEP00067Daniorerio_5738548_DCHS_BOVIN_Histidine_decarboxylase_OS_Bos_taurus_OX_9913_GN_HDC_PE_2_SV_	0.858434	0.796271	0.877755		MetazoaVertebratePetromyzonmarinus_6578541_DCHS_MOUSE_Histidine_decarboxylase_OS_Mus_musculus_OX_10090_GN_Hdc_PE_1_SV_	0.944776	0.917559	0.954513				MetazoaCnidariaFungiascutaria_3186424_MOXD2_DANRE_DBH_like_monooxygenase_protein_2_homolog_OS_Danio_rerio_OX_7955_GN_moxd2_PE_2_SV_	1.58832		MetazoaPlacozoaHoilungiahongkongensis_4516931_MOXD1_MOUSE_DBH_like_monooxygenase_protein_1_OS_Mus_musculus_OX_10090_GN_Moxd1_PE_1_SV_	0.808106	0.756508	0.828275		MetazoaPlacozoaHoilungiahongkongensis_4516931_MOXD1_MOUSE_DBH_like_monooxygenase_protein_1_OS_Mus_musculus_OX_10090_GN_Moxd1_PE_1_SV_	0.906776	0.87504	0.920273				MetazoaVertebrateEP00079Xenopustropicalis_6370802_INMT_PONAB_Indolethylamine_N_methyltransferase_OS_Pongo_abelii_OX_9601_GN_INMT_PE_2_SV_	3.08833		MetazoaVertebrateGallusgallus_6416511_PNMT_HUMAN_Phenylethanolamine_N_methyltransferase_OS_Homo_sapiens_OX_9606_GN_PNMT_PE_1_SV_	0.920915
MetazoaCnidariaPolypodiumhydrifrome_100047_PH4H_DICDI_Phenylalanine_4_hydroxylase_OS_Dictyostelium_discoideum_OX_44689_GN_pah_PE_1_SV_	2.41756		MetazoaVertebrateEP00067Daniorerio_5736608_TY3H_PHASP_Tyrosine_3_monooxygenase_OS_Phasianidae_sp__OX_9006_GN_TH_PE_3_SV_	0.869128	0.829508	0.884065		MetazoaVertebrateAnoliscarolinensis_6336996_TY3H_CANLF_Tyrosine_3_monooxygenase_OS_Canis_lupus_familiaris_OX_9615_GN_TH_PE_2_SV_	0.961809	0.938356	0.96669				MetazoaArthropodaStegodyphusmimosarum_1144300_TDC1_CAEEL_Tyrosine_decarboxylase_OS_Caenorhabditis_elegans_OX_6239_GN_tdc_1_PE_2_SV_	3.32854		MetazoaVertebrateEP00066Takifugurubripes_5689354_DCHS_BOVIN_Histidine_decarboxylase_OS_Bos_taurus_OX_9913_GN_HDC_PE_2_SV_	0.858314	0.795973	0.877652		MetazoaVertebratePetromyzonmarinus_6577635_DCHS_BOVIN_Histidine_decarboxylase_OS_Bos_taurus_OX_9913_GN_HDC_PE_2_SV_	0.944776	0.917559	0.954513				MetazoaCnidariaFungiascutaria_3201119_MOXD2_DANRE_DBH_like_monooxygenase_protein_2_homolog_OS_Danio_rerio_OX_7955_GN_moxd2_PE_2_SV_	1.58832		MetazoaPlacozoaHoilungiahongkongensis_4516930_MOXD1_MOUSE_DBH_like_monooxygenase_protein_1_OS_Mus_musculus_OX_10090_GN_Moxd1_PE_1_SV_	0.8081	0.756488	0.82827		MetazoaPlacozoaHoilungiahongkongensis_4516930_MOXD1_MOUSE_DBH_like_monooxygenase_protein_1_OS_Mus_musculus_OX_10090_GN_Moxd1_PE_1_SV_	0.906764	0.875027	0.920265				MetazoaVertebrateEP00079Xenopustropicalis_6356574_INMT_PONAB_Indolethylamine_N_methyltransferase_OS_Pongo_abelii_OX_9601_GN_INMT_PE_2_SV_	3.08833		MetazoaVertebrateLatimeriachalumnae_5773131_PNMT_HUMAN_Phenylethanolamine_N_methyltransferase_OS_Homo_sapiens_OX_9606_GN_PNMT_PE_1_SV_	0.920635
PluriformeaEP00128Syssomonasmultiformis_21628567_PH4H_DICDI_Phenylalanine_4_hydroxylase_OS_Dictyostelium_discoideum_OX_44689_GN_pah_PE_1_SV_	2.3854		MetazoaVertebrateEP00066Takifugurubripes_5683781_TY3H_PHASP_Tyrosine_3_monooxygenase_OS_Phasianidae_sp__OX_9006_GN_TH_PE_3_SV_	0.869125	0.829501	0.884062		MetazoaVertebrateHomosapiens_6455123_TPH1_HUMAN_Tryptophan_5_hydroxylase_1_OS_Homo_sapiens_OX_9606_GN_TPH1_PE_1_SV_	0.961804	0.938162	0.966502				MetazoaArthropodaStegodyphusmimosarum_1154418_DDC_CAVPO_Aromatic_L_amino_acid_decarboxylase_OS_Cavia_porcellus_OX_10141_GN_DDC_PE_2_SV_	2.94879		MetazoaVertebratePetromyzonmarinus_6576814_DCHS_MOUSE_Histidine_decarboxylase_OS_Mus_musculus_OX_10090_GN_Hdc_PE_1_SV_	0.858312	0.795695	0.877606		MetazoaVertebrateEP00066Takifugurubripes_5689354_DCHS_BOVIN_Histidine_decarboxylase_OS_Bos_taurus_OX_9913_GN_HDC_PE_2_SV_	0.94468	0.917166	0.954426				MetazoaCnidariaFungiascutaria_3201120_MOXD2_DANRE_DBH_like_monooxygenase_protein_2_homolog_OS_Danio_rerio_OX_7955_GN_moxd2_PE_2_SV_	1.58832		MetazoaPlacozoaHoilungiahongkongensis_4516935_MOXD1_MOUSE_DBH_like_monooxygenase_protein_1_OS_Mus_musculus_OX_10090_GN_Moxd1_PE_1_SV_	0.808015	0.756473	0.828183		MetazoaPlacozoaHoilungiahongkongensis_4516933_MOXD1_MOUSE_DBH_like_monooxygenase_protein_1_OS_Mus_musculus_OX_10090_GN_Moxd1_PE_1_SV_	0.906723	0.874979	0.920236				MetazoaVertebrateEP00079Xenopustropicalis_6359641_INMT_PONAB_Indolethylamine_N_methyltransferase_OS_Pongo_abelii_OX_9601_GN_INMT_PE_2_SV_	3.08833		MetazoaVertebrateEP00079Xenopustropicalis_6355673_PNMT_HUMAN_Phenylethanolamine_N_methyltransferase_OS_Homo_sapiens_OX_9606_GN_PNMT_PE_1_SV_	0.920279
MetazoaCnidariaParamuriceabiscaya_454869_PH4H_DROME_Protein_henna_OS_Drosophila_melanogaster_OX_7227_GN_Hn_PE_2_SV_	2.29		MetazoaVertebrateGallusgallus_6423915_TY3H_CANLF_Tyrosine_3_monooxygenase_OS_Canis_lupus_familiaris_OX_9615_GN_TH_PE_2_SV_	0.868875	0.829579	0.883872		MetazoaVertebrateMusmusculus_6532613_TPH1_MOUSE_Tryptophan_5_hydroxylase_1_OS_Mus_musculus_OX_10090_GN_Tph1_PE_2_SV_	0.961804	0.938162	0.966502				MetazoaPoriferaEP00118Oscarellapearsei_4825207_DDC_RAT_Aromatic_L_amino_acid_decarboxylase_OS_Rattus_norvegicus_OX_10116_GN_Ddc_PE_1_SV_	2.65307		MetazoaVertebrateHomosapiens_6455186_DCHS_HUMAN_Histidine_decarboxylase_OS_Homo_sapiens_OX_9606_GN_HDC_PE_1_SV_	0.857718	0.796076	0.8772		MetazoaVertebrateLatimeriachalumnae_5770099_DCHS_BOVIN_Histidine_decarboxylase_OS_Bos_taurus_OX_9913_GN_HDC_PE_2_SV_	0.944537	0.916945	0.954327				MetazoaPoriferaEP00117Syconciliatum_4769770_ENSP00000263388_ENSG00000074181_NOTCH3_Co_activator/repressor	1.58832		MetazoaPlacozoaHoilungiahongkongensis_4516936_	0.808015	0.756473	0.828183		MetazoaPlacozoaHoilungiahongkongensis_4516927_MOXD2_DANRE_DBH_like_monooxygenase_protein_2_homolog_OS_Danio_rerio_OX_7955_GN_moxd2_PE_2_SV_	0.906719	0.874962	0.920229				MetazoaVertebrateEP00079Xenopustropicalis_6356575_NNMT_HUMAN_Nicotinamide_N_methyltransferase_OS_Homo_sapiens_OX_9606_GN_NNMT_PE_1_SV_	3.08833		MetazoaVertebrateAnoliscarolinensis_6312250_PNMT_HUMAN_Phenylethanolamine_N_methyltransferase_OS_Homo_sapiens_OX_9606_GN_PNMT_PE_1_SV_	0.919516
MetazoaCnidariaHelioporacoerulea_237758_PH4H_MOUSE_Phenylalanine_4_hydroxylase_OS_Mus_musculus_OX_10090_GN_Pah_PE_1_SV_	2.1757		MetazoaVertebrateCallorhinchusmilii_5520444_TPH2_HORSE_Tryptophan_5_hydroxylase_2_OS_Equus_caballus_OX_9796_GN_TPH2_PE_2_SV_	0.868395	0.829736	0.883032		MetazoaVertebrateMonodelphisdomestica_6507109_TPH1_CHICK_Tryptophan_5_hydroxylase_1_OS_Gallus_gallus_OX_9031_GN_TPH1_PE_1_SV_	0.961804	0.938162	0.966502				MetazoaAcoelaHofsteniamiamia_19416_DCHS_DROME_Histidine_decarboxylase_OS_Drosophila_melanogaster_OX_7227_GN_Hdc_PE_2_SV_	2.58201		MetazoaVertebrateMusmusculus_6532822_DCHS_MOUSE_Histidine_decarboxylase_OS_Mus_musculus_OX_10090_GN_Hdc_PE_1_SV_	0.857718	0.796076	0.8772		MetazoaVertebrateMonodelphisdomestica_6493002_DCHS_HUMAN_Histidine_decarboxylase_OS_Homo_sapiens_OX_9606_GN_HDC_PE_1_SV_	0.944005	0.916803	0.953923				MetazoaRotiferaAdinetavaga_5187807_TBH1_CAEEL_Tyramine_beta_hydroxylase_OS_Caenorhabditis_elegans_OX_6239_GN_tbh_1_PE_1_SV_	1.43765		MetazoaPlacozoaHoilungiahongkongensis_4516933_MOXD1_MOUSE_DBH_like_monooxygenase_protein_1_OS_Mus_musculus_OX_10090_GN_Moxd1_PE_1_SV_	0.807955	0.756395	0.828163		MetazoaPlacozoaHoilungiahongkongensis_4516935_MOXD1_MOUSE_DBH_like_monooxygenase_protein_1_OS_Mus_musculus_OX_10090_GN_Moxd1_PE_1_SV_	0.906686	0.874936	0.920193				MetazoaVertebrateEP00079Xenopustropicalis_6356577_NNMT_HUMAN_Nicotinamide_N_methyltransferase_OS_Homo_sapiens_OX_9606_GN_NNMT_PE_1_SV_	3.08833		MetazoaVertebrateEP00079Xenopustropicalis_6370871_NNMT_PIG_Nicotinamide_N_methyltransferase_OS_Sus_scrofa_OX_9823_GN_NNMT_PE_2_SV_	0.916514
MetazoaAcoelaHofsteniamiamia_12671_TPH1_CHICK_Tryptophan_5_hydroxylase_1_OS_Gallus_gallus_OX_9031_GN_TPH1_PE_1_SV_	1.97363		MetazoaVertebrateMonodelphisdomestica_6509865_TY3H_PHASP_Tyrosine_3_monooxygenase_OS_Phasianidae_sp__OX_9006_GN_TH_PE_3_SV_	0.867906	0.828216	0.883076		MetazoaVertebrateEP00067Daniorerio_5726840_TPH_XENLA_Tryptophan_5_hydroxylase_OS_Xenopus_laevis_OX_8355_GN_tph_PE_2_SV_	0.961775	0.938135	0.966499				MetazoaUrochordataCionaintestinalis_5334612_DDC_CAVPO_Aromatic_L_amino_acid_decarboxylase_OS_Cavia_porcellus_OX_10141_GN_DDC_PE_2_SV_	2.42002		MetazoaVertebrateMonodelphisdomestica_6493002_DCHS_HUMAN_Histidine_decarboxylase_OS_Homo_sapiens_OX_9606_GN_HDC_PE_1_SV_	0.857718	0.796076	0.8772		MetazoaVertebrateMonodelphisdomestica_6493003_DCHS_HUMAN_Histidine_decarboxylase_OS_Homo_sapiens_OX_9606_GN_HDC_PE_1_SV_	0.944005	0.916803	0.953923				MetazoaRotiferaAdinetavaga_5201155_MOXD2_DANRE_DBH_like_monooxygenase_protein_2_homolog_OS_Danio_rerio_OX_7955_GN_moxd2_PE_2_SV_	1.39772		MetazoaPlacozoaHoilungiahongkongensis_4516932_MOXD1_MOUSE_DBH_like_monooxygenase_protein_1_OS_Mus_musculus_OX_10090_GN_Moxd1_PE_1_SV_	0.807939	0.756329	0.828112		MetazoaPlacozoaHoilungiahongkongensis_4516936_	0.906686	0.874936	0.920193				MetazoaArthropodaDaphniapulex_195117_NNMT_HUMAN_Nicotinamide_N_methyltransferase_OS_Homo_sapiens_OX_9606_GN_NNMT_PE_1_SV_	2.93711		MetazoaVertebrateEP00079Xenopustropicalis_6353146_NNMT_MOUSE_Nicotinamide_N_methyltransferase_OS_Mus_musculus_OX_10090_GN_Nnmt_PE_1_SV_	0.915421
MetazoaAcoelaHofsteniamiamia_5499_TPH1_CHICK_Tryptophan_5_hydroxylase_1_OS_Gallus_gallus_OX_9031_GN_TPH1_PE_1_SV_	1.97363		MetazoaVertebrateHomosapiens_6454097_TY3H_HUMAN_Tyrosine_3_monooxygenase_OS_Homo_sapiens_OX_9606_GN_TH_PE_1_SV_	0.867545	0.828022	0.882709		MetazoaVertebrateEP00067Daniorerio_5748404_TPH_XENLA_Tryptophan_5_hydroxylase_OS_Xenopus_laevis_OX_8355_GN_tph_PE_2_SV_	0.961775	0.938135	0.966499				MetazoaUrochordataCionaintestinalis_5342365_DDC_CAVPO_Aromatic_L_amino_acid_decarboxylase_OS_Cavia_porcellus_OX_10141_GN_DDC_PE_2_SV_	2.42002		MetazoaVertebrateMonodelphisdomestica_6493003_DCHS_HUMAN_Histidine_decarboxylase_OS_Homo_sapiens_OX_9606_GN_HDC_PE_1_SV_	0.857718	0.796076	0.8772		MetazoaVertebrateHomosapiens_6455186_DCHS_HUMAN_Histidine_decarboxylase_OS_Homo_sapiens_OX_9606_GN_HDC_PE_1_SV_	0.944004	0.916802	0.953922				MetazoaCephaBranchiostomabelcheri_2807047_MOXD1_MOUSE_DBH_like_monooxygenase_protein_1_OS_Mus_musculus_OX_10090_GN_Moxd1_PE_1_SV_	1.30835		MetazoaPlacozoaHoilungiahongkongensis_4516927_MOXD2_DANRE_DBH_like_monooxygenase_protein_2_homolog_OS_Danio_rerio_OX_7955_GN_moxd2_PE_2_SV_	0.807874	0.756211	0.828028		MetazoaPlacozoaHoilungiahongkongensis_4516932_MOXD1_MOUSE_DBH_like_monooxygenase_protein_1_OS_Mus_musculus_OX_10090_GN_Moxd1_PE_1_SV_	0.906664	0.874912	0.920185				MetazoaArthropodaDaphniapulex_195472_NNMT_HUMAN_Nicotinamide_N_methyltransferase_OS_Homo_sapiens_OX_9606_GN_NNMT_PE_1_SV_	2.93711		MetazoaVertebrateEP00079Xenopustropicalis_6343868_NNMT_MOUSE_Nicotinamide_N_methyltransferase_OS_Mus_musculus_OX_10090_GN_Nnmt_PE_1_SV_	0.915175
MetazoaAcoelaHofsteniamiamia_5786_TPH1_CHICK_Tryptophan_5_hydroxylase_1_OS_Gallus_gallus_OX_9031_GN_TPH1_PE_1_SV_	1.97363		MetazoaVertebrateMusmusculus_6532851_TY3H_MOUSE_Tyrosine_3_monooxygenase_OS_Mus_musculus_OX_10090_GN_Th_PE_1_SV_	0.867545	0.828022	0.882709		MetazoaVertebrateAnoliscarolinensis_6322288_TY3H_CANLF_Tyrosine_3_monooxygenase_OS_Canis_lupus_familiaris_OX_9615_GN_TH_PE_2_SV_	0.961765	0.938276	0.966657				MetazoaArthropodaDrosophilamelanogaster_243328_DHAPP_DROME_3_4_dihydroxyphenylacetaldehyde_synthase_OS_Drosophila_melanogaster_OX_7227_GN_amd_PE_1_SV_	2.38497		MetazoaVertebrateLatimeriachalumnae_5770099_DCHS_BOVIN_Histidine_decarboxylase_OS_Bos_taurus_OX_9913_GN_HDC_PE_2_SV_	0.857471	0.794744	0.876941		MetazoaVertebrateMusmusculus_6532822_DCHS_MOUSE_Histidine_decarboxylase_OS_Mus_musculus_OX_10090_GN_Hdc_PE_1_SV_	0.944004	0.916802	0.953922				MetazoaCephaBranchiostomabelcheri_2807097_MOXD1_DANRE_DBH_like_monooxygenase_protein_1_homolog_OS_Danio_rerio_OX_7955_GN_moxd1_PE_2_SV_	1.22662		MetazoaPlacozoaEP00114TrichoplaxspH2_4511397_MOXD1_MOUSE_DBH_like_monooxygenase_protein_1_OS_Mus_musculus_OX_10090_GN_Moxd1_PE_1_SV_	0.807855	0.756247	0.827958		MetazoaPlacozoaEP00114TrichoplaxspH2_4511397_MOXD1_MOUSE_DBH_like_monooxygenase_protein_1_OS_Mus_musculus_OX_10090_GN_Moxd1_PE_1_SV_	0.90643	0.874645	0.919883				MetazoaVertebrateEP00067Daniorerio_5721746_NNMT_MOUSE_Nicotinamide_N_methyltransferase_OS_Mus_musculus_OX_10090_GN_Nnmt_PE_1_SV_	2.77292		MetazoaVertebrateEP00079Xenopustropicalis_6372452_NNMT_MOUSE_Nicotinamide_N_methyltransferase_OS_Mus_musculus_OX_10090_GN_Nnmt_PE_1_SV_	0.915175
MetazoaVertebratePetromyzonmarinus_6579061_PH4H_HUMAN_Phenylalanine_4_hydroxylase_OS_Homo_sapiens_OX_9606_GN_PAH_PE_1_SV_	1.86115		MetazoaVertebrateEP00066Takifugurubripes_5687887_TY3H_ONCMY_Tyrosine_3_monooxygenase_OS_Oncorhynchus_mykiss_OX_8022_GN_th_PE_1_SV_	0.867435	0.827955	0.882665		MetazoaVertebrateAnoliscarolinensis_6322286_TY3H_CANLF_Tyrosine_3_monooxygenase_OS_Canis_lupus_familiaris_OX_9615_GN_TH_PE_2_SV_	0.961762	0.938281	0.966656				IchthyosporeaSphaerothecumdestruens_14598139_DDC_RAT_Aromatic_L_amino_acid_decarboxylase_OS_Rattus_norvegicus_OX_10116_GN_Ddc_PE_1_SV_	2.16521		MetazoaVertebrateEP00079Xenopustropicalis_6365720_DCHS_HUMAN_Histidine_decarboxylase_OS_Homo_sapiens_OX_9606_GN_HDC_PE_1_SV_	0.857291	0.795603	0.876867		MetazoaVertebrateEP00079Xenopustropicalis_6365720_DCHS_HUMAN_Histidine_decarboxylase_OS_Homo_sapiens_OX_9606_GN_HDC_PE_1_SV_	0.943788	0.916556	0.953759				MetazoaCephaBranchiostomabelcheri_2808777_MOXD1_DANRE_DBH_like_monooxygenase_protein_1_homolog_OS_Danio_rerio_OX_7955_GN_moxd1_PE_2_SV_	1.1135		MetazoaPlacozoaHoilungiahongkongensis_4573620_MOXD1_MOUSE_DBH_like_monooxygenase_protein_1_OS_Mus_musculus_OX_10090_GN_Moxd1_PE_1_SV_	0.807339	0.755679	0.827528		MetazoaPlacozoaHoilungiahongkongensis_4573628_MOXD1_MOUSE_DBH_like_monooxygenase_protein_1_OS_Mus_musculus_OX_10090_GN_Moxd1_PE_1_SV_	0.905977	0.874044	0.919464				MetazoaPoriferaAmphimedonqueenslandica_4844046_NNMT_HUMAN_Nicotinamide_N_methyltransferase_OS_Homo_sapiens_OX_9606_GN_NNMT_PE_1_SV_	2.39151		MetazoaVertebrateEP00079Xenopustropicalis_6353142_NNMT_MOUSE_Nicotinamide_N_methyltransferase_OS_Mus_musculus_OX_10090_GN_Nnmt_PE_1_SV_	0.914914
MetazoaUrochordataCionaintestinalis_5334607_TPH1_CHICK_Tryptophan_5_hydroxylase_1_OS_Gallus_gallus_OX_9031_GN_TPH1_PE_1_SV_	1.8026		MetazoaVertebrateEP00067Daniorerio_5726023_TY3H_ONCMY_Tyrosine_3_monooxygenase_OS_Oncorhynchus_mykiss_OX_8022_GN_th_PE_1_SV_	0.867435	0.827955	0.882665		MetazoaVertebrateEP00066Takifugurubripes_5683755_TPH_XENLA_Tryptophan_5_hydroxylase_OS_Xenopus_laevis_OX_8355_GN_tph_PE_2_SV_	0.961692	0.938043	0.966434				MetazoaPoriferaEP00117Syconciliatum_4782470_TDC1_CAEEL_Tyrosine_decarboxylase_OS_Caenorhabditis_elegans_OX_6239_GN_tdc_1_PE_2_SV_	2.16151		MetazoaVertebrateEP00079Xenopustropicalis_6376954_DCHS_HUMAN_Histidine_decarboxylase_OS_Homo_sapiens_OX_9606_GN_HDC_PE_1_SV_	0.857291	0.795603	0.876867		MetazoaVertebrateEP00079Xenopustropicalis_6376954_DCHS_HUMAN_Histidine_decarboxylase_OS_Homo_sapiens_OX_9606_GN_HDC_PE_1_SV_	0.943788	0.916556	0.953759				IchthyosporeaAmoebidiumparasiticum_14559042_MOXD2_DANRE_DBH_like_monooxygenase_protein_2_homolog_OS_Danio_rerio_OX_7955_GN_moxd2_PE_2_SV_	1.10399		MetazoaPlacozoaHoilungiahongkongensis_4573617_DOPO_BOVIN_Dopamine_beta_hydroxylase_OS_Bos_taurus_OX_9913_GN_DBH_PE_1_SV_	0.807332	0.755679	0.827522		MetazoaPlacozoaHoilungiahongkongensis_4573626_MOXD1_MOUSE_DBH_like_monooxygenase_protein_1_OS_Mus_musculus_OX_10090_GN_Moxd1_PE_1_SV_	0.905976	0.874044	0.919464				MetazoaVertebrateEP00079Xenopustropicalis_6348976_NNMT_MOUSE_Nicotinamide_N_methyltransferase_OS_Mus_musculus_OX_10090_GN_Nnmt_PE_1_SV_	2.36672		MetazoaVertebrateEP00079Xenopustropicalis_6372444_NNMT_MOUSE_Nicotinamide_N_methyltransferase_OS_Mus_musculus_OX_10090_GN_Nnmt_PE_1_SV_	0.914914
MetazoaAcoelaHofsteniamiamia_5422_TY3H_ONCMY_Tyrosine_3_monooxygenase_OS_Oncorhynchus_mykiss_OX_8022_GN_th_PE_1_SV_	1.74552		MetazoaVertebrateHomosapiens_6455123_TPH1_HUMAN_Tryptophan_5_hydroxylase_1_OS_Homo_sapiens_OX_9606_GN_TPH1_PE_1_SV_	0.867364	0.828137	0.882201		MetazoaVertebrateEP00067Daniorerio_5714783_TPH_XENLA_Tryptophan_5_hydroxylase_OS_Xenopus_laevis_OX_8355_GN_tph_PE_2_SV_	0.961687	0.938027	0.966431				MetazoaPoriferaEP00117Syconciliatum_4764941_TDC1_CAEEL_Tyrosine_decarboxylase_OS_Caenorhabditis_elegans_OX_6239_GN_tdc_1_PE_2_SV_	2.16151		MetazoaVertebrateEP00079Xenopustropicalis_6376952_DCHS_HUMAN_Histidine_decarboxylase_OS_Homo_sapiens_OX_9606_GN_HDC_PE_1_SV_	0.857291	0.795603	0.876867		MetazoaVertebrateEP00079Xenopustropicalis_6376952_DCHS_HUMAN_Histidine_decarboxylase_OS_Homo_sapiens_OX_9606_GN_HDC_PE_1_SV_	0.943788	0.916556	0.953759				MetazoaPlacozoaHoilungiahongkongensis_4538068_MOXD1_HUMAN_DBH_like_monooxygenase_protein_1_OS_Homo_sapiens_OX_9606_GN_MOXD1_PE_1_SV_	1.08069		MetazoaPlacozoaHoilungiahongkongensis_4573618_DOPO_BOVIN_Dopamine_beta_hydroxylase_OS_Bos_taurus_OX_9913_GN_DBH_PE_1_SV_	0.807326	0.75567	0.827517		MetazoaPlacozoaHoilungiahongkongensis_4573618_DOPO_BOVIN_Dopamine_beta_hydroxylase_OS_Bos_taurus_OX_9913_GN_DBH_PE_1_SV_	0.905945	0.874049	0.919428				MetazoaCephaBranchiostomabelcheri_2832379_PNMT_HUMAN_Phenylethanolamine_N_methyltransferase_OS_Homo_sapiens_OX_9606_GN_PNMT_PE_1_SV_	2.31298		MetazoaVertebrateEP00079Xenopustropicalis_6353128_NNMT_MOUSE_Nicotinamide_N_methyltransferase_OS_Mus_musculus_OX_10090_GN_Nnmt_PE_1_SV_	0.914687
MetazoaEchinodermataAcanthasterplanci_3785156_PH4H_HUMAN_Phenylalanine_4_hydroxylase_OS_Homo_sapiens_OX_9606_GN_PAH_PE_1_SV_	1.61359		MetazoaVertebrateMusmusculus_6532613_TPH1_MOUSE_Tryptophan_5_hydroxylase_1_OS_Mus_musculus_OX_10090_GN_Tph1_PE_2_SV_	0.867364	0.828137	0.882201		MetazoaVertebratePetromyzonmarinus_6581234_TPH_XENLA_Tryptophan_5_hydroxylase_OS_Xenopus_laevis_OX_8355_GN_tph_PE_2_SV_	0.961685	0.937535	0.966436				MetazoaPoriferaEP00117Syconciliatum_4793543_DDC_RAT_Aromatic_L_amino_acid_decarboxylase_OS_Rattus_norvegicus_OX_10116_GN_Ddc_PE_1_SV_	2.16151		MetazoaVertebrateGallusgallus_6424117_DCHS_BOVIN_Histidine_decarboxylase_OS_Bos_taurus_OX_9913_GN_HDC_PE_2_SV_	0.856045	0.79425	0.875848		MetazoaVertebrateGallusgallus_6424117_DCHS_BOVIN_Histidine_decarboxylase_OS_Bos_taurus_OX_9913_GN_HDC_PE_2_SV_	0.942878	0.915573	0.953033				MetazoaPlacozoaHoilungiahongkongensis_4544231_MOX11_DROME_MOXD1_homolog_1_OS_Drosophila_melanogaster_OX_7227_GN_CG5235_PE_2_SV_	1.08069		MetazoaPlacozoaHoilungiahongkongensis_4573626_MOXD1_MOUSE_DBH_like_monooxygenase_protein_1_OS_Mus_musculus_OX_10090_GN_Moxd1_PE_1_SV_	0.807321	0.755618	0.82751		MetazoaPlacozoaHoilungiahongkongensis_4573617_DOPO_BOVIN_Dopamine_beta_hydroxylase_OS_Bos_taurus_OX_9913_GN_DBH_PE_1_SV_	0.905945	0.874053	0.919428				MetazoaCephaBranchiostomabelcheri_2832451_NNMT_HUMAN_Nicotinamide_N_methyltransferase_OS_Homo_sapiens_OX_9606_GN_NNMT_PE_1_SV_	2.31298		MetazoaVertebrateEP00079Xenopustropicalis_6353147_INMT_MOUSE_Indolethylamine_N_methyltransferase_OS_Mus_musculus_OX_10090_GN_Inmt_PE_1_SV_	0.91454
MetazoaCephaBranchiostomabelcheri_2824417_TY3H_RAT_Tyrosine_3_monooxygenase_OS_Rattus_norvegicus_OX_10116_GN_Th_PE_1_SV_	1.5955		MetazoaVertebrateMonodelphisdomestica_6507109_TPH1_CHICK_Tryptophan_5_hydroxylase_1_OS_Gallus_gallus_OX_9031_GN_TPH1_PE_1_SV_	0.867361	0.82813	0.882199		MetazoaVertebrateCallorhinchusmilii_5505959_TPH_XENLA_Tryptophan_5_hydroxylase_OS_Xenopus_laevis_OX_8355_GN_tph_PE_2_SV_	0.961635	0.937429	0.966376				MetazoaPoriferaEP00117Syconciliatum_4796313_DDC_RAT_Aromatic_L_amino_acid_decarboxylase_OS_Rattus_norvegicus_OX_10116_GN_Ddc_PE_1_SV_	2.16151		MetazoaVertebrateAnoliscarolinensis_6315286_DCHS_HUMAN_Histidine_decarboxylase_OS_Homo_sapiens_OX_9606_GN_HDC_PE_1_SV_	0.855444	0.793694	0.875411		MetazoaVertebrateAnoliscarolinensis_6315286_DCHS_HUMAN_Histidine_decarboxylase_OS_Homo_sapiens_OX_9606_GN_HDC_PE_1_SV_	0.942735	0.915358	0.952903				MetazoaUrochordataCionaintestinalis_5354052_DOPO_HUMAN_Dopamine_beta_hydroxylase_OS_Homo_sapiens_OX_9606_GN_DBH_PE_1_SV_	1.06382		MetazoaPlacozoaHoilungiahongkongensis_4573628_MOXD1_MOUSE_DBH_like_monooxygenase_protein_1_OS_Mus_musculus_OX_10090_GN_Moxd1_PE_1_SV_	0.80732	0.755617	0.827508		MetazoaPlacozoaHoilungiahongkongensis_4573620_MOXD1_MOUSE_DBH_like_monooxygenase_protein_1_OS_Mus_musculus_OX_10090_GN_Moxd1_PE_1_SV_	0.905945	0.874054	0.919428				MetazoaCephaBranchiostomabelcheri_2811444_INMT_RABIT_Indolethylamine_N_methyltransferase_OS_Oryctolagus_cuniculus_OX_9986_GN_INMT_PE_1_SV_	1.69737		MetazoaVertebrateEP00079Xenopustropicalis_6372449_NNMT_MOUSE_Nicotinamide_N_methyltransferase_OS_Mus_musculus_OX_10090_GN_Nnmt_PE_1_SV_	0.914366
MetazoaAnnelidaEP00103Capitellateleta_78637_TPH1_MOUSE_Tryptophan_5_hydroxylase_1_OS_Mus_musculus_OX_10090_GN_Tph1_PE_2_SV_	1.56678		MetazoaVertebrateLatimeriachalumnae_5796244_TY3H_PHASP_Tyrosine_3_monooxygenase_OS_Phasianidae_sp__OX_9006_GN_TH_PE_3_SV_	0.867288	0.827355	0.882475		MetazoaVertebrateGallusgallus_6414918_TPH1_CHICK_Tryptophan_5_hydroxylase_1_OS_Gallus_gallus_OX_9031_GN_TPH1_PE_1_SV_	0.961628	0.937859	0.966346				MetazoaPoriferaEP00117Syconciliatum_4790462_DDC_RAT_Aromatic_L_amino_acid_decarboxylase_OS_Rattus_norvegicus_OX_10116_GN_Ddc_PE_1_SV_	2.16151		MetazoaArthropodaDaphniapulex_201955_DCHS_DROME_Histidine_decarboxylase_OS_Drosophila_melanogaster_OX_7227_GN_Hdc_PE_2_SV_	0.850176	0.784028	0.870393		MetazoaArthropodaDaphniapulex_201955_DCHS_DROME_Histidine_decarboxylase_OS_Drosophila_melanogaster_OX_7227_GN_Hdc_PE_2_SV_	0.940851	0.911213	0.951042				MetazoaMolluscaEP00105Crassostreagigas_4114858_TBH1_CAEEL_Tyramine_beta_hydroxylase_OS_Caenorhabditis_elegans_OX_6239_GN_tbh_1_PE_1_SV_	1.04867		MetazoaPlacozoaHoilungiahongkongensis_4573623_MOXD1_MOUSE_DBH_like_monooxygenase_protein_1_OS_Mus_musculus_OX_10090_GN_Moxd1_PE_1_SV_	0.807219	0.755472	0.827417		MetazoaPlacozoaHoilungiahongkongensis_4573623_MOXD1_MOUSE_DBH_like_monooxygenase_protein_1_OS_Mus_musculus_OX_10090_GN_Moxd1_PE_1_SV_	0.905925	0.873948	0.919414				MetazoaCephaBranchiostomabelcheri_2815267_INMT_PONAB_Indolethylamine_N_methyltransferase_OS_Pongo_abelii_OX_9601_GN_INMT_PE_2_SV_	1.69737		MetazoaVertebrateEP00079Xenopustropicalis_6348369_NNMT_HUMAN_Nicotinamide_N_methyltransferase_OS_Homo_sapiens_OX_9606_GN_NNMT_PE_1_SV_	0.914366
MetazoaAnnelidaHelobdellarobusta_106780_TPH2_HUMAN_Tryptophan_5_hydroxylase_2_OS_Homo_sapiens_OX_9606_GN_TPH2_PE_1_SV_	1.56678		MetazoaVertebrateEP00067Daniorerio_5726840_TPH_XENLA_Tryptophan_5_hydroxylase_OS_Xenopus_laevis_OX_8355_GN_tph_PE_2_SV_	0.867235	0.827807	0.882124		MetazoaVertebrateAnoliscarolinensis_6319950_TPH_XENLA_Tryptophan_5_hydroxylase_OS_Xenopus_laevis_OX_8355_GN_tph_PE_2_SV_	0.961548	0.937767	0.96626				MetazoaCephaBranchiostomabelcheri_2801571_DCHS_MOUSE_Histidine_decarboxylase_OS_Mus_musculus_OX_10090_GN_Hdc_PE_1_SV_	1.97932		MetazoaArthropodaDaphniapulex_211217_DCHS_DROME_Histidine_decarboxylase_OS_Drosophila_melanogaster_OX_7227_GN_Hdc_PE_2_SV_	0.850176	0.784028	0.870393		MetazoaArthropodaDaphniapulex_211217_DCHS_DROME_Histidine_decarboxylase_OS_Drosophila_melanogaster_OX_7227_GN_Hdc_PE_2_SV_	0.940851	0.911213	0.951042				MetazoaPlacozoaHoilungiahongkongensis_4544230_MOXD1_HUMAN_DBH_like_monooxygenase_protein_1_OS_Homo_sapiens_OX_9606_GN_MOXD1_PE_1_SV_	1.03616		MetazoaPlacozoaHoilungiahongkongensis_4573625_MOXD1_DANRE_DBH_like_monooxygenase_protein_1_homolog_OS_Danio_rerio_OX_7955_GN_moxd1_PE_2_SV_	0.807195	0.755512	0.827416		MetazoaPlacozoaHoilungiahongkongensis_4573625_MOXD1_DANRE_DBH_like_monooxygenase_protein_1_homolog_OS_Danio_rerio_OX_7955_GN_moxd1_PE_2_SV_	0.905905	0.873919	0.919397				MetazoaVertebrateEP00079Xenopustropicalis_6360293_NNMT_MOUSE_Nicotinamide_N_methyltransferase_OS_Mus_musculus_OX_10090_GN_Nnmt_PE_1_SV_	1.58555		MetazoaVertebrateEP00079Xenopustropicalis_6360285_NNMT_MOUSE_Nicotinamide_N_methyltransferase_OS_Mus_musculus_OX_10090_GN_Nnmt_PE_1_SV_	0.914176
MetazoaEchinodermataAcanthasterplanci_3778929_TPH1_CHICK_Tryptophan_5_hydroxylase_1_OS_Gallus_gallus_OX_9031_GN_TPH1_PE_1_SV_	1.55733		MetazoaVertebrateEP00067Daniorerio_5748404_TPH_XENLA_Tryptophan_5_hydroxylase_OS_Xenopus_laevis_OX_8355_GN_tph_PE_2_SV_	0.867235	0.827807	0.882124		MetazoaVertebrateEP00079Xenopustropicalis_6362606_TPH_XENLA_Tryptophan_5_hydroxylase_OS_Xenopus_laevis_OX_8355_GN_tph_PE_2_SV_	0.961404	0.937547	0.966156				MetazoaCephaBranchiostomabelcheri_2801126_DCHS_BOVIN_Histidine_decarboxylase_OS_Bos_taurus_OX_9913_GN_HDC_PE_2_SV_	1.97119		MetazoaRotiferaAdinetavaga_5217197_DCHS_DROME_Histidine_decarboxylase_OS_Drosophila_melanogaster_OX_7227_GN_Hdc_PE_2_SV_	0.849803	0.781511	0.869757		MetazoaArthropodaDrosophilamelanogaster_243992_DCHS_DROME_Histidine_decarboxylase_OS_Drosophila_melanogaster_OX_7227_GN_Hdc_PE_2_SV_	0.940802	0.910945	0.950983				RotosphaeridaEP00160Parvulariaatlantis_23174842_MOXD1_DANRE_DBH_like_monooxygenase_protein_1_homolog_OS_Danio_rerio_OX_7955_GN_moxd1_PE_2_SV_	0.952435		MetazoaPlacozoaHoilungiahongkongensis_4573622_MOXD1_MOUSE_DBH_like_monooxygenase_protein_1_OS_Mus_musculus_OX_10090_GN_Moxd1_PE_1_SV_	0.807148	0.755532	0.827368		MetazoaPlacozoaHoilungiahongkongensis_4573622_MOXD1_MOUSE_DBH_like_monooxygenase_protein_1_OS_Mus_musculus_OX_10090_GN_Moxd1_PE_1_SV_	0.90579	0.873947	0.919289				MetazoaVertebrateCallorhinchusmilii_5518440_PNMT_HUMAN_Phenylethanolamine_N_methyltransferase_OS_Homo_sapiens_OX_9606_GN_PNMT_PE_1_SV_	1.57163		MetazoaVertebrateEP00079Xenopustropicalis_6361293_NNMT_MOUSE_Nicotinamide_N_methyltransferase_OS_Mus_musculus_OX_10090_GN_Nnmt_PE_1_SV_	0.914159
MetazoaNematodaCaenorhabditiselegans_4392743_TPH1_MOUSE_Tryptophan_5_hydroxylase_1_OS_Mus_musculus_OX_10090_GN_Tph1_PE_2_SV_	1.53237		MetazoaVertebrateEP00066Takifugurubripes_5683755_TPH_XENLA_Tryptophan_5_hydroxylase_OS_Xenopus_laevis_OX_8355_GN_tph_PE_2_SV_	0.867145	0.827714	0.882054		MetazoaVertebrateEP00066Takifugurubripes_5687887_TY3H_ONCMY_Tyrosine_3_monooxygenase_OS_Oncorhynchus_mykiss_OX_8022_GN_th_PE_1_SV_	0.961239	0.937361	0.966202				MetazoaNematodaCaenorhabditiselegans_4377033_DDC_RAT_Aromatic_L_amino_acid_decarboxylase_OS_Rattus_norvegicus_OX_10116_GN_Ddc_PE_1_SV_	1.73049		MetazoaRotiferaAdinetavaga_5221223_DCHS_DROME_Histidine_decarboxylase_OS_Drosophila_melanogaster_OX_7227_GN_Hdc_PE_2_SV_	0.849803	0.781511	0.869757		MetazoaRotiferaAdinetavaga_5217197_DCHS_DROME_Histidine_decarboxylase_OS_Drosophila_melanogaster_OX_7227_GN_Hdc_PE_2_SV_	0.940575	0.910104	0.950766				MetazoaNematodaCaenorhabditiselegans_4384555_TBH1_CAEEL_Tyramine_beta_hydroxylase_OS_Caenorhabditis_elegans_OX_6239_GN_tbh_1_PE_1_SV_	0.923855		MetazoaPlacozoaHoilungiahongkongensis_4573627_MOXD1_MOUSE_DBH_like_monooxygenase_protein_1_OS_Mus_musculus_OX_10090_GN_Moxd1_PE_1_SV_	0.807148	0.755532	0.827368		MetazoaPlacozoaHoilungiahongkongensis_4573627_MOXD1_MOUSE_DBH_like_monooxygenase_protein_1_OS_Mus_musculus_OX_10090_GN_Moxd1_PE_1_SV_	0.90579	0.873947	0.919289				MetazoaVertebrateAnoliscarolinensis_6315248_NNMT_MOUSE_Nicotinamide_N_methyltransferase_OS_Mus_musculus_OX_10090_GN_Nnmt_PE_1_SV_	1.42592		MetazoaVertebrateEP00079Xenopustropicalis_6360286_NNMT_MOUSE_Nicotinamide_N_methyltransferase_OS_Mus_musculus_OX_10090_GN_Nnmt_PE_1_SV_	0.914059
MetazoaRotiferaAdinetavaga_5193013_PH4H_BOVIN_Phenylalanine_4_hydroxylase_OS_Bos_taurus_OX_9913_GN_PAH_PE_2_SV_	1.52575		MetazoaVertebrateEP00067Daniorerio_5714783_TPH_XENLA_Tryptophan_5_hydroxylase_OS_Xenopus_laevis_OX_8355_GN_tph_PE_2_SV_	0.867145	0.827714	0.882054		MetazoaVertebrateEP00067Daniorerio_5726023_TY3H_ONCMY_Tyrosine_3_monooxygenase_OS_Oncorhynchus_mykiss_OX_8022_GN_th_PE_1_SV_	0.961239	0.937361	0.966202				MetazoaNematodaCaenorhabditiselegans_4377034_DDC_RAT_Aromatic_L_amino_acid_decarboxylase_OS_Rattus_norvegicus_OX_10116_GN_Ddc_PE_1_SV_	1.73049		MetazoaRotiferaAdinetavaga_5173399_DCHS_DROME_Histidine_decarboxylase_OS_Drosophila_melanogaster_OX_7227_GN_Hdc_PE_2_SV_	0.849798	0.781493	0.869751		MetazoaRotiferaAdinetavaga_5221223_DCHS_DROME_Histidine_decarboxylase_OS_Drosophila_melanogaster_OX_7227_GN_Hdc_PE_2_SV_	0.940575	0.910104	0.950766				MetazoaNematodaCaenorhabditiselegans_4387057_TBH1_CAEEL_Tyramine_beta_hydroxylase_OS_Caenorhabditis_elegans_OX_6239_GN_tbh_1_PE_1_SV_	0.923855		MetazoaPlacozoaEP00114TrichoplaxspH2_4511398_MOXD1_DANRE_DBH_like_monooxygenase_protein_1_homolog_OS_Danio_rerio_OX_7955_GN_moxd1_PE_2_SV_	0.806962	0.755661	0.827403		MetazoaPlacozoaEP00114TrichoplaxspH2_4511398_MOXD1_DANRE_DBH_like_monooxygenase_protein_1_homolog_OS_Danio_rerio_OX_7955_GN_moxd1_PE_2_SV_	0.905341	0.874083	0.919193				MetazoaVertebrateAnoliscarolinensis_6331403_NNMT_MOUSE_Nicotinamide_N_methyltransferase_OS_Mus_musculus_OX_10090_GN_Nnmt_PE_1_SV_	1.42592		MetazoaVertebrateEP00079Xenopustropicalis_6353127_INMT_PONAB_Indolethylamine_N_methyltransferase_OS_Pongo_abelii_OX_9601_GN_INMT_PE_2_SV_	0.914017
MetazoaRotiferaAdinetavaga_5209713_PH4H_BOVIN_Phenylalanine_4_hydroxylase_OS_Bos_taurus_OX_9913_GN_PAH_PE_2_SV_	1.52575		MetazoaVertebrateAnoliscarolinensis_6308298_TY3H_PHASP_Tyrosine_3_monooxygenase_OS_Phasianidae_sp__OX_9006_GN_TH_PE_3_SV_	0.867127	0.827488	0.882349		MetazoaVertebrateHomosapiens_6454097_TY3H_HUMAN_Tyrosine_3_monooxygenase_OS_Homo_sapiens_OX_9606_GN_TH_PE_1_SV_	0.961211	0.937312	0.966119				MetazoaNematodaCaenorhabditiselegans_4394830_DDC_RAT_Aromatic_L_amino_acid_decarboxylase_OS_Rattus_norvegicus_OX_10116_GN_Ddc_PE_1_SV_	1.73049		MetazoaRotiferaAdinetavaga_5188099_DCHS_DROME_Histidine_decarboxylase_OS_Drosophila_melanogaster_OX_7227_GN_Hdc_PE_2_SV_	0.849798	0.781493	0.869751		MetazoaRotiferaAdinetavaga_5173399_DCHS_DROME_Histidine_decarboxylase_OS_Drosophila_melanogaster_OX_7227_GN_Hdc_PE_2_SV_	0.940574	0.9101	0.950765				MetazoaBrachiopodaLingulaunguis_1285516_TBH1_CAEEL_Tyramine_beta_hydroxylase_OS_Caenorhabditis_elegans_OX_6239_GN_tbh_1_PE_1_SV_	0.895905		MetazoaPlacozoaHoilungiahongkongensis_4576680_MOXD2_DANRE_DBH_like_monooxygenase_protein_2_homolog_OS_Danio_rerio_OX_7955_GN_moxd2_PE_2_SV_	0.804437	0.75269	0.825328		MetazoaPlacozoaHoilungiahongkongensis_4576680_MOXD2_DANRE_DBH_like_monooxygenase_protein_2_homolog_OS_Danio_rerio_OX_7955_GN_moxd2_PE_2_SV_	0.90404	0.872232	0.918241				MetazoaVertebratePetromyzonmarinus_6575408_NNMT_MOUSE_Nicotinamide_N_methyltransferase_OS_Mus_musculus_OX_10090_GN_Nnmt_PE_1_SV_	1.41289		MetazoaVertebrateEP00079Xenopustropicalis_6372454_NNMT_MOUSE_Nicotinamide_N_methyltransferase_OS_Mus_musculus_OX_10090_GN_Nnmt_PE_1_SV_	0.913712
MetazoaCephaBranchiostomabelcheri_2811490_TPH1_CHICK_Tryptophan_5_hydroxylase_1_OS_Gallus_gallus_OX_9031_GN_TPH1_PE_1_SV_	1.50596		MetazoaVertebrateGallusgallus_6427893_TY3H_PHASP_Tyrosine_3_monooxygenase_OS_Phasianidae_sp__OX_9006_GN_TH_PE_3_SV_	0.867123	0.827562	0.882364		MetazoaVertebrateMusmusculus_6532851_TY3H_MOUSE_Tyrosine_3_monooxygenase_OS_Mus_musculus_OX_10090_GN_Th_PE_1_SV_	0.961211	0.937312	0.966119				PluriformeaCorallochytriumlimacisporum_21621410_DDC_RAT_Aromatic_L_amino_acid_decarboxylase_OS_Rattus_norvegicus_OX_10116_GN_Ddc_PE_1_SV_	1.59594		MetazoaMolluscaEP00105Crassostreagigas_4150193_DCHS_DROME_Histidine_decarboxylase_OS_Drosophila_melanogaster_OX_7227_GN_Hdc_PE_2_SV_	0.849746	0.783455	0.870099		MetazoaRotiferaAdinetavaga_5188099_DCHS_DROME_Histidine_decarboxylase_OS_Drosophila_melanogaster_OX_7227_GN_Hdc_PE_2_SV_	0.940574	0.9101	0.950765				MetazoaCnidariaHelioporacoerulea_208964_TBH1_CAEEL_Tyramine_beta_hydroxylase_OS_Caenorhabditis_elegans_OX_6239_GN_tbh_1_PE_1_SV_	0.849914		MetazoaPlacozoaHoilungiahongkongensis_4576684_MOXD1_DANRE_DBH_like_monooxygenase_protein_1_homolog_OS_Danio_rerio_OX_7955_GN_moxd1_PE_2_SV_	0.804437	0.75269	0.825328		MetazoaPlacozoaHoilungiahongkongensis_4576684_MOXD1_DANRE_DBH_like_monooxygenase_protein_1_homolog_OS_Danio_rerio_OX_7955_GN_moxd1_PE_2_SV_	0.90404	0.872232	0.918241				MetazoaCephaBranchiostomabelcheri_2813847_NNMT_HUMAN_Nicotinamide_N_methyltransferase_OS_Homo_sapiens_OX_9606_GN_NNMT_PE_1_SV_	1.40353		MetazoaVertebrateEP00079Xenopustropicalis_6372445_NNMT_MOUSE_Nicotinamide_N_methyltransferase_OS_Mus_musculus_OX_10090_GN_Nnmt_PE_1_SV_	0.913604
MetazoaPoriferaEP00118Oscarellapearsei_4814002_TPH1_CHICK_Tryptophan_5_hydroxylase_1_OS_Gallus_gallus_OX_9031_GN_TPH1_PE_1_SV_	1.45418		MetazoaVertebrateGallusgallus_6414918_TPH1_CHICK_Tryptophan_5_hydroxylase_1_OS_Gallus_gallus_OX_9031_GN_TPH1_PE_1_SV_	0.867108	0.827736	0.881973		MetazoaVertebrateHomosapiens_6462701_TPH2_HUMAN_Tryptophan_5_hydroxylase_2_OS_Homo_sapiens_OX_9606_GN_TPH2_PE_1_SV_	0.961186	0.937492	0.966014				MetazoaAcoelaHofsteniamiamia_14659_TDC1_CAEEL_Tyrosine_decarboxylase_OS_Caenorhabditis_elegans_OX_6239_GN_tdc_1_PE_2_SV_	1.52473		MetazoaMolluscaEP00107Lottiagigantea_4190081_DCHS_DROME_Histidine_decarboxylase_OS_Drosophila_melanogaster_OX_7227_GN_Hdc_PE_2_SV_	0.849732	0.783465	0.870098		MetazoaEchStrongylocentrotuspurpuratus_3808509_DCHS_DROME_Histidine_decarboxylase_OS_Drosophila_melanogaster_OX_7227_GN_Hdc_PE_2_SV_	0.940399	0.912089	0.950964				MetazoaCnidariaHelioporacoerulea_248670_MOXD2_DANRE_DBH_like_monooxygenase_protein_2_homolog_OS_Danio_rerio_OX_7955_GN_moxd2_PE_2_SV_	0.849914		MetazoaPlacozoaHoilungiahongkongensis_4576683_MOXD1_DANRE_DBH_like_monooxygenase_protein_1_homolog_OS_Danio_rerio_OX_7955_GN_moxd1_PE_2_SV_	0.804421	0.752675	0.825315		MetazoaPlacozoaHoilungiahongkongensis_4576683_MOXD1_DANRE_DBH_like_monooxygenase_protein_1_homolog_OS_Danio_rerio_OX_7955_GN_moxd1_PE_2_SV_	0.90402	0.872209	0.918226				MetazoaCephaBranchiostomabelcheri_2831031_NNMT_MOUSE_Nicotinamide_N_methyltransferase_OS_Mus_musculus_OX_10090_GN_Nnmt_PE_1_SV_	1.40353		MetazoaVertebrateEP00079Xenopustropicalis_6372453_NNMT_HUMAN_Nicotinamide_N_methyltransferase_OS_Homo_sapiens_OX_9606_GN_NNMT_PE_1_SV_	0.913586
MetazoaPoriferaEP00118Oscarellapearsei_4814003_TPH1_CHICK_Tryptophan_5_hydroxylase_1_OS_Gallus_gallus_OX_9031_GN_TPH1_PE_1_SV_	1.45418		MetazoaVertebrateAnoliscarolinensis_6319950_TPH_XENLA_Tryptophan_5_hydroxylase_OS_Xenopus_laevis_OX_8355_GN_tph_PE_2_SV_	0.866831	0.827528	0.881727		MetazoaVertebrateMusmusculus_6541923_TPH2_MOUSE_Tryptophan_5_hydroxylase_2_OS_Mus_musculus_OX_10090_GN_Tph2_PE_1_SV_	0.961186	0.937492	0.966014				MetazoaMolluscaEP00105Crassostreagigas_4130788_DDC_DROME_Aromatic_L_amino_acid_decarboxylase_OS_Drosophila_melanogaster_OX_7227_GN_Ddc_PE_1_SV_	1.49153		MetazoaAnnelidaEP00103Capitellateleta_85548_DCHS_DROME_Histidine_decarboxylase_OS_Drosophila_melanogaster_OX_7227_GN_Hdc_PE_2_SV_	0.84896	0.782878	0.869399		MetazoaEchStrongylocentrotuspurpuratus_3834867_DCHS_DROME_Histidine_decarboxylase_OS_Drosophila_melanogaster_OX_7227_GN_Hdc_PE_2_SV_	0.940399	0.912089	0.950964				MetazoaCnidariaHelioporacoerulea_248674_MOXD2_DANRE_DBH_like_monooxygenase_protein_2_homolog_OS_Danio_rerio_OX_7955_GN_moxd2_PE_2_SV_	0.849914		MetazoaPlacozoaHoilungiahongkongensis_4576685_MOXD1_DANRE_DBH_like_monooxygenase_protein_1_homolog_OS_Danio_rerio_OX_7955_GN_moxd1_PE_2_SV_	0.804421	0.752675	0.825315		MetazoaPlacozoaHoilungiahongkongensis_4576685_MOXD1_DANRE_DBH_like_monooxygenase_protein_1_homolog_OS_Danio_rerio_OX_7955_GN_moxd1_PE_2_SV_	0.90402	0.872209	0.918226				MetazoaCephaBranchiostomabelcheri_2831032_NNMT_MOUSE_Nicotinamide_N_methyltransferase_OS_Mus_musculus_OX_10090_GN_Nnmt_PE_1_SV_	1.40353		MetazoaVertebrateEP00079Xenopustropicalis_6353131_NNMT_MOUSE_Nicotinamide_N_methyltransferase_OS_Mus_musculus_OX_10090_GN_Nnmt_PE_1_SV_	0.913503
MetazoaPoriferaAmphimedonqueenslandica_4839081_PH4H_MOUSE_Phenylalanine_4_hydroxylase_OS_Mus_musculus_OX_10090_GN_Pah_PE_1_SV_	1.32199		MetazoaVertebrateHomosapiens_6462701_TPH2_HUMAN_Tryptophan_5_hydroxylase_2_OS_Homo_sapiens_OX_9606_GN_TPH2_PE_1_SV_	0.866687	0.827587	0.881618		MetazoaVertebrateMonodelphisdomestica_6521320_TBC15_HUMAN_TBC1_domain_family_member_15_OS_Homo_sapiens_OX_9606_GN_TBC1D15_PE_1_SV_	0.961176	0.937489	0.966008				MetazoaAnnelidaHelobdellarobusta_101516_DDC_DROSI_Aromatic_L_amino_acid_decarboxylase_OS_Drosophila_simulans_OX_7240_GN_Ddc_PE_3_SV_	1.44184		MetazoaBrachiopodaLingulaunguis_1290956_DCHS_DROME_Histidine_decarboxylase_OS_Drosophila_melanogaster_OX_7227_GN_Hdc_PE_2_SV_	0.848325	0.781847	0.869018		MetazoaEchinodermataAcanthasterplanci_3785742_DCHS_DROME_Histidine_decarboxylase_OS_Drosophila_melanogaster_OX_7227_GN_Hdc_PE_2_SV_	0.940392	0.912063	0.950959				MetazoaMolluscaEP00107Lottiagigantea_4182779_PHM_DROME_Peptidylglycine_alpha_hydroxylating_monooxygenase_OS_Drosophila_melanogaster_OX_7227_GN_Phm_PE_1_SV_	0.775986		MetazoaPlacozoaHoilungiahongkongensis_4549586_MOXD1_HUMAN_DBH_like_monooxygenase_protein_1_OS_Homo_sapiens_OX_9606_GN_MOXD1_PE_1_SV_	0.804361	0.752496	0.825254		MetazoaPlacozoaHoilungiahongkongensis_4549586_MOXD1_HUMAN_DBH_like_monooxygenase_protein_1_OS_Homo_sapiens_OX_9606_GN_MOXD1_PE_1_SV_	0.90399	0.872167	0.918208				MetazoaCephaBranchiostomabelcheri_2825060_NNMT_MOUSE_Nicotinamide_N_methyltransferase_OS_Mus_musculus_OX_10090_GN_Nnmt_PE_1_SV_	1.40353		MetazoaVertebrateEP00079Xenopustropicalis_6353141_INMT_MOUSE_Indolethylamine_N_methyltransferase_OS_Mus_musculus_OX_10090_GN_Inmt_PE_1_SV_	0.913321
IchthyosporeaSphaerothecumdestruens_14605192_PH4H_DROME_Protein_henna_OS_Drosophila_melanogaster_OX_7227_GN_Hn_PE_2_SV_	1.16794		MetazoaVertebrateMusmusculus_6541923_TPH2_MOUSE_Tryptophan_5_hydroxylase_2_OS_Mus_musculus_OX_10090_GN_Tph2_PE_1_SV_	0.866687	0.827587	0.881618		MetazoaVertebrateMonodelphisdomestica_6521323_TPH2_MACMU_Tryptophan_5_hydroxylase_2_OS_Macaca_mulatta_OX_9544_GN_TPH2_PE_2_SV_	0.961176	0.937489	0.966008				MetazoaRotiferaAdinetavaga_5177851_DDC_RAT_Aromatic_L_amino_acid_decarboxylase_OS_Rattus_norvegicus_OX_10116_GN_Ddc_PE_1_SV_	1.36914		MetazoaArthropodaDrosophilamelanogaster_243992_DCHS_DROME_Histidine_decarboxylase_OS_Drosophila_melanogaster_OX_7227_GN_Hdc_PE_2_SV_	0.847914	0.779025	0.868394		MetazoaMolluscaEP00105Crassostreagigas_4150193_DCHS_DROME_Histidine_decarboxylase_OS_Drosophila_melanogaster_OX_7227_GN_Hdc_PE_2_SV_	0.940318	0.910457	0.950663				MetazoaCephaBranchiostomabelcheri_2796635_DOPO_MOUSE_Dopamine_beta_hydroxylase_OS_Mus_musculus_OX_10090_GN_Dbh_PE_1_SV_	0.768019		MetazoaPlacozoaHoilungiahongkongensis_4549587_MOXD1_HUMAN_DBH_like_monooxygenase_protein_1_OS_Homo_sapiens_OX_9606_GN_MOXD1_PE_1_SV_	0.804361	0.752496	0.825254		MetazoaPlacozoaHoilungiahongkongensis_4549587_MOXD1_HUMAN_DBH_like_monooxygenase_protein_1_OS_Homo_sapiens_OX_9606_GN_MOXD1_PE_1_SV_	0.903989	0.872166	0.918208				MetazoaVertebratePetromyzonmarinus_6575228_NNMT_MOUSE_Nicotinamide_N_methyltransferase_OS_Mus_musculus_OX_10090_GN_Nnmt_PE_1_SV_	1.15525		MetazoaVertebrateEP00079Xenopustropicalis_6372446_NNMT_MOUSE_Nicotinamide_N_methyltransferase_OS_Mus_musculus_OX_10090_GN_Nnmt_PE_1_SV_	0.913277
IchthyosporeaSphaerothecumdestruens_14605193_PH4H_DROME_Protein_henna_OS_Drosophila_melanogaster_OX_7227_GN_Hn_PE_2_SV_	1.16794		MetazoaVertebrateMonodelphisdomestica_6521320_TBC15_HUMAN_TBC1_domain_family_member_15_OS_Homo_sapiens_OX_9606_GN_TBC1D15_PE_1_SV_	0.866673	0.827549	0.881594		MetazoaVertebrateAnoliscarolinensis_6311518_TPH2_MACMU_Tryptophan_5_hydroxylase_2_OS_Macaca_mulatta_OX_9544_GN_TPH2_PE_2_SV_	0.961151	0.937464	0.965989				MetazoaRotiferaAdinetavaga_5221735_DDC_RAT_Aromatic_L_amino_acid_decarboxylase_OS_Rattus_norvegicus_OX_10116_GN_Ddc_PE_1_SV_	1.36914		MetazoaArthropodaStegodyphusmimosarum_1151286_DCHS_DROME_Histidine_decarboxylase_OS_Drosophila_melanogaster_OX_7227_GN_Hdc_PE_2_SV_	0.847685	0.778815	0.867852		MetazoaMolluscaEP00107Lottiagigantea_4190081_DCHS_DROME_Histidine_decarboxylase_OS_Drosophila_melanogaster_OX_7227_GN_Hdc_PE_2_SV_	0.940313	0.910453	0.95066				MetazoaEchinodermataAcanthasterplanci_3792890_DOPO_MOUSE_Dopamine_beta_hydroxylase_OS_Mus_musculus_OX_10090_GN_Dbh_PE_1_SV_	0.739442		MetazoaPlacozoaHoilungiahongkongensis_4549588_	0.804356	0.752486	0.82525		MetazoaPlacozoaHoilungiahongkongensis_4549588_	0.903987	0.872163	0.918206				MetazoaVertebratePetromyzonmarinus_6582097_NNMT_MOUSE_Nicotinamide_N_methyltransferase_OS_Mus_musculus_OX_10090_GN_Nnmt_PE_1_SV_	1.15525		MetazoaVertebrateEP00079Xenopustropicalis_6353130_NNMT_MOUSE_Nicotinamide_N_methyltransferase_OS_Mus_musculus_OX_10090_GN_Nnmt_PE_1_SV_	0.913235
MetazoaUrochordataCionaintestinalis_5347372_PH4H_MOUSE_Phenylalanine_4_hydroxylase_OS_Mus_musculus_OX_10090_GN_Pah_PE_1_SV_	1.16431		MetazoaVertebrateMonodelphisdomestica_6521323_TPH2_MACMU_Tryptophan_5_hydroxylase_2_OS_Macaca_mulatta_OX_9544_GN_TPH2_PE_2_SV_	0.866673	0.827549	0.881594		MetazoaVertebrateAnoliscarolinensis_6322572_TPH2_MACMU_Tryptophan_5_hydroxylase_2_OS_Macaca_mulatta_OX_9544_GN_TPH2_PE_2_SV_	0.961151	0.937464	0.965989				MetazoaEchinodermataAcanthasterplanci_3797045_DDC_RAT_Aromatic_L_amino_acid_decarboxylase_OS_Rattus_norvegicus_OX_10116_GN_Ddc_PE_1_SV_	1.23627		MetazoaEchinodermataAcanthasterplanci_3785742_DCHS_DROME_Histidine_decarboxylase_OS_Drosophila_melanogaster_OX_7227_GN_Hdc_PE_2_SV_	0.845928	0.779402	0.867394		MetazoaArthropodaStegodyphusmimosarum_1151286_DCHS_DROME_Histidine_decarboxylase_OS_Drosophila_melanogaster_OX_7227_GN_Hdc_PE_2_SV_	0.940042	0.909622	0.950316				MetazoaEchStrongylocentrotuspurpuratus_3835328_DOPO_BOVIN_Dopamine_beta_hydroxylase_OS_Bos_taurus_OX_9913_GN_DBH_PE_1_SV_	0.739442		MetazoaPlacozoaHoilungiahongkongensis_4548721_MOXD1_CHICK_DBH_like_monooxygenase_protein_1_OS_Gallus_gallus_OX_9031_GN_MOXD1_PE_2_SV_	0.804268	0.752287	0.825142		MetazoaPlacozoaHoilungiahongkongensis_4576681_MOXD1_DANRE_DBH_like_monooxygenase_protein_1_homolog_OS_Danio_rerio_OX_7955_GN_moxd1_PE_2_SV_	0.903894	0.871941	0.918103				MetazoaBrachiopodaLingulaunguis_1302323_INMT_RABIT_Indolethylamine_N_methyltransferase_OS_Oryctolagus_cuniculus_OX_9986_GN_INMT_PE_1_SV_	0.903158		MetazoaVertebrateEP00079Xenopustropicalis_6360293_NNMT_MOUSE_Nicotinamide_N_methyltransferase_OS_Mus_musculus_OX_10090_GN_Nnmt_PE_1_SV_	0.912991
MetazoaBrachiopodaLingulaunguis_1297484_TPH1_CHICK_Tryptophan_5_hydroxylase_1_OS_Gallus_gallus_OX_9031_GN_TPH1_PE_1_SV_	1.15923		MetazoaVertebrateCallorhinchusmilii_5521454_TY3H_PHASP_Tyrosine_3_monooxygenase_OS_Phasianidae_sp__OX_9006_GN_TH_PE_3_SV_	0.866634	0.827144	0.881938		MetazoaVertebrateGallusgallus_6427339_TPH2_MACMU_Tryptophan_5_hydroxylase_2_OS_Macaca_mulatta_OX_9544_GN_TPH2_PE_2_SV_	0.961085	0.937336	0.965938				ChoanoflagellataEP00039Didymoecacostata_10871278_TYDC1_ARATH_Tyrosine_decarboxylase_1_OS_Arabidopsis_thaliana_OX_3702_GN_ELI5_PE_1_SV_	1.22171		MetazoaEchStrongylocentrotuspurpuratus_3808509_DCHS_DROME_Histidine_decarboxylase_OS_Drosophila_melanogaster_OX_7227_GN_Hdc_PE_2_SV_	0.845386	0.778871	0.866934		MetazoaAnnelidaEP00103Capitellateleta_85548_DCHS_DROME_Histidine_decarboxylase_OS_Drosophila_melanogaster_OX_7227_GN_Hdc_PE_2_SV_	0.939523	0.909584	0.949964				MetazoaUrochordataCionaintestinalis_5344730_MOXD1_DANRE_DBH_like_monooxygenase_protein_1_homolog_OS_Danio_rerio_OX_7955_GN_moxd1_PE_2_SV_	0.68942		MetazoaPlacozoaHoilungiahongkongensis_4548722_MOXD1_CHICK_DBH_like_monooxygenase_protein_1_OS_Gallus_gallus_OX_9031_GN_MOXD1_PE_2_SV_	0.804268	0.752287	0.825142		MetazoaPlacozoaHoilungiahongkongensis_4548721_MOXD1_CHICK_DBH_like_monooxygenase_protein_1_OS_Gallus_gallus_OX_9031_GN_MOXD1_PE_2_SV_	0.903882	0.872015	0.918094				MetazoaCephaBranchiostomabelcheri_2796295_NNMT_HUMAN_Nicotinamide_N_methyltransferase_OS_Homo_sapiens_OX_9606_GN_NNMT_PE_1_SV_	0.820291		MetazoaVertebratePetromyzonmarinus_6575228_NNMT_MOUSE_Nicotinamide_N_methyltransferase_OS_Mus_musculus_OX_10090_GN_Nnmt_PE_1_SV_	0.911273
MetazoaMolluscaEP00105Crassostreagigas_4127517_TPH1_CHICK_Tryptophan_5_hydroxylase_1_OS_Gallus_gallus_OX_9031_GN_TPH1_PE_1_SV_	1.15923		MetazoaVertebrateCallorhinchusmilii_5513029_TY3H_CANLF_Tyrosine_3_monooxygenase_OS_Canis_lupus_familiaris_OX_9615_GN_TH_PE_2_SV_	0.866629	0.827445	0.882146		MetazoaVertebrateGallusgallus_6423915_TY3H_CANLF_Tyrosine_3_monooxygenase_OS_Canis_lupus_familiaris_OX_9615_GN_TH_PE_2_SV_	0.961059	0.937771	0.966115				MetazoaMolluscaEP00105Crassostreagigas_4135598_TDC1_CAEEL_Tyrosine_decarboxylase_OS_Caenorhabditis_elegans_OX_6239_GN_tdc_1_PE_2_SV_	1.1515		MetazoaEchStrongylocentrotuspurpuratus_3834867_DCHS_DROME_Histidine_decarboxylase_OS_Drosophila_melanogaster_OX_7227_GN_Hdc_PE_2_SV_	0.845386	0.778871	0.866934		MetazoaBrachiopodaLingulaunguis_1290956_DCHS_DROME_Histidine_decarboxylase_OS_Drosophila_melanogaster_OX_7227_GN_Hdc_PE_2_SV_	0.939501	0.909578	0.950043				MetazoaBrachiopodaLingulaunguis_1283663_MOXD1_CHICK_DBH_like_monooxygenase_protein_1_OS_Gallus_gallus_OX_9031_GN_MOXD1_PE_2_SV_	0.679535		MetazoaPlacozoaHoilungiahongkongensis_4576686_MOXD1_DANRE_DBH_like_monooxygenase_protein_1_homolog_OS_Danio_rerio_OX_7955_GN_moxd1_PE_2_SV_	0.804099	0.75224	0.825032		MetazoaPlacozoaHoilungiahongkongensis_4548722_MOXD1_CHICK_DBH_like_monooxygenase_protein_1_OS_Gallus_gallus_OX_9031_GN_MOXD1_PE_2_SV_	0.903882	0.872015	0.918094				MetazoaCephaBranchiostomabelcheri_2801509_NNMT_MOUSE_Nicotinamide_N_methyltransferase_OS_Mus_musculus_OX_10090_GN_Nnmt_PE_1_SV_	0.820291		MetazoaVertebratePetromyzonmarinus_6582097_NNMT_MOUSE_Nicotinamide_N_methyltransferase_OS_Mus_musculus_OX_10090_GN_Nnmt_PE_1_SV_	0.911273
MetazoaMolluscaEP00107Lottiagigantea_4197434_TPH1_CHICK_Tryptophan_5_hydroxylase_1_OS_Gallus_gallus_OX_9031_GN_TPH1_PE_1_SV_	1.15923		MetazoaVertebrateLatimeriachalumnae_5780015_TY3H_PHASP_Tyrosine_3_monooxygenase_OS_Phasianidae_sp__OX_9006_GN_TH_PE_3_SV_	0.866595	0.827017	0.881834		MetazoaVertebrateLatimeriachalumnae_5770682_TPH_XENLA_Tryptophan_5_hydroxylase_OS_Xenopus_laevis_OX_8355_GN_tph_PE_2_SV_	0.961005	0.937165	0.965926				MetazoaMolluscaEP00107Lottiagigantea_4181687_TDC1_CAEEL_Tyrosine_decarboxylase_OS_Caenorhabditis_elegans_OX_6239_GN_tdc_1_PE_2_SV_	1.1515		MetazoaArthropodaDaphniapulex_194144_TDC1_CAEEL_Tyrosine_decarboxylase_OS_Caenorhabditis_elegans_OX_6239_GN_tdc_1_PE_2_SV_	0.840626	0.77002	0.862709		MetazoaAcoelaHofsteniamiamia_19416_DCHS_DROME_Histidine_decarboxylase_OS_Drosophila_melanogaster_OX_7227_GN_Hdc_PE_2_SV_	0.938188	0.908512	0.948962				MetazoaRotiferaAdinetavaga_5174300_MOXD2_DANRE_DBH_like_monooxygenase_protein_2_homolog_OS_Danio_rerio_OX_7955_GN_moxd2_PE_2_SV_	0.676559		MetazoaPlacozoaHoilungiahongkongensis_4576681_MOXD1_DANRE_DBH_like_monooxygenase_protein_1_homolog_OS_Danio_rerio_OX_7955_GN_moxd1_PE_2_SV_	0.803759	0.751923	0.824724		MetazoaPlacozoaHoilungiahongkongensis_4576686_MOXD1_DANRE_DBH_like_monooxygenase_protein_1_homolog_OS_Danio_rerio_OX_7955_GN_moxd1_PE_2_SV_	0.903868	0.871997	0.918083				MetazoaCephaBranchiostomabelcheri_2797353_NNMT_HUMAN_Nicotinamide_N_methyltransferase_OS_Homo_sapiens_OX_9606_GN_NNMT_PE_1_SV_	0.820291		MetazoaVertebratePetromyzonmarinus_6575408_NNMT_MOUSE_Nicotinamide_N_methyltransferase_OS_Mus_musculus_OX_10090_GN_Nnmt_PE_1_SV_	0.905832
MetazoaArthropodaDaphniapulex_192292_PH4H_DROME_Protein_henna_OS_Drosophila_melanogaster_OX_7227_GN_Hn_PE_2_SV_	1.15309		MetazoaVertebrateEP00079Xenopustropicalis_6362606_TPH_XENLA_Tryptophan_5_hydroxylase_OS_Xenopus_laevis_OX_8355_GN_tph_PE_2_SV_	0.866574	0.827112	0.881563		MetazoaVertebrateGallusgallus_6427893_TY3H_PHASP_Tyrosine_3_monooxygenase_OS_Phasianidae_sp__OX_9006_GN_TH_PE_3_SV_	0.960983	0.936963	0.965899				MetazoaArthropodaStegodyphusmimosarum_1156292_TDC1_CAEEL_Tyrosine_decarboxylase_OS_Caenorhabditis_elegans_OX_6239_GN_tdc_1_PE_2_SV_	1.11874		MetazoaArthropodaDaphniapulex_199884_TDC1_CAEEL_Tyrosine_decarboxylase_OS_Caenorhabditis_elegans_OX_6239_GN_tdc_1_PE_2_SV_	0.840626	0.77002	0.862709		MetazoaRotiferaAdinetavaga_5177206_TDC1_CAEEL_Tyrosine_decarboxylase_OS_Caenorhabditis_elegans_OX_6239_GN_tdc_1_PE_2_SV_	0.937729	0.906027	0.948695				MetazoaRotiferaAdinetavaga_5210266_MOXD2_DANRE_DBH_like_monooxygenase_protein_2_homolog_OS_Danio_rerio_OX_7955_GN_moxd2_PE_2_SV_	0.676559		MetazoaPlacozoaEP00114TrichoplaxspH2_4511402_MOXD1_MOUSE_DBH_like_monooxygenase_protein_1_OS_Mus_musculus_OX_10090_GN_Moxd1_PE_1_SV_	0.803632	0.751988	0.824151		MetazoaPlacozoaHoilungiahongkongensis_4576679_DOPO_CANLF_Dopamine_beta_hydroxylase_OS_Canis_lupus_familiaris_OX_9615_GN_DBH_PE_2_SV_	0.90317	0.870131	0.917887				MetazoaCephaBranchiostomabelcheri_2823966_NNMT_HUMAN_Nicotinamide_N_methyltransferase_OS_Homo_sapiens_OX_9606_GN_NNMT_PE_1_SV_	0.820291		MetazoaCnidariaHelioporacoerulea_174843_NNMT_MOUSE_Nicotinamide_N_methyltransferase_OS_Mus_musculus_OX_10090_GN_Nnmt_PE_1_SV_	0.896866
MetazoaVertebrateEP00079Xenopustropicalis_6366107_TY3H_CANLF_Tyrosine_3_monooxygenase_OS_Canis_lupus_familiaris_OX_9615_GN_TH_PE_2_SV_	1.10348		MetazoaVertebrateAnoliscarolinensis_6311518_TPH2_MACMU_Tryptophan_5_hydroxylase_2_OS_Macaca_mulatta_OX_9544_GN_TPH2_PE_2_SV_	0.866566	0.827445	0.88151		MetazoaVertebrateAnoliscarolinensis_6308298_TY3H_PHASP_Tyrosine_3_monooxygenase_OS_Phasianidae_sp__OX_9006_GN_TH_PE_3_SV_	0.960964	0.936931	0.965883				MetazoaEchStrongylocentrotuspurpuratus_3813930_DDC_RAT_Aromatic_L_amino_acid_decarboxylase_OS_Rattus_norvegicus_OX_10116_GN_Ddc_PE_1_SV_	1.08862		MetazoaArthropodaDaphniapulex_194143_	0.840569	0.769829	0.86265		MetazoaRotiferaAdinetavaga_5199046_TDC1_CAEEL_Tyrosine_decarboxylase_OS_Caenorhabditis_elegans_OX_6239_GN_tdc_1_PE_2_SV_	0.937729	0.906027	0.948695				ChoanoflagellataEP00037Helgoecanana_10805014_MOXD2_DANRE_DBH_like_monooxygenase_protein_2_homolog_OS_Danio_rerio_OX_7955_GN_moxd2_PE_2_SV_	0.659451		MetazoaPlacozoaHoilungiahongkongensis_4548726_MOXD1_MOUSE_DBH_like_monooxygenase_protein_1_OS_Mus_musculus_OX_10090_GN_Moxd1_PE_1_SV_	0.803632	0.751988	0.824151		MetazoaPlacozoaEP00114TrichoplaxspH2_4511402_MOXD1_MOUSE_DBH_like_monooxygenase_protein_1_OS_Mus_musculus_OX_10090_GN_Moxd1_PE_1_SV_	0.903105	0.870608	0.916872				MetazoaCephaBranchiostomabelcheri_2823967_NNMT_HUMAN_Nicotinamide_N_methyltransferase_OS_Homo_sapiens_OX_9606_GN_NNMT_PE_1_SV_	0.820291		MetazoaCnidariaHelioporacoerulea_174845_NNMT_PIG_Nicotinamide_N_methyltransferase_OS_Sus_scrofa_OX_9823_GN_NNMT_PE_2_SV_	0.896866
IchthyosporeaAmoebidiumparasiticum_14561606_PH4H_RAT_Phenylalanine_4_hydroxylase_OS_Rattus_norvegicus_OX_10116_GN_Pah_PE_1_SV_	1.10045		MetazoaVertebrateAnoliscarolinensis_6322572_TPH2_MACMU_Tryptophan_5_hydroxylase_2_OS_Macaca_mulatta_OX_9544_GN_TPH2_PE_2_SV_	0.866566	0.827445	0.88151		MetazoaVertebrateLatimeriachalumnae_5796244_TY3H_PHASP_Tyrosine_3_monooxygenase_OS_Phasianidae_sp__OX_9006_GN_TH_PE_3_SV_	0.960675	0.936693	0.96577				MetazoaEchStrongylocentrotuspurpuratus_3821557_DDC_RAT_Aromatic_L_amino_acid_decarboxylase_OS_Rattus_norvegicus_OX_10116_GN_Ddc_PE_1_SV_	1.08862		MetazoaEchinodermataAcanthasterplanci_3795282_TDC1_CAEEL_Tyrosine_decarboxylase_OS_Caenorhabditis_elegans_OX_6239_GN_tdc_1_PE_2_SV_	0.840452	0.768081	0.86263		MetazoaRotiferaAdinetavaga_5191098_TDC1_CAEEL_Tyrosine_decarboxylase_OS_Caenorhabditis_elegans_OX_6239_GN_tdc_1_PE_2_SV_	0.937722	0.906011	0.948689				MetazoaRotiferaAdinetavaga_5173216_MOXD2_DANRE_DBH_like_monooxygenase_protein_2_homolog_OS_Danio_rerio_OX_7955_GN_moxd2_PE_2_SV_	0.649249		MetazoaPlacozoaHoilungiahongkongensis_4548729_MOXD1_MOUSE_DBH_like_monooxygenase_protein_1_OS_Mus_musculus_OX_10090_GN_Moxd1_PE_1_SV_	0.803632	0.751988	0.824151		MetazoaPlacozoaHoilungiahongkongensis_4548726_MOXD1_MOUSE_DBH_like_monooxygenase_protein_1_OS_Mus_musculus_OX_10090_GN_Moxd1_PE_1_SV_	0.903105	0.870608	0.916872				MetazoaCephaBranchiostomabelcheri_2800873_NNMT_MOUSE_Nicotinamide_N_methyltransferase_OS_Mus_musculus_OX_10090_GN_Nnmt_PE_1_SV_	0.820291		MetazoaCnidariaParamuriceabiscaya_435640_NNMT_HUMAN_Nicotinamide_N_methyltransferase_OS_Homo_sapiens_OX_9606_GN_NNMT_PE_1_SV_	0.896847
MetazoaVertebrateEP00079Xenopustropicalis_6346202_PH4H_BOVIN_Phenylalanine_4_hydroxylase_OS_Bos_taurus_OX_9913_GN_PAH_PE_2_SV_	1.09058		MetazoaVertebrateEP00079Xenopustropicalis_6355015_TY3H_PHASP_Tyrosine_3_monooxygenase_OS_Phasianidae_sp__OX_9006_GN_TH_PE_3_SV_	0.866543	0.827196	0.881924		MetazoaVertebrateEP00079Xenopustropicalis_6355015_TY3H_PHASP_Tyrosine_3_monooxygenase_OS_Phasianidae_sp__OX_9006_GN_TH_PE_3_SV_	0.960663	0.93636	0.965678				MetazoaEchStrongylocentrotuspurpuratus_3832868_DDC_RAT_Aromatic_L_amino_acid_decarboxylase_OS_Rattus_norvegicus_OX_10116_GN_Ddc_PE_1_SV_	1.08862		MetazoaNematodaCaenorhabditiselegans_4392868_TDC1_CAEEL_Tyrosine_decarboxylase_OS_Caenorhabditis_elegans_OX_6239_GN_tdc_1_PE_2_SV_	0.8404	0.768867	0.86253		MetazoaRotiferaAdinetavaga_5198272_TDC1_CAEEL_Tyrosine_decarboxylase_OS_Caenorhabditis_elegans_OX_6239_GN_tdc_1_PE_2_SV_	0.937722	0.906011	0.948689				MetazoaRotiferaAdinetavaga_5178053_MOXD2_DANRE_DBH_like_monooxygenase_protein_2_homolog_OS_Danio_rerio_OX_7955_GN_moxd2_PE_2_SV_	0.649249		MetazoaPlacozoaEP00114TrichoplaxspH2_4511405_MOXD1_MOUSE_DBH_like_monooxygenase_protein_1_OS_Mus_musculus_OX_10090_GN_Moxd1_PE_1_SV_	0.803605	0.751951	0.824132		MetazoaPlacozoaHoilungiahongkongensis_4548729_MOXD1_MOUSE_DBH_like_monooxygenase_protein_1_OS_Mus_musculus_OX_10090_GN_Moxd1_PE_1_SV_	0.903105	0.870608	0.916872				MetazoaPoriferaEP00118Oscarellapearsei_4829278_PNMT_HUMAN_Phenylethanolamine_N_methyltransferase_OS_Homo_sapiens_OX_9606_GN_PNMT_PE_1_SV_	0.790995		MetazoaCnidariaParamuriceabiscaya_424197_NNMT_MOUSE_Nicotinamide_N_methyltransferase_OS_Mus_musculus_OX_10090_GN_Nnmt_PE_1_SV_	0.896795
MetazoaAnnelidaHelobdellarobusta_86149_PH4H_DROME_Protein_henna_OS_Drosophila_melanogaster_OX_7227_GN_Hn_PE_2_SV_	1.08003		MetazoaVertebrateGallusgallus_6427339_TPH2_MACMU_Tryptophan_5_hydroxylase_2_OS_Macaca_mulatta_OX_9544_GN_TPH2_PE_2_SV_	0.866392	0.827137	0.881366		MetazoaVertebrateMonodelphisdomestica_6509865_TY3H_PHASP_Tyrosine_3_monooxygenase_OS_Phasianidae_sp__OX_9006_GN_TH_PE_3_SV_	0.960626	0.937183	0.965752				MetazoaEchStrongylocentrotuspurpuratus_3825924_DDC_RAT_Aromatic_L_amino_acid_decarboxylase_OS_Rattus_norvegicus_OX_10116_GN_Ddc_PE_1_SV_	1.08862		MetazoaNematodaCaenorhabditiselegans_4392869_TDC1_CAEEL_Tyrosine_decarboxylase_OS_Caenorhabditis_elegans_OX_6239_GN_tdc_1_PE_2_SV_	0.8404	0.768867	0.86253		MetazoaRotiferaAdinetavaga_5173756_TDC1_CAEEL_Tyrosine_decarboxylase_OS_Caenorhabditis_elegans_OX_6239_GN_tdc_1_PE_2_SV_	0.937715	0.905995	0.948684				MetazoaBrachiopodaLingulaunguis_1282067_MOXD1_HUMAN_DBH_like_monooxygenase_protein_1_OS_Homo_sapiens_OX_9606_GN_MOXD1_PE_1_SV_	0.642058		MetazoaPlacozoaEP00114TrichoplaxspH2_4511399_MOXD1_MOUSE_DBH_like_monooxygenase_protein_1_OS_Mus_musculus_OX_10090_GN_Moxd1_PE_1_SV_	0.802875	0.750974	0.823954		MetazoaPlacozoaEP00114TrichoplaxspH2_4511405_MOXD1_MOUSE_DBH_like_monooxygenase_protein_1_OS_Mus_musculus_OX_10090_GN_Moxd1_PE_1_SV_	0.903094	0.870517	0.916852				MetazoaPoriferaEP00118Oscarellapearsei_4833788_NNMT_MOUSE_Nicotinamide_N_methyltransferase_OS_Mus_musculus_OX_10090_GN_Nnmt_PE_1_SV_	0.790995		MetazoaCnidariaParamuriceabiscaya_424198_NNMT_MOUSE_Nicotinamide_N_methyltransferase_OS_Mus_musculus_OX_10090_GN_Nnmt_PE_1_SV_	0.896795
MetazoaEchStrongylocentrotuspurpuratus_3809254_TPH1_CHICK_Tryptophan_5_hydroxylase_1_OS_Gallus_gallus_OX_9031_GN_TPH1_PE_1_SV_	1.05471		MetazoaVertebrateLatimeriachalumnae_5770682_TPH_XENLA_Tryptophan_5_hydroxylase_OS_Xenopus_laevis_OX_8355_GN_tph_PE_2_SV_	0.866271	0.826951	0.881425		MetazoaVertebrateCallorhinchusmilii_5521454_TY3H_PHASP_Tyrosine_3_monooxygenase_OS_Phasianidae_sp__OX_9006_GN_TH_PE_3_SV_	0.960471	0.93634	0.965445				MetazoaEchStrongylocentrotuspurpuratus_3837227_DDC_RAT_Aromatic_L_amino_acid_decarboxylase_OS_Rattus_norvegicus_OX_10116_GN_Ddc_PE_1_SV_	1.08862		MetazoaEchinodermataAcanthasterplanci_3780883_TDC1_CAEEL_Tyrosine_decarboxylase_OS_Caenorhabditis_elegans_OX_6239_GN_tdc_1_PE_2_SV_	0.840356	0.768023	0.862554		MetazoaRotiferaAdinetavaga_5193353_TDC1_CAEEL_Tyrosine_decarboxylase_OS_Caenorhabditis_elegans_OX_6239_GN_tdc_1_PE_2_SV_	0.937715	0.905995	0.948684				MetazoaRotiferaAdinetavaga_5215441_MOXD2_DANRE_DBH_like_monooxygenase_protein_2_homolog_OS_Danio_rerio_OX_7955_GN_moxd2_PE_2_SV_	0.631503		MetazoaPlacozoaHoilungiahongkongensis_4535051_MOXD1_MOUSE_DBH_like_monooxygenase_protein_1_OS_Mus_musculus_OX_10090_GN_Moxd1_PE_1_SV_	0.802854	0.750958	0.823938		MetazoaPlacozoaEP00114TrichoplaxspH2_4511399_MOXD1_MOUSE_DBH_like_monooxygenase_protein_1_OS_Mus_musculus_OX_10090_GN_Moxd1_PE_1_SV_	0.90213	0.870292	0.916561				MetazoaArthropodaStegodyphusmimosarum_1158319_INMT_PONAB_Indolethylamine_N_methyltransferase_OS_Pongo_abelii_OX_9601_GN_INMT_PE_2_SV_	0.689776		MetazoaCnidariaParamuriceabiscaya_424199_NNMT_MOUSE_Nicotinamide_N_methyltransferase_OS_Mus_musculus_OX_10090_GN_Nnmt_PE_1_SV_	0.896795
MetazoaEchStrongylocentrotuspurpuratus_3829867_TPH1_CHICK_Tryptophan_5_hydroxylase_1_OS_Gallus_gallus_OX_9031_GN_TPH1_PE_1_SV_	1.05471		MetazoaVertebrateCallorhinchusmilii_5505959_TPH_XENLA_Tryptophan_5_hydroxylase_OS_Xenopus_laevis_OX_8355_GN_tph_PE_2_SV_	0.86594	0.82484	0.88105		MetazoaVertebrateLatimeriachalumnae_5780015_TY3H_PHASP_Tyrosine_3_monooxygenase_OS_Phasianidae_sp__OX_9006_GN_TH_PE_3_SV_	0.960448	0.936305	0.965426				MetazoaCnidariaNematostellavectensis_3380002_DDC_RAT_Aromatic_L_amino_acid_decarboxylase_OS_Rattus_norvegicus_OX_10116_GN_Ddc_PE_1_SV_	1.01473		MetazoaEchinodermataAcanthasterplanci_3780893_TDC1_CAEEL_Tyrosine_decarboxylase_OS_Caenorhabditis_elegans_OX_6239_GN_tdc_1_PE_2_SV_	0.840356	0.768023	0.862554		MetazoaEchinodermataAcanthasterplanci_3795282_TDC1_CAEEL_Tyrosine_decarboxylase_OS_Caenorhabditis_elegans_OX_6239_GN_tdc_1_PE_2_SV_	0.93731	0.905288	0.948158				MetazoaRotiferaAdinetavaga_5219970_MOXD2_DANRE_DBH_like_monooxygenase_protein_2_homolog_OS_Danio_rerio_OX_7955_GN_moxd2_PE_2_SV_	0.631503		MetazoaPlacozoaHoilungiahongkongensis_4535052_MOXD1_MOUSE_DBH_like_monooxygenase_protein_1_OS_Mus_musculus_OX_10090_GN_Moxd1_PE_1_SV_	0.802854	0.750958	0.823938		MetazoaPlacozoaHoilungiahongkongensis_4535051_MOXD1_MOUSE_DBH_like_monooxygenase_protein_1_OS_Mus_musculus_OX_10090_GN_Moxd1_PE_1_SV_	0.902127	0.870288	0.916558				MetazoaAnnelidaEP00103Capitellateleta_66091_NNMT_MOUSE_Nicotinamide_N_methyltransferase_OS_Mus_musculus_OX_10090_GN_Nnmt_PE_1_SV_	0.673173		MetazoaCnidariaRenillakoellikeri_468270_INMT_RABIT_Indolethylamine_N_methyltransferase_OS_Oryctolagus_cuniculus_OX_9986_GN_INMT_PE_1_SV_	0.896599
MetazoaEchStrongylocentrotuspurpuratus_3833230_TPH1_CHICK_Tryptophan_5_hydroxylase_1_OS_Gallus_gallus_OX_9031_GN_TPH1_PE_1_SV_	1.05471		MetazoaVertebrateLatimeriachalumnae_5795872_TY3H_ANGAN_Tyrosine_3_monooxygenase_OS_Anguilla_anguilla_OX_7936_GN_th_PE_2_SV_	0.865782	0.826	0.881164		MetazoaVertebrateCallorhinchusmilii_5513029_TY3H_CANLF_Tyrosine_3_monooxygenase_OS_Canis_lupus_familiaris_OX_9615_GN_TH_PE_2_SV_	0.96034	0.936512	0.965566				MetazoaCnidariaNematostellavectensis_3379964_DDC_HUMAN_Aromatic_L_amino_acid_decarboxylase_OS_Homo_sapiens_OX_9606_GN_DDC_PE_1_SV_	0.925766		MetazoaEchinodermataAcanthasterplanci_3780904_TDC1_CAEEL_Tyrosine_decarboxylase_OS_Caenorhabditis_elegans_OX_6239_GN_tdc_1_PE_2_SV_	0.840356	0.768023	0.862554		MetazoaEchStrongylocentrotuspurpuratus_3812223_TDC1_CAEEL_Tyrosine_decarboxylase_OS_Caenorhabditis_elegans_OX_6239_GN_tdc_1_PE_2_SV_	0.937233	0.905178	0.9481				MetazoaRotiferaAdinetavaga_5179396_MOXD2_DANRE_DBH_like_monooxygenase_protein_2_homolog_OS_Danio_rerio_OX_7955_GN_moxd2_PE_2_SV_	0.630011		MetazoaPlacozoaHoilungiahongkongensis_4535053_DOPO_BOVIN_Dopamine_beta_hydroxylase_OS_Bos_taurus_OX_9913_GN_DBH_PE_1_SV_	0.802854	0.750958	0.823938		MetazoaPlacozoaHoilungiahongkongensis_4535052_MOXD1_MOUSE_DBH_like_monooxygenase_protein_1_OS_Mus_musculus_OX_10090_GN_Moxd1_PE_1_SV_	0.902127	0.870288	0.916558				MetazoaVertebrateEP00079Xenopustropicalis_6355673_PNMT_HUMAN_Phenylethanolamine_N_methyltransferase_OS_Homo_sapiens_OX_9606_GN_PNMT_PE_1_SV_	0.631101		MetazoaCnidariaRenillakoellikeri_480077_INMT_MOUSE_Indolethylamine_N_methyltransferase_OS_Mus_musculus_OX_10090_GN_Inmt_PE_1_SV_	0.896599
MetazoaCephaBranchiostomabelcheri_2808791_PH4H_RAT_Phenylalanine_4_hydroxylase_OS_Rattus_norvegicus_OX_10116_GN_Pah_PE_1_SV_	1.04442		MetazoaVertebrateEP00066Takifugurubripes_5683756_TPH2_HUMAN_Tryptophan_5_hydroxylase_2_OS_Homo_sapiens_OX_9606_GN_TPH2_PE_1_SV_	0.865418	0.826626	0.88054		MetazoaVertebrateEP00079Xenopustropicalis_6355577_TPH2_HUMAN_Tryptophan_5_hydroxylase_2_OS_Homo_sapiens_OX_9606_GN_TPH2_PE_1_SV_	0.960315	0.935953	0.965234				MetazoaCnidariaNematostellavectensis_011323DDC_HUMAN_Aromatic_L_amino_acid_decarboxylase_OS_Homo_sapiens_OX_9606_GN_DDC_PE_1_SV_	0.925766		MetazoaEchStrongylocentrotuspurpuratus_3812223_TDC1_CAEEL_Tyrosine_decarboxylase_OS_Caenorhabditis_elegans_OX_6239_GN_tdc_1_PE_2_SV_	0.840237	0.767855	0.862472		MetazoaEchStrongylocentrotuspurpuratus_3830333_TDC1_CAEEL_Tyrosine_decarboxylase_OS_Caenorhabditis_elegans_OX_6239_GN_tdc_1_PE_2_SV_	0.937233	0.905178	0.9481				ChoanoflagellataEP00039Didymoecacostata_10871904_MOXD2_DANRE_DBH_like_monooxygenase_protein_2_homolog_OS_Danio_rerio_OX_7955_GN_moxd2_PE_2_SV_	0.620404		MetazoaPlacozoaHoilungiahongkongensis_4561682_MOXD1_DANRE_DBH_like_monooxygenase_protein_1_homolog_OS_Danio_rerio_OX_7955_GN_moxd1_PE_2_SV_	0.802667	0.750803	0.82379		MetazoaPlacozoaHoilungiahongkongensis_4535053_DOPO_BOVIN_Dopamine_beta_hydroxylase_OS_Bos_taurus_OX_9913_GN_DBH_PE_1_SV_	0.902127	0.870288	0.916558				MetazoaVertebrateHomosapiens_6453327_INMT_HUMAN_Indolethylamine_N_methyltransferase_OS_Homo_sapiens_OX_9606_GN_INMT_PE_1_SV_	0.570914		MetazoaCnidariaRenillakoellikeri_490119_INMT_MOUSE_Indolethylamine_N_methyltransferase_OS_Mus_musculus_OX_10090_GN_Inmt_PE_1_SV_	0.896599
FilastreaCapsasporaowczarzakiUP000008743_12978324_PH4H_DROME_Protein_henna_OS_Drosophila_melanogaster_OX_7227_GN_Hn_PE_2_SV_	1.04077		MetazoaVertebrateEP00067Daniorerio_5724742_TPH2_MOUSE_Tryptophan_5_hydroxylase_2_OS_Mus_musculus_OX_10090_GN_Tph2_PE_1_SV_	0.865418	0.826626	0.88054		MetazoaVertebrateEP00079Xenopustropicalis_6366107_TY3H_CANLF_Tyrosine_3_monooxygenase_OS_Canis_lupus_familiaris_OX_9615_GN_TH_PE_2_SV_	0.960263	0.936251	0.965488				MetazoaCnidariaClytiahemisphaerica_3084150_DDC_RAT_Aromatic_L_amino_acid_decarboxylase_OS_Rattus_norvegicus_OX_10116_GN_Ddc_PE_1_SV_	0.876112		MetazoaEchStrongylocentrotuspurpuratus_3830333_TDC1_CAEEL_Tyrosine_decarboxylase_OS_Caenorhabditis_elegans_OX_6239_GN_tdc_1_PE_2_SV_	0.840237	0.767855	0.862472		MetazoaEchinodermataAcanthasterplanci_3780883_TDC1_CAEEL_Tyrosine_decarboxylase_OS_Caenorhabditis_elegans_OX_6239_GN_tdc_1_PE_2_SV_	0.937221	0.905174	0.948084				ChoanoflagellataEP00039Didymoecacostata_10872523_MOXD2_DANRE_DBH_like_monooxygenase_protein_2_homolog_OS_Danio_rerio_OX_7955_GN_moxd2_PE_2_SV_	0.620404		MetazoaPlacozoaHoilungiahongkongensis_4561683_MOXD1_DANRE_DBH_like_monooxygenase_protein_1_homolog_OS_Danio_rerio_OX_7955_GN_moxd1_PE_2_SV_	0.802667	0.750803	0.82379		MetazoaPlacozoaHoilungiahongkongensis_4561682_MOXD1_DANRE_DBH_like_monooxygenase_protein_1_homolog_OS_Danio_rerio_OX_7955_GN_moxd1_PE_2_SV_	0.902077	0.870186	0.916519				MetazoaVertebrateAnoliscarolinensis_6312250_PNMT_HUMAN_Phenylethanolamine_N_methyltransferase_OS_Homo_sapiens_OX_9606_GN_PNMT_PE_1_SV_	0.52943		MetazoaCnidariaNematostellavectensis_011120NNMT_MOUSE_Nicotinamide_N_methyltransferase_OS_Mus_musculus_OX_10090_GN_Nnmt_PE_1_SV_	0.896096
PluriformeaCorallochytriumlimacisporum_21619364_PH4H_DROME_Protein_henna_OS_Drosophila_melanogaster_OX_7227_GN_Hn_PE_2_SV_	1.00765		MetazoaVertebrateEP00067Daniorerio_5730113_TPH2_HUMAN_Tryptophan_5_hydroxylase_2_OS_Homo_sapiens_OX_9606_GN_TPH2_PE_1_SV_	0.865418	0.826626	0.88054		MetazoaVertebrateEP00066Takifugurubripes_5683756_TPH2_HUMAN_Tryptophan_5_hydroxylase_2_OS_Homo_sapiens_OX_9606_GN_TPH2_PE_1_SV_	0.959958	0.936427	0.96505				MetazoaCnidariaClytiahemisphaerica_3089205_DDC_RAT_Aromatic_L_amino_acid_decarboxylase_OS_Rattus_norvegicus_OX_10116_GN_Ddc_PE_1_SV_	0.876112		MetazoaRotiferaAdinetavaga_5177206_TDC1_CAEEL_Tyrosine_decarboxylase_OS_Caenorhabditis_elegans_OX_6239_GN_tdc_1_PE_2_SV_	0.839768	0.769872	0.862274		MetazoaEchinodermataAcanthasterplanci_3780904_TDC1_CAEEL_Tyrosine_decarboxylase_OS_Caenorhabditis_elegans_OX_6239_GN_tdc_1_PE_2_SV_	0.937221	0.905174	0.948084				ChoanoflagellataEP00039Didymoecacostata_10873304_MOXD1_DANRE_DBH_like_monooxygenase_protein_1_homolog_OS_Danio_rerio_OX_7955_GN_moxd1_PE_2_SV_	0.620404		MetazoaPlacozoaEP00114TrichoplaxspH2_4504869_MOXD2_DANRE_DBH_like_monooxygenase_protein_2_homolog_OS_Danio_rerio_OX_7955_GN_moxd2_PE_2_SV_	0.802166	0.74958	0.823302		MetazoaPlacozoaHoilungiahongkongensis_4561683_MOXD1_DANRE_DBH_like_monooxygenase_protein_1_homolog_OS_Danio_rerio_OX_7955_GN_moxd1_PE_2_SV_	0.902077	0.870186	0.916519				MetazoaAnnelidaEP00103Capitellateleta_58794_INMT_RABIT_Indolethylamine_N_methyltransferase_OS_Oryctolagus_cuniculus_OX_9986_GN_INMT_PE_1_SV_	0.526056		MetazoaCnidariaFungiascutaria_3194333_INMT_MOUSE_Indolethylamine_N_methyltransferase_OS_Mus_musculus_OX_10090_GN_Inmt_PE_1_SV_	0.894179
ChoanoflagellataMylnosigafluctuans_11114867_PH4H_BOVIN_Phenylalanine_4_hydroxylase_OS_Bos_taurus_OX_9913_GN_PAH_PE_2_SV_	0.989553		MetazoaVertebratePetromyzonmarinus_6581234_TPH_XENLA_Tryptophan_5_hydroxylase_OS_Xenopus_laevis_OX_8355_GN_tph_PE_2_SV_	0.86539	0.824341	0.880738		MetazoaVertebrateEP00067Daniorerio_5724742_TPH2_MOUSE_Tryptophan_5_hydroxylase_2_OS_Mus_musculus_OX_10090_GN_Tph2_PE_1_SV_	0.959958	0.936427	0.96505				MetazoaCnidariaClytiahemisphaerica_3091690_DDC_RAT_Aromatic_L_amino_acid_decarboxylase_OS_Rattus_norvegicus_OX_10116_GN_Ddc_PE_1_SV_	0.876112		MetazoaRotiferaAdinetavaga_5199046_TDC1_CAEEL_Tyrosine_decarboxylase_OS_Caenorhabditis_elegans_OX_6239_GN_tdc_1_PE_2_SV_	0.839768	0.769872	0.862274		MetazoaEchinodermataAcanthasterplanci_3780893_TDC1_CAEEL_Tyrosine_decarboxylase_OS_Caenorhabditis_elegans_OX_6239_GN_tdc_1_PE_2_SV_	0.937221	0.905174	0.948084				ChoanoflagellataEP00039Didymoecacostata_10877875_MOXD2_DANRE_DBH_like_monooxygenase_protein_2_homolog_OS_Danio_rerio_OX_7955_GN_moxd2_PE_2_SV_	0.620404		MetazoaPlacozoaHoilungiahongkongensis_4521913_MOXD1_MOUSE_DBH_like_monooxygenase_protein_1_OS_Mus_musculus_OX_10090_GN_Moxd1_PE_1_SV_	0.801346	0.748873	0.821829		MetazoaPlacozoaEP00114TrichoplaxspH2_4504869_MOXD2_DANRE_DBH_like_monooxygenase_protein_2_homolog_OS_Danio_rerio_OX_7955_GN_moxd2_PE_2_SV_	0.902014	0.870084	0.916467				MetazoaAnnelidaEP00103Capitellateleta_63124_NNMT_HUMAN_Nicotinamide_N_methyltransferase_OS_Homo_sapiens_OX_9606_GN_NNMT_PE_1_SV_	0.526056		MetazoaPoriferaEP00118Oscarellapearsei_4829278_PNMT_HUMAN_Phenylethanolamine_N_methyltransferase_OS_Homo_sapiens_OX_9606_GN_PNMT_PE_1_SV_	0.892876
MetazoaCnidariaAureliaGenome_3054990_PH4H_MOUSE_Phenylalanine_4_hydroxylase_OS_Mus_musculus_OX_10090_GN_Pah_PE_1_SV_	0.982901		MetazoaVertebrateEP00079Xenopustropicalis_6366107_TY3H_CANLF_Tyrosine_3_monooxygenase_OS_Canis_lupus_familiaris_OX_9615_GN_TH_PE_2_SV_	0.865289	0.823533	0.881083		MetazoaVertebrateEP00067Daniorerio_5730113_TPH2_HUMAN_Tryptophan_5_hydroxylase_2_OS_Homo_sapiens_OX_9606_GN_TPH2_PE_1_SV_	0.959958	0.936427	0.96505				MetazoaCnidariaClytiahemisphaerica_3099137_DDC_RAT_Aromatic_L_amino_acid_decarboxylase_OS_Rattus_norvegicus_OX_10116_GN_Ddc_PE_1_SV_	0.876112		MetazoaRotiferaAdinetavaga_5191098_TDC1_CAEEL_Tyrosine_decarboxylase_OS_Caenorhabditis_elegans_OX_6239_GN_tdc_1_PE_2_SV_	0.839754	0.769844	0.862263		MetazoaNematodaCaenorhabditiselegans_4392868_TDC1_CAEEL_Tyrosine_decarboxylase_OS_Caenorhabditis_elegans_OX_6239_GN_tdc_1_PE_2_SV_	0.936896	0.904368	0.947804				MetazoaRotiferaAdinetavaga_5187640_MOXD2_DANRE_DBH_like_monooxygenase_protein_2_homolog_OS_Danio_rerio_OX_7955_GN_moxd2_PE_2_SV_	0.602553		MetazoaPlacozoaEP00114TrichoplaxspH2_4504870_MOXD1_DANRE_DBH_like_monooxygenase_protein_1_homolog_OS_Danio_rerio_OX_7955_GN_moxd1_PE_2_SV_	0.801275	0.74942	0.82249		MetazoaVertebrateEP00079Xenopustropicalis_6362716_MOXD2_MOUSE_DBH_like_monooxygenase_protein_2_OS_Mus_musculus_OX_10090_GN_Moxd2_PE_2_SV_	0.90152	0.854989	0.916699				MetazoaAnnelidaEP00103Capitellateleta_68020_INMT_MOUSE_Indolethylamine_N_methyltransferase_OS_Mus_musculus_OX_10090_GN_Inmt_PE_1_SV_	0.526056		MetazoaPoriferaEP00118Oscarellapearsei_4833788_NNMT_MOUSE_Nicotinamide_N_methyltransferase_OS_Mus_musculus_OX_10090_GN_Nnmt_PE_1_SV_	0.892876
MetazoaCnidariaAureliaGenome_3058216_PH4H_DROME_Protein_henna_OS_Drosophila_melanogaster_OX_7227_GN_Hn_PE_2_SV_	0.982901		MetazoaVertebrateLatimeriachalumnae_5782256_TPH2_HORSE_Tryptophan_5_hydroxylase_2_OS_Equus_caballus_OX_9796_GN_TPH2_PE_2_SV_	0.864981	0.826364	0.880131		MetazoaVertebrateLatimeriachalumnae_5795872_TY3H_ANGAN_Tyrosine_3_monooxygenase_OS_Anguilla_anguilla_OX_7936_GN_th_PE_2_SV_	0.959713	0.935631	0.964756				MetazoaEchStrongylocentrotuspurpuratus_3808509_DCHS_DROME_Histidine_decarboxylase_OS_Drosophila_melanogaster_OX_7227_GN_Hdc_PE_2_SV_	0.844448		MetazoaRotiferaAdinetavaga_5198272_TDC1_CAEEL_Tyrosine_decarboxylase_OS_Caenorhabditis_elegans_OX_6239_GN_tdc_1_PE_2_SV_	0.839754	0.769844	0.862263		MetazoaNematodaCaenorhabditiselegans_4392869_TDC1_CAEEL_Tyrosine_decarboxylase_OS_Caenorhabditis_elegans_OX_6239_GN_tdc_1_PE_2_SV_	0.936896	0.904368	0.947804				MetazoaRotiferaAdinetavaga_5190701_MOXD2_DANRE_DBH_like_monooxygenase_protein_2_homolog_OS_Danio_rerio_OX_7955_GN_moxd2_PE_2_SV_	0.602553		MetazoaPlacozoaHoilungiahongkongensis_4525204_MOXD1_MOUSE_DBH_like_monooxygenase_protein_1_OS_Mus_musculus_OX_10090_GN_Moxd1_PE_1_SV_	0.801204	0.749328	0.82243		MetazoaVertebrateAnoliscarolinensis_6326940_MOXD2_MOUSE_DBH_like_monooxygenase_protein_2_OS_Mus_musculus_OX_10090_GN_Moxd2_PE_2_SV_	0.901501	0.854953	0.916685				MetazoaAnnelidaEP00103Capitellateleta_81858_NNMT_HUMAN_Nicotinamide_N_methyltransferase_OS_Homo_sapiens_OX_9606_GN_NNMT_PE_1_SV_	0.526056		MetazoaBrachiopodaLingulaunguis_1283930_INMT_RABIT_Indolethylamine_N_methyltransferase_OS_Oryctolagus_cuniculus_OX_9986_GN_INMT_PE_1_SV_	0.885119
RotosphaeridaEP00160Parvulariaatlantis_23167765_PH4H_DROME_Protein_henna_OS_Drosophila_melanogaster_OX_7227_GN_Hn_PE_2_SV_	0.982779		MetazoaVertebrateLatimeriachalumnae_5798523_TPH2_HORSE_Tryptophan_5_hydroxylase_2_OS_Equus_caballus_OX_9796_GN_TPH2_PE_2_SV_	0.864981	0.826364	0.880131		MetazoaVertebrateLatimeriachalumnae_5782256_TPH2_HORSE_Tryptophan_5_hydroxylase_2_OS_Equus_caballus_OX_9796_GN_TPH2_PE_2_SV_	0.959387	0.936059	0.964573				MetazoaEchStrongylocentrotuspurpuratus_3834867_DCHS_DROME_Histidine_decarboxylase_OS_Drosophila_melanogaster_OX_7227_GN_Hdc_PE_2_SV_	0.844448		MetazoaRotiferaAdinetavaga_5173756_TDC1_CAEEL_Tyrosine_decarboxylase_OS_Caenorhabditis_elegans_OX_6239_GN_tdc_1_PE_2_SV_	0.839736	0.769807	0.86225		MetazoaAnnelidaHelobdellarobusta_85647_TDC1_CAEEL_Tyrosine_decarboxylase_OS_Caenorhabditis_elegans_OX_6239_GN_tdc_1_PE_2_SV_	0.936809	0.904903	0.947917				MetazoaRotiferaAdinetavaga_5175690_MOXD2_DANRE_DBH_like_monooxygenase_protein_2_homolog_OS_Danio_rerio_OX_7955_GN_moxd2_PE_2_SV_	0.602553		MetazoaPlacozoaHoilungiahongkongensis_4525206_MOXD1_MOUSE_DBH_like_monooxygenase_protein_1_OS_Mus_musculus_OX_10090_GN_Moxd1_PE_1_SV_	0.801204	0.749328	0.82243		MetazoaVertebrateAnoliscarolinensis_6326944_MOXD2_MOUSE_DBH_like_monooxygenase_protein_2_OS_Mus_musculus_OX_10090_GN_Moxd2_PE_2_SV_	0.901501	0.854953	0.916685				MetazoaVertebrateMusmusculus_6533314_INMT_MOUSE_Indolethylamine_N_methyltransferase_OS_Mus_musculus_OX_10090_GN_Inmt_PE_1_SV_	0.52546		MetazoaBrachiopodaLingulaunguis_1283927_INMT_RABIT_Indolethylamine_N_methyltransferase_OS_Oryctolagus_cuniculus_OX_9986_GN_INMT_PE_1_SV_	0.88511
MetazoaVertebrateCallorhinchusmilii_5513028_PH4H_RAT_Phenylalanine_4_hydroxylase_OS_Rattus_norvegicus_OX_10116_GN_Pah_PE_1_SV_	0.943277		MetazoaVertebrateEP00079Xenopustropicalis_6355577_TPH2_HUMAN_Tryptophan_5_hydroxylase_2_OS_Homo_sapiens_OX_9606_GN_TPH2_PE_1_SV_	0.864921	0.824918	0.879984		MetazoaVertebrateLatimeriachalumnae_5798523_TPH2_HORSE_Tryptophan_5_hydroxylase_2_OS_Equus_caballus_OX_9796_GN_TPH2_PE_2_SV_	0.959387	0.936059	0.964573				MetazoaArthropodaDrosophilamelanogaster_243095_DDC_DROME_Aromatic_L_amino_acid_decarboxylase_OS_Drosophila_melanogaster_OX_7227_GN_Ddc_PE_1_SV_	0.840018		MetazoaRotiferaAdinetavaga_5193353_TDC1_CAEEL_Tyrosine_decarboxylase_OS_Caenorhabditis_elegans_OX_6239_GN_tdc_1_PE_2_SV_	0.839736	0.769807	0.86225		MetazoaAnnelidaHelobdellarobusta_107383_TDC1_CAEEL_Tyrosine_decarboxylase_OS_Caenorhabditis_elegans_OX_6239_GN_tdc_1_PE_2_SV_	0.936809	0.904905	0.947918				MetazoaRotiferaAdinetavaga_5199828_MOXD2_DANRE_DBH_like_monooxygenase_protein_2_homolog_OS_Danio_rerio_OX_7955_GN_moxd2_PE_2_SV_	0.602553		MetazoaPlacozoaHoilungiahongkongensis_4525203_MOXD1_MOUSE_DBH_like_monooxygenase_protein_1_OS_Mus_musculus_OX_10090_GN_Moxd1_PE_1_SV_	0.801189	0.749333	0.822424		MetazoaPlacozoaEP00114TrichoplaxspH2_4511400_MOXD1_MOUSE_DBH_like_monooxygenase_protein_1_OS_Mus_musculus_OX_10090_GN_Moxd1_PE_1_SV_	0.901421	0.869438	0.916067				MetazoaVertebrateEP00079Xenopustropicalis_6353141_INMT_MOUSE_Indolethylamine_N_methyltransferase_OS_Mus_musculus_OX_10090_GN_Inmt_PE_1_SV_	0.511875		MetazoaBrachiopodaLingulaunguis_1278217_NNMT_HUMAN_Nicotinamide_N_methyltransferase_OS_Homo_sapiens_OX_9606_GN_NNMT_PE_1_SV_	0.885105
MetazoaVertebrateLatimeriachalumnae_5796243_PH4H_BOVIN_Phenylalanine_4_hydroxylase_OS_Bos_taurus_OX_9913_GN_PAH_PE_2_SV_	0.938792		MetazoaVertebratePetromyzonmarinus_6573497_TY3H_BOVIN_Tyrosine_3_monooxygenase_OS_Bos_taurus_OX_9913_GN_TH_PE_1_SV_	0.858698	0.814719	0.875652		MetazoaVertebratePetromyzonmarinus_6573497_TY3H_BOVIN_Tyrosine_3_monooxygenase_OS_Bos_taurus_OX_9913_GN_TH_PE_1_SV_	0.958775	0.930953	0.964043				MetazoaMolluscaEP00107Lottiagigantea_4189237_DDC_RAT_Aromatic_L_amino_acid_decarboxylase_OS_Rattus_norvegicus_OX_10116_GN_Ddc_PE_1_SV_	0.815006		MetazoaCnidariaParamuriceabiscaya_440361_TDC1_CAEEL_Tyrosine_decarboxylase_OS_Caenorhabditis_elegans_OX_6239_GN_tdc_1_PE_2_SV_	0.839321	0.768267	0.861516		MetazoaAnnelidaHelobdellarobusta_107399_TDC1_CAEEL_Tyrosine_decarboxylase_OS_Caenorhabditis_elegans_OX_6239_GN_tdc_1_PE_2_SV_	0.936809	0.904905	0.947918				MetazoaRotiferaAdinetavaga_5194454_MOXD2_DANRE_DBH_like_monooxygenase_protein_2_homolog_OS_Danio_rerio_OX_7955_GN_moxd2_PE_2_SV_	0.602553		MetazoaPlacozoaHoilungiahongkongensis_4525205_MOXD1_MOUSE_DBH_like_monooxygenase_protein_1_OS_Mus_musculus_OX_10090_GN_Moxd1_PE_1_SV_	0.801172	0.749309	0.822406		MetazoaPlacozoaEP00114TrichoplaxspH2_4511401_MOXD1_MOUSE_DBH_like_monooxygenase_protein_1_OS_Mus_musculus_OX_10090_GN_Moxd1_PE_1_SV_	0.901421	0.869438	0.916067				MetazoaVertebrateGallusgallus_6416511_PNMT_HUMAN_Phenylethanolamine_N_methyltransferase_OS_Homo_sapiens_OX_9606_GN_PNMT_PE_1_SV_	0.509827		MetazoaBrachiopodaLingulaunguis_1289389_NNMT_HUMAN_Nicotinamide_N_methyltransferase_OS_Homo_sapiens_OX_9606_GN_NNMT_PE_1_SV_	0.885105
PluriformeaEP00128Syssomonasmultiformis_21637722_PH4H_DROME_Protein_henna_OS_Drosophila_melanogaster_OX_7227_GN_Hn_PE_2_SV_	0.92143		MetazoaMolluscaEP00105Crassostreagigas_4129120_TY3H_RAT_Tyrosine_3_monooxygenase_OS_Rattus_norvegicus_OX_10116_GN_Th_PE_1_SV_	0.847023	0.799723	0.864608		MetazoaEchStrongylocentrotuspurpuratus_3809254_TPH1_CHICK_Tryptophan_5_hydroxylase_1_OS_Gallus_gallus_OX_9031_GN_TPH1_PE_1_SV_	0.955937	0.925277	0.961089				FilastreaCapsasporaowczarzakiUP000008743_12982165_DDC_CAVPO_Aromatic_L_amino_acid_decarboxylase_OS_Cavia_porcellus_OX_10141_GN_DDC_PE_2_SV_	0.803736		MetazoaArthropodaDrosophilamelanogaster_241050_TDC1_CAEEL_Tyrosine_decarboxylase_OS_Caenorhabditis_elegans_OX_6239_GN_tdc_1_PE_2_SV_	0.839216	0.768594	0.861621		MetazoaArthropodaDaphniapulex_194144_TDC1_CAEEL_Tyrosine_decarboxylase_OS_Caenorhabditis_elegans_OX_6239_GN_tdc_1_PE_2_SV_	0.936756	0.904702	0.947718				MetazoaVertebrateAnoliscarolinensis_6326940_MOXD2_MOUSE_DBH_like_monooxygenase_protein_2_OS_Mus_musculus_OX_10090_GN_Moxd2_PE_2_SV_	0.599315		MetazoaPlacozoaEP00114TrichoplaxspH2_4511400_MOXD1_MOUSE_DBH_like_monooxygenase_protein_1_OS_Mus_musculus_OX_10090_GN_Moxd1_PE_1_SV_	0.801152	0.749257	0.82238		MetazoaPlacozoaHoilungiahongkongensis_4579913_MOXD1_MOUSE_DBH_like_monooxygenase_protein_1_OS_Mus_musculus_OX_10090_GN_Moxd1_PE_1_SV_	0.901408	0.869413	0.916055				MetazoaCnidariaFungiascutaria_3194333_INMT_MOUSE_Indolethylamine_N_methyltransferase_OS_Mus_musculus_OX_10090_GN_Inmt_PE_1_SV_	0.468138		MetazoaBrachiopodaLingulaunguis_1284210_INMT_RABIT_Indolethylamine_N_methyltransferase_OS_Oryctolagus_cuniculus_OX_9986_GN_INMT_PE_1_SV_	0.885007
MetazoaCtenophoraPleurobrachiabachei_3768268_PH4H_DROME_Protein_henna_OS_Drosophila_melanogaster_OX_7227_GN_Hn_PE_2_SV_	0.916539		MetazoaMolluscaEP00107Lottiagigantea_4196008_TY3H_MOUSE_Tyrosine_3_monooxygenase_OS_Mus_musculus_OX_10090_GN_Th_PE_1_SV_	0.847015	0.799731	0.864604		MetazoaEchStrongylocentrotuspurpuratus_3829867_TPH1_CHICK_Tryptophan_5_hydroxylase_1_OS_Gallus_gallus_OX_9031_GN_TPH1_PE_1_SV_	0.955937	0.925277	0.961089				MetazoaArthropodaDrosophilamelanogaster_241048_TDC1_CAEEL_Tyrosine_decarboxylase_OS_Caenorhabditis_elegans_OX_6239_GN_tdc_1_PE_2_SV_	0.801142		MetazoaCnidariaParamuriceabiscaya_452654_TDC1_CAEEL_Tyrosine_decarboxylase_OS_Caenorhabditis_elegans_OX_6239_GN_tdc_1_PE_2_SV_	0.839143	0.767695	0.86137		MetazoaArthropodaDaphniapulex_199884_TDC1_CAEEL_Tyrosine_decarboxylase_OS_Caenorhabditis_elegans_OX_6239_GN_tdc_1_PE_2_SV_	0.936756	0.904702	0.947718				MetazoaVertebrateAnoliscarolinensis_6326944_MOXD2_MOUSE_DBH_like_monooxygenase_protein_2_OS_Mus_musculus_OX_10090_GN_Moxd2_PE_2_SV_	0.599315		MetazoaPlacozoaEP00114TrichoplaxspH2_4511401_MOXD1_MOUSE_DBH_like_monooxygenase_protein_1_OS_Mus_musculus_OX_10090_GN_Moxd1_PE_1_SV_	0.801152	0.749257	0.82238		MetazoaPlacozoaHoilungiahongkongensis_4579914_MOXD2_DANRE_DBH_like_monooxygenase_protein_2_homolog_OS_Danio_rerio_OX_7955_GN_moxd2_PE_2_SV_	0.901408	0.869413	0.916055				MetazoaCnidariaNematostellavectensis_011120NNMT_MOUSE_Nicotinamide_N_methyltransferase_OS_Mus_musculus_OX_10090_GN_Nnmt_PE_1_SV_	0.432958		MetazoaBrachiopodaLingulaunguis_1287218_INMT_RABIT_Indolethylamine_N_methyltransferase_OS_Oryctolagus_cuniculus_OX_9986_GN_INMT_PE_1_SV_	0.884905
MetazoaCnidariaHydramagnapapillata_3241107_PH4H_HUMAN_Phenylalanine_4_hydroxylase_OS_Homo_sapiens_OX_9606_GN_PAH_PE_1_SV_	0.904631		MetazoaBrachiopodaLingulaunguis_1284282_TY3H_CANLF_Tyrosine_3_monooxygenase_OS_Canis_lupus_familiaris_OX_9615_GN_TH_PE_2_SV_	0.846115	0.798833	0.863893		MetazoaEchStrongylocentrotuspurpuratus_3833230_TPH1_CHICK_Tryptophan_5_hydroxylase_1_OS_Gallus_gallus_OX_9031_GN_TPH1_PE_1_SV_	0.955937	0.925277	0.961089				MetazoaEchinodermataAcanthasterplanci_3785742_DCHS_DROME_Histidine_decarboxylase_OS_Drosophila_melanogaster_OX_7227_GN_Hdc_PE_2_SV_	0.788893		MetazoaAnnelidaHelobdellarobusta_85647_TDC1_CAEEL_Tyrosine_decarboxylase_OS_Caenorhabditis_elegans_OX_6239_GN_tdc_1_PE_2_SV_	0.837798	0.765819	0.860462		MetazoaArthropodaDaphniapulex_194143_	0.936744	0.904659	0.94771				MetazoaVertebrateHomosapiens_6451276_MOXD2_HUMAN_Putative_DBH_like_monooxygenase_protein_2_OS_Homo_sapiens_OX_9606_GN_MOXD2P_PE_5_SV_	0.599315		MetazoaPlacozoaHoilungiahongkongensis_4579913_MOXD1_MOUSE_DBH_like_monooxygenase_protein_1_OS_Mus_musculus_OX_10090_GN_Moxd1_PE_1_SV_	0.801139	0.749245	0.822368		MetazoaPlacozoaHoilungiahongkongensis_4579915_MOXD1_MOUSE_DBH_like_monooxygenase_protein_1_OS_Mus_musculus_OX_10090_GN_Moxd1_PE_1_SV_	0.901408	0.869413	0.916055				MetazoaVertebrateEP00079Xenopustropicalis_6353128_NNMT_MOUSE_Nicotinamide_N_methyltransferase_OS_Mus_musculus_OX_10090_GN_Nnmt_PE_1_SV_	0.409422		MetazoaBrachiopodaLingulaunguis_1302323_INMT_RABIT_Indolethylamine_N_methyltransferase_OS_Oryctolagus_cuniculus_OX_9986_GN_INMT_PE_1_SV_	0.88414
MetazoaCnidariaHydramagnapapillata_3244830_PH4H_BOVIN_Phenylalanine_4_hydroxylase_OS_Bos_taurus_OX_9913_GN_PAH_PE_2_SV_	0.904631		MetazoaAnnelidaEP00103Capitellateleta_72470_TY3H_CANLF_Tyrosine_3_monooxygenase_OS_Canis_lupus_familiaris_OX_9615_GN_TH_PE_2_SV_	0.842297	0.796271	0.86076		MetazoaCephaBranchiostomabelcheri_2811490_TPH1_CHICK_Tryptophan_5_hydroxylase_1_OS_Gallus_gallus_OX_9031_GN_TPH1_PE_1_SV_	0.95513	0.922946	0.960171				MetazoaPlacozoaEP00114TrichoplaxspH2_4506891_DDC_RAT_Aromatic_L_amino_acid_decarboxylase_OS_Rattus_norvegicus_OX_10116_GN_Ddc_PE_1_SV_	0.723437		MetazoaAnnelidaHelobdellarobusta_107383_TDC1_CAEEL_Tyrosine_decarboxylase_OS_Caenorhabditis_elegans_OX_6239_GN_tdc_1_PE_2_SV_	0.837701	0.7653	0.860002		MetazoaCnidariaParamuriceabiscaya_452654_TDC1_CAEEL_Tyrosine_decarboxylase_OS_Caenorhabditis_elegans_OX_6239_GN_tdc_1_PE_2_SV_	0.936388	0.904146	0.947436				MetazoaVertebrateMonodelphisdomestica_6511242_MOXD2_MOUSE_DBH_like_monooxygenase_protein_2_OS_Mus_musculus_OX_10090_GN_Moxd2_PE_2_SV_	0.599315		MetazoaPlacozoaHoilungiahongkongensis_4579914_MOXD2_DANRE_DBH_like_monooxygenase_protein_2_homolog_OS_Danio_rerio_OX_7955_GN_moxd2_PE_2_SV_	0.801139	0.749245	0.822368		MetazoaVertebrateMonodelphisdomestica_6511242_MOXD2_MOUSE_DBH_like_monooxygenase_protein_2_OS_Mus_musculus_OX_10090_GN_Moxd2_PE_2_SV_	0.90139	0.854853	0.916599				MetazoaArthropodaStegodyphusmimosarum_1147183_INMT_PONAB_Indolethylamine_N_methyltransferase_OS_Pongo_abelii_OX_9601_GN_INMT_PE_2_SV_	0.407562		MetazoaBrachiopodaLingulaunguis_1283568_INMT_RABIT_Indolethylamine_N_methyltransferase_OS_Oryctolagus_cuniculus_OX_9986_GN_INMT_PE_1_SV_	0.883153
MetazoaCnidariaHydramagnapapillata_3244831_PH4H_BOVIN_Phenylalanine_4_hydroxylase_OS_Bos_taurus_OX_9913_GN_PAH_PE_2_SV_	0.904631		MetazoaAnnelidaEP00103Capitellateleta_78121_TY3H_ONCMY_Tyrosine_3_monooxygenase_OS_Oncorhynchus_mykiss_OX_8022_GN_th_PE_1_SV_	0.842297	0.796271	0.86076		MetazoaEchinodermataAcanthasterplanci_3778929_TPH1_CHICK_Tryptophan_5_hydroxylase_1_OS_Gallus_gallus_OX_9031_GN_TPH1_PE_1_SV_	0.955116	0.92382	0.960383				MetazoaPlacozoaHoilungiahongkongensis_4527632_DDC_RAT_Aromatic_L_amino_acid_decarboxylase_OS_Rattus_norvegicus_OX_10116_GN_Ddc_PE_1_SV_	0.723437		MetazoaAnnelidaHelobdellarobusta_107399_TDC1_CAEEL_Tyrosine_decarboxylase_OS_Caenorhabditis_elegans_OX_6239_GN_tdc_1_PE_2_SV_	0.837701	0.7653	0.860002		MetazoaCnidariaParamuriceabiscaya_440361_TDC1_CAEEL_Tyrosine_decarboxylase_OS_Caenorhabditis_elegans_OX_6239_GN_tdc_1_PE_2_SV_	0.936386	0.904143	0.947434				MetazoaVertebrateMonodelphisdomestica_6511287_MOXD2_MOUSE_DBH_like_monooxygenase_protein_2_OS_Mus_musculus_OX_10090_GN_Moxd2_PE_2_SV_	0.599315		MetazoaPlacozoaHoilungiahongkongensis_4579915_MOXD1_MOUSE_DBH_like_monooxygenase_protein_1_OS_Mus_musculus_OX_10090_GN_Moxd1_PE_1_SV_	0.801139	0.749245	0.822368		MetazoaVertebrateMonodelphisdomestica_6511287_MOXD2_MOUSE_DBH_like_monooxygenase_protein_2_OS_Mus_musculus_OX_10090_GN_Moxd2_PE_2_SV_	0.90139	0.854853	0.916598				MetazoaArthropodaStegodyphusmimosarum_1170723_INMT_PONAB_Indolethylamine_N_methyltransferase_OS_Pongo_abelii_OX_9601_GN_INMT_PE_2_SV_	0.407562		MetazoaBrachiopodaLingulaunguis_1283833_INMT_RABIT_Indolethylamine_N_methyltransferase_OS_Oryctolagus_cuniculus_OX_9986_GN_INMT_PE_1_SV_	0.883153
ChoanoflagellataSalpingoecakvevrii_11205469_PH4H_MOUSE_Phenylalanine_4_hydroxylase_OS_Mus_musculus_OX_10090_GN_Pah_PE_1_SV_	0.877398		MetazoaArthropodaDrosophilamelanogaster_243326_TY3H_DROME_Tyrosine_3_monooxygenase_OS_Drosophila_melanogaster_OX_7227_GN_ple_PE_2_SV_	0.841545	0.794048	0.86003		MetazoaAcoelaHofsteniamiamia_5499_TPH1_CHICK_Tryptophan_5_hydroxylase_1_OS_Gallus_gallus_OX_9031_GN_TPH1_PE_1_SV_	0.954691	0.92479	0.960044				MetazoaPlacozoaHoilungiahongkongensis_4527634_DHPAA_AEDAE_3_4_dihydroxyphenylacetaldehyde_synthase_OS_Aedes_aegypti_OX_7159_GN_AAEL010734_PE_1_SV_	0.723437		MetazoaArthropodaStegodyphusmimosarum_1161380_TDC1_CAEEL_Tyrosine_decarboxylase_OS_Caenorhabditis_elegans_OX_6239_GN_tdc_1_PE_2_SV_	0.837641	0.766282	0.860132		MetazoaNematodaCaenorhabditiselegans_4397803_DDC_CAEEL_Probable_aromatic_L_amino_acid_decarboxylase_OS_Caenorhabditis_elegans_OX_6239_GN_hdl_1_PE_2_SV_	0.936155	0.902443	0.94719				MetazoaVertebrateMusmusculus_6539398_MOXD2_MOUSE_DBH_like_monooxygenase_protein_2_OS_Mus_musculus_OX_10090_GN_Moxd2_PE_2_SV_	0.599315		MetazoaPlacozoaHoilungiahongkongensis_4576679_DOPO_CANLF_Dopamine_beta_hydroxylase_OS_Canis_lupus_familiaris_OX_9615_GN_DBH_PE_2_SV_	0.800972	0.748678	0.822985		MetazoaVertebratePetromyzonmarinus_6573438_MOXD1_DANRE_DBH_like_monooxygenase_protein_1_homolog_OS_Danio_rerio_OX_7955_GN_moxd1_PE_2_SV_	0.901364	0.854801	0.916575				MetazoaArthropodaStegodyphusmimosarum_1160607_NNMT_HUMAN_Nicotinamide_N_methyltransferase_OS_Homo_sapiens_OX_9606_GN_NNMT_PE_1_SV_	0.407562		MetazoaBrachiopodaLingulaunguis_1279847_INMT_RABIT_Indolethylamine_N_methyltransferase_OS_Oryctolagus_cuniculus_OX_9986_GN_INMT_PE_1_SV_	0.883018
ChoanoflagellataEP00037Helgoecanana_10814785_PH4H_DROME_Protein_henna_OS_Drosophila_melanogaster_OX_7227_GN_Hn_PE_2_SV_	0.829779		MetazoaArthropodaDaphniapulex_206493_TY3H_DROME_Tyrosine_3_monooxygenase_OS_Drosophila_melanogaster_OX_7227_GN_ple_PE_2_SV_	0.84064	0.793272	0.859219		MetazoaAcoelaHofsteniamiamia_5786_TPH1_CHICK_Tryptophan_5_hydroxylase_1_OS_Gallus_gallus_OX_9031_GN_TPH1_PE_1_SV_	0.954691	0.92479	0.960044				MetazoaPlacozoaHoilungiahongkongensis_4527633_DDC_BOVIN_Aromatic_L_amino_acid_decarboxylase_OS_Bos_taurus_OX_9913_GN_DDC_PE_2_SV_	0.723437		MetazoaAnnelidaEP00103Capitellateleta_77787_TDC1_CAEEL_Tyrosine_decarboxylase_OS_Caenorhabditis_elegans_OX_6239_GN_tdc_1_PE_2_SV_	0.836244	0.765293	0.859761		MetazoaAnnelidaEP00103Capitellateleta_77787_TDC1_CAEEL_Tyrosine_decarboxylase_OS_Caenorhabditis_elegans_OX_6239_GN_tdc_1_PE_2_SV_	0.936094	0.903728	0.947381				MetazoaVertebrateEP00079Xenopustropicalis_6362716_MOXD2_MOUSE_DBH_like_monooxygenase_protein_2_OS_Mus_musculus_OX_10090_GN_Moxd2_PE_2_SV_	0.599315		MetazoaPlacozoaHoilungiahongkongensis_4576677_MOXD1_DANRE_DBH_like_monooxygenase_protein_1_homolog_OS_Danio_rerio_OX_7955_GN_moxd1_PE_2_SV_	0.797667	0.747347	0.820219		MetazoaVertebratePetromyzonmarinus_6575859_MOXD1_DANRE_DBH_like_monooxygenase_protein_1_homolog_OS_Danio_rerio_OX_7955_GN_moxd1_PE_2_SV_	0.901364	0.854801	0.916575				MetazoaArthropodaStegodyphusmimosarum_1161276_NNMT_MOUSE_Nicotinamide_N_methyltransferase_OS_Mus_musculus_OX_10090_GN_Nnmt_PE_1_SV_	0.407562		MetazoaBrachiopodaLingulaunguis_1280242_NNMT_MOUSE_Nicotinamide_N_methyltransferase_OS_Mus_musculus_OX_10090_GN_Nnmt_PE_1_SV_	0.883018
ChoanoflagellataEP00039Didymoecacostata_10871595_PH4H_MOUSE_Phenylalanine_4_hydroxylase_OS_Mus_musculus_OX_10090_GN_Pah_PE_1_SV_	0.829779		MetazoaRotiferaAdinetavaga_5194304_TY3H_BOVIN_Tyrosine_3_monooxygenase_OS_Bos_taurus_OX_9913_GN_TH_PE_1_SV_	0.84054	0.793981	0.858572		MetazoaAcoelaHofsteniamiamia_12671_TPH1_CHICK_Tryptophan_5_hydroxylase_1_OS_Gallus_gallus_OX_9031_GN_TPH1_PE_1_SV_	0.954691	0.92479	0.960044				MetazoaCephaBranchiostomabelcheri_2825770_DDC_RAT_Aromatic_L_amino_acid_decarboxylase_OS_Rattus_norvegicus_OX_10116_GN_Ddc_PE_1_SV_	0.708317		MetazoaMolluscaEP00105Crassostreagigas_4135598_TDC1_CAEEL_Tyrosine_decarboxylase_OS_Caenorhabditis_elegans_OX_6239_GN_tdc_1_PE_2_SV_	0.83561	0.766103	0.859359		MetazoaArthropodaDrosophilamelanogaster_241050_TDC1_CAEEL_Tyrosine_decarboxylase_OS_Caenorhabditis_elegans_OX_6239_GN_tdc_1_PE_2_SV_	0.935817	0.903621	0.947038				MetazoaCnidariaTripedaliacystophora_165295_MOXD1_DANRE_DBH_like_monooxygenase_protein_1_homolog_OS_Danio_rerio_OX_7955_GN_moxd1_PE_2_SV_	0.585728		MetazoaPlacozoaHoilungiahongkongensis_4576678_MOXD2_DANRE_DBH_like_monooxygenase_protein_2_homolog_OS_Danio_rerio_OX_7955_GN_moxd2_PE_2_SV_	0.797667	0.747347	0.820219		MetazoaVertebratePetromyzonmarinus_6579065_MOXD1_MOUSE_DBH_like_monooxygenase_protein_1_OS_Mus_musculus_OX_10090_GN_Moxd1_PE_1_SV_	0.901364	0.854801	0.916574				MetazoaPoriferaAmphimedonqueenslandica_4844236_NNMT_MOUSE_Nicotinamide_N_methyltransferase_OS_Mus_musculus_OX_10090_GN_Nnmt_PE_1_SV_	0.383777		MetazoaBrachiopodaLingulaunguis_1301018_NNMT_MOUSE_Nicotinamide_N_methyltransferase_OS_Mus_musculus_OX_10090_GN_Nnmt_PE_1_SV_	0.883018
ChoanoflagellataEP00039Didymoecacostata_10871980_PH4H_MOUSE_Phenylalanine_4_hydroxylase_OS_Mus_musculus_OX_10090_GN_Pah_PE_1_SV_	0.829779		MetazoaRotiferaAdinetavaga_5209295_TY3H_BOVIN_Tyrosine_3_monooxygenase_OS_Bos_taurus_OX_9913_GN_TH_PE_1_SV_	0.84054	0.793981	0.858572		MetazoaMolluscaEP00105Crassostreagigas_4129120_TY3H_RAT_Tyrosine_3_monooxygenase_OS_Rattus_norvegicus_OX_10116_GN_Th_PE_1_SV_	0.952556	0.925057	0.958805				MetazoaCephaBranchiostomabelcheri_2831795_DDC_RAT_Aromatic_L_amino_acid_decarboxylase_OS_Rattus_norvegicus_OX_10116_GN_Ddc_PE_1_SV_	0.708317		MetazoaMolluscaEP00107Lottiagigantea_4181687_TDC1_CAEEL_Tyrosine_decarboxylase_OS_Caenorhabditis_elegans_OX_6239_GN_tdc_1_PE_2_SV_	0.83561	0.766103	0.859359		MetazoaMolluscaEP00105Crassostreagigas_4135598_TDC1_CAEEL_Tyrosine_decarboxylase_OS_Caenorhabditis_elegans_OX_6239_GN_tdc_1_PE_2_SV_	0.935661	0.903783	0.947009				MetazoaCnidariaTripedaliacystophora_167572_MOXD1_DANRE_DBH_like_monooxygenase_protein_1_homolog_OS_Danio_rerio_OX_7955_GN_moxd1_PE_2_SV_	0.585728		MetazoaMolluscaEP00107Lottiagigantea_4184311_TEMPT_APLCA_Temptin_OS_Aplysia_californica_OX_6500_PE_1_SV_	0.779648	0.713239	0.805769		MetazoaVertebrateHomosapiens_6451276_MOXD2_HUMAN_Putative_DBH_like_monooxygenase_protein_2_OS_Homo_sapiens_OX_9606_GN_MOXD2P_PE_5_SV_	0.901362	0.854828	0.916574				MetazoaPoriferaAmphimedonqueenslandica_4845102_NNMT_PIG_Nicotinamide_N_methyltransferase_OS_Sus_scrofa_OX_9823_GN_NNMT_PE_2_SV_	0.383777		MetazoaBrachiopodaLingulaunguis_1283560_INMT_HUMAN_Indolethylamine_N_methyltransferase_OS_Homo_sapiens_OX_9606_GN_INMT_PE_1_SV_	0.883007
ChoanoflagellataEP00039Didymoecacostata_10883648_PH4H_MOUSE_Phenylalanine_4_hydroxylase_OS_Mus_musculus_OX_10090_GN_Pah_PE_1_SV_	0.829779		MetazoaArthropodaStegodyphusmimosarum_1162663_TY3H_DROME_Tyrosine_3_monooxygenase_OS_Drosophila_melanogaster_OX_7227_GN_ple_PE_2_SV_	0.840194	0.792686	0.85869		MetazoaMolluscaEP00107Lottiagigantea_4196008_TY3H_MOUSE_Tyrosine_3_monooxygenase_OS_Mus_musculus_OX_10090_GN_Th_PE_1_SV_	0.952555	0.925056	0.958804				MetazoaCephaBranchiostomabelcheri_2831796_DDC_RAT_Aromatic_L_amino_acid_decarboxylase_OS_Rattus_norvegicus_OX_10116_GN_Ddc_PE_1_SV_	0.708317		MetazoaAcoelaHofsteniamiamia_19416_DCHS_DROME_Histidine_decarboxylase_OS_Drosophila_melanogaster_OX_7227_GN_Hdc_PE_2_SV_	0.835538	0.771894	0.859509		MetazoaMolluscaEP00107Lottiagigantea_4181687_TDC1_CAEEL_Tyrosine_decarboxylase_OS_Caenorhabditis_elegans_OX_6239_GN_tdc_1_PE_2_SV_	0.935661	0.903783	0.947009				MetazoaArthropodaStegodyphusmimosarum_1162516_MOXD1_CHICK_DBH_like_monooxygenase_protein_1_OS_Gallus_gallus_OX_9031_GN_MOXD1_PE_2_SV_	0.578439		MetazoaMolluscaEP00107Lottiagigantea_4191127_TBH1_CAEEL_Tyramine_beta_hydroxylase_OS_Caenorhabditis_elegans_OX_6239_GN_tbh_1_PE_1_SV_	0.779631	0.713218	0.805756		MetazoaVertebrateMusmusculus_6539398_MOXD2_MOUSE_DBH_like_monooxygenase_protein_2_OS_Mus_musculus_OX_10090_GN_Moxd2_PE_2_SV_	0.901361	0.854826	0.916574				MetazoaVertebrateEP00079Xenopustropicalis_6353146_NNMT_MOUSE_Nicotinamide_N_methyltransferase_OS_Mus_musculus_OX_10090_GN_Nnmt_PE_1_SV_	0.372337		MetazoaVertebrateAnoliscarolinensis_6315245_NNMT_HUMAN_Nicotinamide_N_methyltransferase_OS_Homo_sapiens_OX_9606_GN_NNMT_PE_1_SV_	0.881554
RotosphaeridaFonticulaalbaUP000030693_23193391_PH4H_DICDI_Phenylalanine_4_hydroxylase_OS_Dictyostelium_discoideum_OX_44689_GN_pah_PE_1_SV_	0.815392		MetazoaEchinodermataAcanthasterplanci_3792792_TY3H_CANLF_Tyrosine_3_monooxygenase_OS_Canis_lupus_familiaris_OX_9615_GN_TH_PE_2_SV_	0.839781	0.797233	0.859167		MetazoaAnnelidaEP00103Capitellateleta_72470_TY3H_CANLF_Tyrosine_3_monooxygenase_OS_Canis_lupus_familiaris_OX_9615_GN_TH_PE_2_SV_	0.952361	0.924458	0.958492				MetazoaCephaBranchiostomabelcheri_2831797_DDC_RAT_Aromatic_L_amino_acid_decarboxylase_OS_Rattus_norvegicus_OX_10116_GN_Ddc_PE_1_SV_	0.708317		MetazoaBrachiopodaLingulaunguis_1292633_TDC1_CAEEL_Tyrosine_decarboxylase_OS_Caenorhabditis_elegans_OX_6239_GN_tdc_1_PE_2_SV_	0.835154	0.764276	0.85867		MetazoaArthropodaStegodyphusmimosarum_1161380_TDC1_CAEEL_Tyrosine_decarboxylase_OS_Caenorhabditis_elegans_OX_6239_GN_tdc_1_PE_2_SV_	0.935465	0.902531	0.946436				MetazoaMolluscaEP00105Crassostreagigas_4112424_TEMPT_APLCA_Temptin_OS_Aplysia_californica_OX_6500_PE_1_SV_	0.577697		MetazoaMolluscaEP00107Lottiagigantea_4191219_TBH1_CAEBR_Tyramine_beta_hydroxylase_OS_Caenorhabditis_briggsae_OX_6238_GN_tbh_1_PE_3_SV_	0.779631	0.713218	0.805756		MetazoaVertebratePetromyzonmarinus_6573405_MOXD1_DANRE_DBH_like_monooxygenase_protein_1_homolog_OS_Danio_rerio_OX_7955_GN_moxd1_PE_2_SV_	0.901326	0.854766	0.916544				MetazoaVertebrateLatimeriachalumnae_5773131_PNMT_HUMAN_Phenylethanolamine_N_methyltransferase_OS_Homo_sapiens_OX_9606_GN_PNMT_PE_1_SV_	0.352511		MetazoaVertebrateAnoliscarolinensis_6331402_NNMT_HUMAN_Nicotinamide_N_methyltransferase_OS_Homo_sapiens_OX_9606_GN_NNMT_PE_1_SV_	0.881554
MetazoaNematodaCaenorhabditiselegans_4381850_TY3H_CAEEL_Tyrosine_3_monooxygenase_OS_Caenorhabditis_elegans_OX_6239_GN_cat_2_PE_1_SV_	0.783748		MetazoaEchinodermataAcanthasterplanci_3797879_TY3H_MOUSE_Tyrosine_3_monooxygenase_OS_Mus_musculus_OX_10090_GN_Th_PE_1_SV_	0.839781	0.797233	0.859167		MetazoaAnnelidaEP00103Capitellateleta_78121_TY3H_ONCMY_Tyrosine_3_monooxygenase_OS_Oncorhynchus_mykiss_OX_8022_GN_th_PE_1_SV_	0.952361	0.924458	0.958492				MetazoaAcoelaHofsteniamiamia_5512_DDC_DROLE_Aromatic_L_amino_acid_decarboxylase__Fragment__OS_Drosophila_lebanonensis_OX_7225_GN_Ddc_PE_3_SV_	0.698189		MetazoaCephaBranchiostomabelcheri_2801571_DCHS_MOUSE_Histidine_decarboxylase_OS_Mus_musculus_OX_10090_GN_Hdc_PE_1_SV_	0.829827	0.75959	0.852217		FungiAspergillusnigerUP000068243_13132737_DDC_RAT_Aromatic_L_amino_acid_decarboxylase_OS_Rattus_norvegicus_OX_10116_GN_Ddc_PE_1_SV_	0.935424	0.899184	0.947023				MetazoaCnidariaTripedaliacystophora_129835_MOXD1_DANRE_DBH_like_monooxygenase_protein_1_homolog_OS_Danio_rerio_OX_7955_GN_moxd1_PE_2_SV_	0.564542		MetazoaMolluscaEP00107Lottiagigantea_4190158_TEMPT_APLCA_Temptin_OS_Aplysia_californica_OX_6500_PE_1_SV_	0.779631	0.713218	0.805756		MetazoaVertebratePetromyzonmarinus_6581945_MOXD1_DANRE_DBH_like_monooxygenase_protein_1_homolog_OS_Danio_rerio_OX_7955_GN_moxd1_PE_2_SV_	0.901326	0.854766	0.916544				MetazoaVertebrateAnoliscarolinensis_6315247_INMT_RABIT_Indolethylamine_N_methyltransferase_OS_Oryctolagus_cuniculus_OX_9986_GN_INMT_PE_1_SV_	0.348056		MetazoaVertebrateAnoliscarolinensis_6314789_NNMT_HUMAN_Nicotinamide_N_methyltransferase_OS_Homo_sapiens_OX_9606_GN_NNMT_PE_1_SV_	0.881471
MetazoaNematodaCaenorhabditiselegans_4385210_TY3H_CAEEL_Tyrosine_3_monooxygenase_OS_Caenorhabditis_elegans_OX_6239_GN_cat_2_PE_1_SV_	0.783748		MetazoaEchStrongylocentrotuspurpuratus_3810867_TY3H_MOUSE_Tyrosine_3_monooxygenase_OS_Mus_musculus_OX_10090_GN_Th_PE_1_SV_	0.839752	0.797232	0.859145		MetazoaAnnelidaHelobdellarobusta_105055_TY3H_ANGAN_Tyrosine_3_monooxygenase_OS_Anguilla_anguilla_OX_7936_GN_th_PE_2_SV_	0.952322	0.924352	0.958455				MetazoaAcoelaHofsteniamiamia_11732_DDC_RAT_Aromatic_L_amino_acid_decarboxylase_OS_Rattus_norvegicus_OX_10116_GN_Ddc_PE_1_SV_	0.698189		MetazoaAcoelaHofsteniamiamia_14659_TDC1_CAEEL_Tyrosine_decarboxylase_OS_Caenorhabditis_elegans_OX_6239_GN_tdc_1_PE_2_SV_	0.823777	0.746087	0.845477		FungiFusariumoxysporumUP000002489_13360820_DDC_CAVPO_Aromatic_L_amino_acid_decarboxylase_OS_Cavia_porcellus_OX_10141_GN_DDC_PE_2_SV_	0.935424	0.899184	0.947023				MetazoaVertebrateCallorhinchusmilii_5517239_DOPO_BOVIN_Dopamine_beta_hydroxylase_OS_Bos_taurus_OX_9913_GN_DBH_PE_1_SV_	0.552386		MetazoaMolluscaEP00107Lottiagigantea_4190174_TEMPT_APLCA_Temptin_OS_Aplysia_californica_OX_6500_PE_1_SV_	0.779631	0.713218	0.805756		MetazoaVertebratePetromyzonmarinus_6582071_MOXD1_CHICK_DBH_like_monooxygenase_protein_1_OS_Gallus_gallus_OX_9031_GN_MOXD1_PE_2_SV_	0.901206	0.854652	0.91645				MetazoaVertebrateEP00066Takifugurubripes_5684292_PNMT_PIG_Phenylethanolamine_N_methyltransferase_OS_Sus_scrofa_OX_9823_GN_PNMT_PE_2_SV_	0.329784		MetazoaVertebrateAnoliscarolinensis_6341527_NNMT_HUMAN_Nicotinamide_N_methyltransferase_OS_Homo_sapiens_OX_9606_GN_NNMT_PE_1_SV_	0.881445
FungiMortierellaelongataUP000078512_13375504_PH4H_DICDI_Phenylalanine_4_hydroxylase_OS_Dictyostelium_discoideum_OX_44689_GN_pah_PE_1_SV_	0.766997		MetazoaEchStrongylocentrotuspurpuratus_3833906_TY3H_MOUSE_Tyrosine_3_monooxygenase_OS_Mus_musculus_OX_10090_GN_Th_PE_1_SV_	0.839752	0.797232	0.859145		MetazoaAnnelidaHelobdellarobusta_106780_TPH2_HUMAN_Tryptophan_5_hydroxylase_2_OS_Homo_sapiens_OX_9606_GN_TPH2_PE_1_SV_	0.951795	0.918861	0.95722				MetazoaAcoelaHofsteniamiamia_8818_TDC1_CAEEL_Tyrosine_decarboxylase_OS_Caenorhabditis_elegans_OX_6239_GN_tdc_1_PE_2_SV_	0.698189		MetazoaArthropodaStegodyphusmimosarum_1156292_TDC1_CAEEL_Tyrosine_decarboxylase_OS_Caenorhabditis_elegans_OX_6239_GN_tdc_1_PE_2_SV_	0.823546	0.734268	0.846206		FungiFusariumoxysporumUP000002489_13367840_DDC_CAVPO_Aromatic_L_amino_acid_decarboxylase_OS_Cavia_porcellus_OX_10141_GN_DDC_PE_2_SV_	0.935424	0.899184	0.947023				MetazoaPlacozoaHoilungiahongkongensis_4521913_MOXD1_MOUSE_DBH_like_monooxygenase_protein_1_OS_Mus_musculus_OX_10090_GN_Moxd1_PE_1_SV_	0.53851		MetazoaMolluscaEP00107Lottiagigantea_4179551_MOXD1_CHICK_DBH_like_monooxygenase_protein_1_OS_Gallus_gallus_OX_9031_GN_MOXD1_PE_2_SV_	0.779609	0.713185	0.805739		MetazoaPlacozoaEP00114TrichoplaxspH2_4504870_MOXD1_DANRE_DBH_like_monooxygenase_protein_1_homolog_OS_Danio_rerio_OX_7955_GN_moxd1_PE_2_SV_	0.901028	0.868814	0.91548				MetazoaVertebrateEP00067Daniorerio_5764962_PNMT_BOVIN_Phenylethanolamine_N_methyltransferase_OS_Bos_taurus_OX_9913_GN_PNMT_PE_1_SV_	0.329784		MetazoaPoriferaAmphimedonqueenslandica_4844236_NNMT_MOUSE_Nicotinamide_N_methyltransferase_OS_Mus_musculus_OX_10090_GN_Nnmt_PE_1_SV_	0.88116
FungiMortierellaelongataUP000078512_13379186_PH4H_DICDI_Phenylalanine_4_hydroxylase_OS_Dictyostelium_discoideum_OX_44689_GN_pah_PE_1_SV_	0.766997		MetazoaAnnelidaHelobdellarobusta_105055_TY3H_ANGAN_Tyrosine_3_monooxygenase_OS_Anguilla_anguilla_OX_7936_GN_th_PE_2_SV_	0.839467	0.790831	0.857378		MetazoaAnnelidaEP00103Capitellateleta_78637_TPH1_MOUSE_Tryptophan_5_hydroxylase_1_OS_Mus_musculus_OX_10090_GN_Tph1_PE_2_SV_	0.951787	0.918852	0.957214				MetazoaAcoelaHofsteniamiamia_13207_DDC_RAT_Aromatic_L_amino_acid_decarboxylase_OS_Rattus_norvegicus_OX_10116_GN_Ddc_PE_1_SV_	0.698189		MetazoaCephaBranchiostomabelcheri_2801126_DCHS_BOVIN_Histidine_decarboxylase_OS_Bos_taurus_OX_9913_GN_HDC_PE_2_SV_	0.823145	0.760009	0.84858		FungiAgaricusbisporusUP000008493_13110407_TDC2_ORYSJ_Tryptophan_decarboxylase_2_OS_Oryza_sativa_subsp__japonica_OX_39947_GN_TDC2_PE_1_SV_	0.935211	0.898805	0.946847				MetazoaBrachiopodaLingulaunguis_1283412_MOXD1_DANRE_DBH_like_monooxygenase_protein_1_homolog_OS_Danio_rerio_OX_7955_GN_moxd1_PE_2_SV_	0.531775		MetazoaMolluscaEP00105Crassostreagigas_4134005_TBH1_CAEBR_Tyramine_beta_hydroxylase_OS_Caenorhabditis_briggsae_OX_6238_GN_tbh_1_PE_3_SV_	0.779165	0.712604	0.805359		MetazoaPlacozoaHoilungiahongkongensis_4525204_MOXD1_MOUSE_DBH_like_monooxygenase_protein_1_OS_Mus_musculus_OX_10090_GN_Moxd1_PE_1_SV_	0.901012	0.868784	0.915467				MetazoaVertebrateHomosapiens_6454715_PNMT_HUMAN_Phenylethanolamine_N_methyltransferase_OS_Homo_sapiens_OX_9606_GN_PNMT_PE_1_SV_	0.329784		MetazoaPoriferaAmphimedonqueenslandica_4845102_NNMT_PIG_Nicotinamide_N_methyltransferase_OS_Sus_scrofa_OX_9823_GN_NNMT_PE_2_SV_	0.88116
FungiRhizopusmicrosporusUP000242254_13438640_PH4H_DICDI_Phenylalanine_4_hydroxylase_OS_Dictyostelium_discoideum_OX_44689_GN_pah_PE_1_SV_	0.766997		MetazoaNematodaCaenorhabditiselegans_4381850_TY3H_CAEEL_Tyrosine_3_monooxygenase_OS_Caenorhabditis_elegans_OX_6239_GN_cat_2_PE_1_SV_	0.835625	0.78686	0.854234		MetazoaBrachiopodaLingulaunguis_1284282_TY3H_CANLF_Tyrosine_3_monooxygenase_OS_Canis_lupus_familiaris_OX_9615_GN_TH_PE_2_SV_	0.951629	0.924159	0.958057				MetazoaNematodaCaenorhabditiselegans_4397803_DDC_CAEEL_Probable_aromatic_L_amino_acid_decarboxylase_OS_Caenorhabditis_elegans_OX_6239_GN_hdl_1_PE_2_SV_	0.6551		MetazoaArthropodaDrosophilamelanogaster_241048_TDC1_CAEEL_Tyrosine_decarboxylase_OS_Caenorhabditis_elegans_OX_6239_GN_tdc_1_PE_2_SV_	0.820674	0.734848	0.844932		FungiEP00150Ustilagomaydis_13256967_DDC_CAVPO_Aromatic_L_amino_acid_decarboxylase_OS_Cavia_porcellus_OX_10141_GN_DDC_PE_2_SV_	0.935211	0.898805	0.946847				MetazoaVertebrateLatimeriachalumnae_5800225_MOXD1_HUMAN_DBH_like_monooxygenase_protein_1_OS_Homo_sapiens_OX_9606_GN_MOXD1_PE_1_SV_	0.528843		MetazoaMolluscaEP00105Crassostreagigas_4140263_MOXD2_DANRE_DBH_like_monooxygenase_protein_2_homolog_OS_Danio_rerio_OX_7955_GN_moxd2_PE_2_SV_	0.779165	0.712604	0.805359		MetazoaPlacozoaHoilungiahongkongensis_4525206_MOXD1_MOUSE_DBH_like_monooxygenase_protein_1_OS_Mus_musculus_OX_10090_GN_Moxd1_PE_1_SV_	0.901011	0.868783	0.915466				MetazoaVertebrateMusmusculus_6533313_PNMT_MOUSE_Phenylethanolamine_N_methyltransferase_OS_Mus_musculus_OX_10090_GN_Pnmt_PE_2_SV_	0.329784		MetazoaVertebrateAnoliscarolinensis_6315246_NNMT_HUMAN_Nicotinamide_N_methyltransferase_OS_Homo_sapiens_OX_9606_GN_NNMT_PE_1_SV_	0.881027
FungiSpizellomycespunctatusUP000053201_13452893_PH4H_DICDI_Phenylalanine_4_hydroxylase_OS_Dictyostelium_discoideum_OX_44689_GN_pah_PE_1_SV_	0.766997		MetazoaNematodaCaenorhabditiselegans_4385210_TY3H_CAEEL_Tyrosine_3_monooxygenase_OS_Caenorhabditis_elegans_OX_6239_GN_cat_2_PE_1_SV_	0.835625	0.78686	0.854234		MetazoaNematodaCaenorhabditiselegans_4392743_TPH1_MOUSE_Tryptophan_5_hydroxylase_1_OS_Mus_musculus_OX_10090_GN_Tph1_PE_2_SV_	0.951397	0.918175	0.956917				MetazoaCnidariaHydramagnapapillata_3242673_DDC_HUMAN_Aromatic_L_amino_acid_decarboxylase_OS_Homo_sapiens_OX_9606_GN_DDC_PE_1_SV_	0.618037		MetazoaNematodaCaenorhabditiselegans_4397803_DDC_CAEEL_Probable_aromatic_L_amino_acid_decarboxylase_OS_Caenorhabditis_elegans_OX_6239_GN_hdl_1_PE_2_SV_	0.812936	0.718684	0.839907		MetazoaCnidariaTripedaliacystophora_143590_DDC_RAT_Aromatic_L_amino_acid_decarboxylase_OS_Rattus_norvegicus_OX_10116_GN_Ddc_PE_1_SV_	0.935135	0.896079	0.946599				MetazoaMolluscaEP00105Crassostreagigas_4135925_DOPO_HORSE_Dopamine_beta_hydroxylase_OS_Equus_caballus_OX_9796_GN_DBH_PE_2_SV_	0.511988		MetazoaMolluscaEP00105Crassostreagigas_4128431_MOX11_DROME_MOXD1_homolog_1_OS_Drosophila_melanogaster_OX_7227_GN_CG5235_PE_2_SV_	0.779143	0.712566	0.805341		MetazoaPlacozoaHoilungiahongkongensis_4525203_MOXD1_MOUSE_DBH_like_monooxygenase_protein_1_OS_Mus_musculus_OX_10090_GN_Moxd1_PE_1_SV_	0.901	0.868768	0.915457				MetazoaVertebrateMonodelphisdomestica_6511009_PNMT_HUMAN_Phenylethanolamine_N_methyltransferase_OS_Homo_sapiens_OX_9606_GN_PNMT_PE_1_SV_	0.329784		MetazoaBrachiopodaLingulaunguis_1287344_NNMT_MOUSE_Nicotinamide_N_methyltransferase_OS_Mus_musculus_OX_10090_GN_Nnmt_PE_1_SV_	0.880538
MetazoaArthropodaDaphniapulex_194937_TPH1_RABIT_Tryptophan_5_hydroxylase_1_OS_Oryctolagus_cuniculus_OX_9986_GN_TPH1_PE_1_SV_	0.757381		MetazoaAcoelaHofsteniamiamia_5499_TPH1_CHICK_Tryptophan_5_hydroxylase_1_OS_Gallus_gallus_OX_9031_GN_TPH1_PE_1_SV_	0.834344	0.777458	0.851951		MetazoaRotiferaAdinetavaga_5194304_TY3H_BOVIN_Tyrosine_3_monooxygenase_OS_Bos_taurus_OX_9913_GN_TH_PE_1_SV_	0.950233	0.921749	0.95674				MetazoaCnidariaHydramagnapapillata_3248325_DDC_RAT_Aromatic_L_amino_acid_decarboxylase_OS_Rattus_norvegicus_OX_10116_GN_Ddc_PE_1_SV_	0.618037		MetazoaArthropodaStegodyphusmimosarum_1144300_TDC1_CAEEL_Tyrosine_decarboxylase_OS_Caenorhabditis_elegans_OX_6239_GN_tdc_1_PE_2_SV_	0.795907	0.712416	0.823789		MetazoaCnidariaTripedaliacystophora_143591_DDC_CAVPO_Aromatic_L_amino_acid_decarboxylase_OS_Cavia_porcellus_OX_10141_GN_DDC_PE_2_SV_	0.935135	0.896079	0.946599				MetazoaCnidariaTripedaliacystophora_138459_DOPO_HORSE_Dopamine_beta_hydroxylase_OS_Equus_caballus_OX_9796_GN_DBH_PE_2_SV_	0.483708		MetazoaMolluscaEP00105Crassostreagigas_4125667_MOXD1_CHICK_DBH_like_monooxygenase_protein_1_OS_Gallus_gallus_OX_9031_GN_MOXD1_PE_2_SV_	0.779076	0.712431	0.805276		MetazoaPlacozoaHoilungiahongkongensis_4525205_MOXD1_MOUSE_DBH_like_monooxygenase_protein_1_OS_Mus_musculus_OX_10090_GN_Moxd1_PE_1_SV_	0.901	0.868768	0.915458				MetazoaVertebrateAnoliscarolinensis_6314789_NNMT_HUMAN_Nicotinamide_N_methyltransferase_OS_Homo_sapiens_OX_9606_GN_NNMT_PE_1_SV_	0.325833		MetazoaVertebrateAnoliscarolinensis_6315247_INMT_RABIT_Indolethylamine_N_methyltransferase_OS_Oryctolagus_cuniculus_OX_9986_GN_INMT_PE_1_SV_	0.880143
MetazoaArthropodaDrosophilamelanogaster_252946_TPH1_CHICK_Tryptophan_5_hydroxylase_1_OS_Gallus_gallus_OX_9031_GN_TPH1_PE_1_SV_	0.757381		MetazoaAcoelaHofsteniamiamia_5786_TPH1_CHICK_Tryptophan_5_hydroxylase_1_OS_Gallus_gallus_OX_9031_GN_TPH1_PE_1_SV_	0.834344	0.777458	0.851951		MetazoaRotiferaAdinetavaga_5209295_TY3H_BOVIN_Tyrosine_3_monooxygenase_OS_Bos_taurus_OX_9913_GN_TH_PE_1_SV_	0.950233	0.921749	0.95674				MetazoaCnidariaHydramagnapapillata_3262809_DDC_RAT_Aromatic_L_amino_acid_decarboxylase_OS_Rattus_norvegicus_OX_10116_GN_Ddc_PE_1_SV_	0.618037		MetazoaVertebrateCallorhinchusmilii_5514912_DDC_CAVPO_Aromatic_L_amino_acid_decarboxylase_OS_Cavia_porcellus_OX_10141_GN_DDC_PE_2_SV_	0.788183	0.705515	0.814877		MetazoaCnidariaTripedaliacystophora_168614_DDC_RAT_Aromatic_L_amino_acid_decarboxylase_OS_Rattus_norvegicus_OX_10116_GN_Ddc_PE_1_SV_	0.935135	0.896079	0.946599				MetazoaPlacozoaHoilungiahongkongensis_4576677_MOXD1_DANRE_DBH_like_monooxygenase_protein_1_homolog_OS_Danio_rerio_OX_7955_GN_moxd1_PE_2_SV_	0.479659		MetazoaMolluscaEP00105Crassostreagigas_4111535_MOXD1_CHICK_DBH_like_monooxygenase_protein_1_OS_Gallus_gallus_OX_9031_GN_MOXD1_PE_2_SV_	0.778573	0.711524	0.804796		MetazoaVertebrateEP00066Takifugurubripes_5690438_MOXD2_DANRE_DBH_like_monooxygenase_protein_2_homolog_OS_Danio_rerio_OX_7955_GN_moxd2_PE_2_SV_	0.900659	0.853722	0.916002				MetazoaVertebrateAnoliscarolinensis_6341527_NNMT_HUMAN_Nicotinamide_N_methyltransferase_OS_Homo_sapiens_OX_9606_GN_NNMT_PE_1_SV_	0.325833		MetazoaVertebrateMonodelphisdomestica_6499752_NNMT_PIG_Nicotinamide_N_methyltransferase_OS_Sus_scrofa_OX_9823_GN_NNMT_PE_2_SV_	0.879067
MetazoaVertebrateLatimeriachalumnae_5795872_TY3H_ANGAN_Tyrosine_3_monooxygenase_OS_Anguilla_anguilla_OX_7936_GN_th_PE_2_SV_	0.652577		MetazoaAcoelaHofsteniamiamia_12671_TPH1_CHICK_Tryptophan_5_hydroxylase_1_OS_Gallus_gallus_OX_9031_GN_TPH1_PE_1_SV_	0.834344	0.777458	0.851951		MetazoaArthropodaDrosophilamelanogaster_243326_TY3H_DROME_Tyrosine_3_monooxygenase_OS_Drosophila_melanogaster_OX_7227_GN_ple_PE_2_SV_	0.948263	0.919323	0.955153				MetazoaCnidariaHydramagnapapillata_3248644_DDC_CAVPO_Aromatic_L_amino_acid_decarboxylase_OS_Cavia_porcellus_OX_10141_GN_DDC_PE_2_SV_	0.618037		MetazoaVertebrateHomosapiens_6455273_DDC_HUMAN_Aromatic_L_amino_acid_decarboxylase_OS_Homo_sapiens_OX_9606_GN_DDC_PE_1_SV_	0.786786	0.70411	0.813717		MetazoaCnidariaCyaneanozakii_17058_DDC_HUMAN_Aromatic_L_amino_acid_decarboxylase_OS_Homo_sapiens_OX_9606_GN_DDC_PE_1_SV_	0.934971	0.895957	0.946476				MetazoaPlacozoaHoilungiahongkongensis_4576678_MOXD2_DANRE_DBH_like_monooxygenase_protein_2_homolog_OS_Danio_rerio_OX_7955_GN_moxd2_PE_2_SV_	0.479659		MetazoaMolluscaEP00107Lottiagigantea_4191498_TEMPT_APLCA_Temptin_OS_Aplysia_californica_OX_6500_PE_1_SV_	0.778375	0.711875	0.804704		MetazoaVertebrateEP00067Daniorerio_5722627_MOXD2_DANRE_DBH_like_monooxygenase_protein_2_homolog_OS_Danio_rerio_OX_7955_GN_moxd2_PE_2_SV_	0.900659	0.853722	0.916002				MetazoaVertebrateAnoliscarolinensis_6315245_NNMT_HUMAN_Nicotinamide_N_methyltransferase_OS_Homo_sapiens_OX_9606_GN_NNMT_PE_1_SV_	0.325833		MetazoaVertebrateMonodelphisdomestica_6499783_NNMT_PIG_Nicotinamide_N_methyltransferase_OS_Sus_scrofa_OX_9823_GN_NNMT_PE_2_SV_	0.879067
MetazoaNematodaCaenorhabditiselegans_4382010_PH4H_CAEEL_Phenylalanine_4_hydroxylase_OS_Caenorhabditis_elegans_OX_6239_GN_pah_1_PE_1_SV_	0.6512		MetazoaEchStrongylocentrotuspurpuratus_3809254_TPH1_CHICK_Tryptophan_5_hydroxylase_1_OS_Gallus_gallus_OX_9031_GN_TPH1_PE_1_SV_	0.834209	0.788119	0.85224		MetazoaArthropodaDaphniapulex_206493_TY3H_DROME_Tyrosine_3_monooxygenase_OS_Drosophila_melanogaster_OX_7227_GN_ple_PE_2_SV_	0.948259	0.919317	0.955151				MetazoaCnidariaHydramagnapapillata_3248938_DDC_HUMAN_Aromatic_L_amino_acid_decarboxylase_OS_Homo_sapiens_OX_9606_GN_DDC_PE_1_SV_	0.618037		MetazoaVertebrateMusmusculus_6531652_DDC_MOUSE_Aromatic_L_amino_acid_decarboxylase_OS_Mus_musculus_OX_10090_GN_Ddc_PE_1_SV_	0.786786	0.70411	0.813717		MetazoaCnidariaCyaneanozakii_17059_DDC_HUMAN_Aromatic_L_amino_acid_decarboxylase_OS_Homo_sapiens_OX_9606_GN_DDC_PE_1_SV_	0.934971	0.895957	0.946476				MetazoaVertebratePetromyzonmarinus_6579170_MOXD1_DANRE_DBH_like_monooxygenase_protein_1_homolog_OS_Danio_rerio_OX_7955_GN_moxd1_PE_2_SV_	0.466316		MetazoaMolluscaEP00107Lottiagigantea_4191502_DOPO_BOVIN_Dopamine_beta_hydroxylase_OS_Bos_taurus_OX_9913_GN_DBH_PE_1_SV_	0.778375	0.711875	0.804704		MetazoaPlacozoaHoilungiahongkongensis_4576677_MOXD1_DANRE_DBH_like_monooxygenase_protein_1_homolog_OS_Danio_rerio_OX_7955_GN_moxd1_PE_2_SV_	0.900516	0.869071	0.91591				MetazoaVertebrateAnoliscarolinensis_6331402_NNMT_HUMAN_Nicotinamide_N_methyltransferase_OS_Homo_sapiens_OX_9606_GN_NNMT_PE_1_SV_	0.325833		MetazoaVertebrateHomosapiens_6456126_NNMT_HUMAN_Nicotinamide_N_methyltransferase_OS_Homo_sapiens_OX_9606_GN_NNMT_PE_1_SV_	0.878999
MetazoaNematodaCaenorhabditiselegans_4382011_PH4H_CAEEL_Phenylalanine_4_hydroxylase_OS_Caenorhabditis_elegans_OX_6239_GN_pah_1_PE_1_SV_	0.6512		MetazoaEchStrongylocentrotuspurpuratus_3829867_TPH1_CHICK_Tryptophan_5_hydroxylase_1_OS_Gallus_gallus_OX_9031_GN_TPH1_PE_1_SV_	0.834209	0.788119	0.85224		MetazoaEchStrongylocentrotuspurpuratus_3810867_TY3H_MOUSE_Tyrosine_3_monooxygenase_OS_Mus_musculus_OX_10090_GN_Th_PE_1_SV_	0.948026	0.918707	0.954542				MetazoaCnidariaHydramagnapapillata_3260287_DDC_RAT_Aromatic_L_amino_acid_decarboxylase_OS_Rattus_norvegicus_OX_10116_GN_Ddc_PE_1_SV_	0.618037		MetazoaVertebrateMonodelphisdomestica_6519594_DDC_HUMAN_Aromatic_L_amino_acid_decarboxylase_OS_Homo_sapiens_OX_9606_GN_DDC_PE_1_SV_	0.786754	0.70406	0.813693		MetazoaCnidariaCyaneanozakii_17060_DDC_HUMAN_Aromatic_L_amino_acid_decarboxylase_OS_Homo_sapiens_OX_9606_GN_DDC_PE_1_SV_	0.934971	0.895957	0.946476				MetazoaCnidariaAureliaGenome_3054697_MOXD1_MOUSE_DBH_like_monooxygenase_protein_1_OS_Mus_musculus_OX_10090_GN_Moxd1_PE_1_SV_	0.455374		MetazoaMolluscaEP00107Lottiagigantea_4193483_TEMPT_APLCA_Temptin_OS_Aplysia_californica_OX_6500_PE_1_SV_	0.778375	0.711875	0.804704		MetazoaPlacozoaHoilungiahongkongensis_4576678_MOXD2_DANRE_DBH_like_monooxygenase_protein_2_homolog_OS_Danio_rerio_OX_7955_GN_moxd2_PE_2_SV_	0.900516	0.869071	0.91591				MetazoaVertebrateAnoliscarolinensis_6315246_NNMT_HUMAN_Nicotinamide_N_methyltransferase_OS_Homo_sapiens_OX_9606_GN_NNMT_PE_1_SV_	0.325833		MetazoaVertebrateMusmusculus_6531434_NNMT_MOUSE_Nicotinamide_N_methyltransferase_OS_Mus_musculus_OX_10090_GN_Nnmt_PE_1_SV_	0.878999
MetazoaVertebrateMonodelphisdomestica_6509865_TY3H_PHASP_Tyrosine_3_monooxygenase_OS_Phasianidae_sp__OX_9006_GN_TH_PE_3_SV_	0.651018		MetazoaEchStrongylocentrotuspurpuratus_3833230_TPH1_CHICK_Tryptophan_5_hydroxylase_1_OS_Gallus_gallus_OX_9031_GN_TPH1_PE_1_SV_	0.834209	0.788119	0.85224		MetazoaEchStrongylocentrotuspurpuratus_3833906_TY3H_MOUSE_Tyrosine_3_monooxygenase_OS_Mus_musculus_OX_10090_GN_Th_PE_1_SV_	0.948026	0.918707	0.954542				MetazoaBrachiopodaLingulaunguis_1292633_TDC1_CAEEL_Tyrosine_decarboxylase_OS_Caenorhabditis_elegans_OX_6239_GN_tdc_1_PE_2_SV_	0.614978		MetazoaVertebrateEP00067Daniorerio_5729828_DDC_CAVPO_Aromatic_L_amino_acid_decarboxylase_OS_Cavia_porcellus_OX_10141_GN_DDC_PE_2_SV_	0.786634	0.704073	0.813695		MetazoaCnidariaLucernariaquadricornis_54675_DDC_RAT_Aromatic_L_amino_acid_decarboxylase_OS_Rattus_norvegicus_OX_10116_GN_Ddc_PE_1_SV_	0.934801	0.895601	0.94627				MetazoaCnidariaCyaneanozakii_7528_MOXD1_CHICK_DBH_like_monooxygenase_protein_1_OS_Gallus_gallus_OX_9031_GN_MOXD1_PE_2_SV_	0.455374		MetazoaMolluscaEP00107Lottiagigantea_4190411_TBH1_DROME_Tyramine_beta_hydroxylase_OS_Drosophila_melanogaster_OX_7227_GN_Tbh_PE_1_SV_	0.777978	0.711388	0.804443		MetazoaPlacozoaHoilungiahongkongensis_4521913_MOXD1_MOUSE_DBH_like_monooxygenase_protein_1_OS_Mus_musculus_OX_10090_GN_Moxd1_PE_1_SV_	0.899846	0.867648	0.91384				MetazoaVertebrateEP00079Xenopustropicalis_6353130_NNMT_MOUSE_Nicotinamide_N_methyltransferase_OS_Mus_musculus_OX_10090_GN_Nnmt_PE_1_SV_	0.178164		MetazoaArthropodaDaphniapulex_195117_NNMT_HUMAN_Nicotinamide_N_methyltransferase_OS_Homo_sapiens_OX_9606_GN_NNMT_PE_1_SV_	0.876348
MetazoaVertebratePetromyzonmarinus_6573497_TY3H_BOVIN_Tyrosine_3_monooxygenase_OS_Bos_taurus_OX_9913_GN_TH_PE_1_SV_	0.648542		MetazoaArthropodaStegodyphusmimosarum_1166805_TY3H_DROME_Tyrosine_3_monooxygenase_OS_Drosophila_melanogaster_OX_7227_GN_ple_PE_2_SV_	0.832302	0.783785	0.850957		MetazoaEchinodermataAcanthasterplanci_3792792_TY3H_CANLF_Tyrosine_3_monooxygenase_OS_Canis_lupus_familiaris_OX_9615_GN_TH_PE_2_SV_	0.948025	0.918707	0.954542				MetazoaBrachiopodaLingulaunguis_1302126_DDC_RAT_Aromatic_L_amino_acid_decarboxylase_OS_Rattus_norvegicus_OX_10116_GN_Ddc_PE_1_SV_	0.614222		MetazoaVertebrateEP00066Takifugurubripes_5687147_DDC_RAT_Aromatic_L_amino_acid_decarboxylase_OS_Rattus_norvegicus_OX_10116_GN_Ddc_PE_1_SV_	0.7865	0.703932	0.813581		MetazoaCnidariaLucernariaquadricornis_54677_DHAPP_DROME_3_4_dihydroxyphenylacetaldehyde_synthase_OS_Drosophila_melanogaster_OX_7227_GN_amd_PE_1_SV_	0.934801	0.895601	0.94627				MetazoaCnidariaCyaneanozakii_7529_DOPO_HUMAN_Dopamine_beta_hydroxylase_OS_Homo_sapiens_OX_9606_GN_DBH_PE_1_SV_	0.455374		MetazoaPoriferaEP00117Syconciliatum_4763592_TEMPT_APLCA_Temptin_OS_Aplysia_californica_OX_6500_PE_1_SV_	0.777493	0.712408	0.804478		MetazoaCephaBranchiostomabelcheri_2805495_MOXD1_DANRE_DBH_like_monooxygenase_protein_1_homolog_OS_Danio_rerio_OX_7955_GN_moxd1_PE_2_SV_	0.89225	0.853919	0.908962				MetazoaBrachiopodaLingulaunguis_1287344_NNMT_MOUSE_Nicotinamide_N_methyltransferase_OS_Mus_musculus_OX_10090_GN_Nnmt_PE_1_SV_	0.044532		MetazoaArthropodaDaphniapulex_195472_NNMT_HUMAN_Nicotinamide_N_methyltransferase_OS_Homo_sapiens_OX_9606_GN_NNMT_PE_1_SV_	0.876348
MetazoaPoriferaEP00118Oscarellapearsei_4830495_PH4H_MOUSE_Phenylalanine_4_hydroxylase_OS_Mus_musculus_OX_10090_GN_Pah_PE_1_SV_	0.640097		MetazoaCephaBranchiostomabelcheri_2811490_TPH1_CHICK_Tryptophan_5_hydroxylase_1_OS_Gallus_gallus_OX_9031_GN_TPH1_PE_1_SV_	0.831939	0.783627	0.85183		MetazoaEchinodermataAcanthasterplanci_3797879_TY3H_MOUSE_Tyrosine_3_monooxygenase_OS_Mus_musculus_OX_10090_GN_Th_PE_1_SV_	0.948025	0.918707	0.954542				MetazoaArthropodaDaphniapulex_191394_DDC_DROME_Aromatic_L_amino_acid_decarboxylase_OS_Drosophila_melanogaster_OX_7227_GN_Ddc_PE_1_SV_	0.587206		MetazoaVertebrateGallusgallus_6420045_DDC_HUMAN_Aromatic_L_amino_acid_decarboxylase_OS_Homo_sapiens_OX_9606_GN_DDC_PE_1_SV_	0.786315	0.703544	0.813363		IchthyosporeaAmoebidiumparasiticum_14565618_DDC_HUMAN_Aromatic_L_amino_acid_decarboxylase_OS_Homo_sapiens_OX_9606_GN_DDC_PE_1_SV_	0.934544	0.896464	0.946392				MetazoaCnidariaLucernariaquadricornis_46984_AMDB_XENLA_Peptidyl_glycine_alpha_amidating_monooxygenase_B_OS_Xenopus_laevis_OX_8355_GN_pam_b_PE_2_SV_	0.44093		MetazoaPoriferaEP00117Syconciliatum_4775692_DOPO_BOVIN_Dopamine_beta_hydroxylase_OS_Bos_taurus_OX_9913_GN_DBH_PE_1_SV_	0.777304	0.712225	0.804332		MetazoaCephaBranchiostomabelcheri_2805498_MOXD1_DANRE_DBH_like_monooxygenase_protein_1_homolog_OS_Danio_rerio_OX_7955_GN_moxd1_PE_2_SV_	0.89225	0.853919	0.908962				MetazoaVertebrateEP00079Xenopustropicalis_6372445_NNMT_MOUSE_Nicotinamide_N_methyltransferase_OS_Mus_musculus_OX_10090_GN_Nnmt_PE_1_SV_	0.02439		MetazoaPoriferaAmphimedonqueenslandica_4844046_NNMT_HUMAN_Nicotinamide_N_methyltransferase_OS_Homo_sapiens_OX_9606_GN_NNMT_PE_1_SV_	0.875249
MetazoaPoriferaEP00118Oscarellapearsei_4830496_PH4H_BOVIN_Phenylalanine_4_hydroxylase_OS_Bos_taurus_OX_9913_GN_PAH_PE_2_SV_	0.640097		MetazoaRotiferaAdinetavaga_5176732_TPH2_RAT_Tryptophan_5_hydroxylase_2_OS_Rattus_norvegicus_OX_10116_GN_Tph2_PE_1_SV_	0.831528	0.78683	0.848699		MetazoaArthropodaStegodyphusmimosarum_1162663_TY3H_DROME_Tyrosine_3_monooxygenase_OS_Drosophila_melanogaster_OX_7227_GN_ple_PE_2_SV_	0.947938	0.919391	0.954941				MetazoaArthropodaDaphniapulex_202720_DDC_RAT_Aromatic_L_amino_acid_decarboxylase_OS_Rattus_norvegicus_OX_10116_GN_Ddc_PE_1_SV_	0.587206		MetazoaVertebrateEP00079Xenopustropicalis_6344276_DDC_CAVPO_Aromatic_L_amino_acid_decarboxylase_OS_Cavia_porcellus_OX_10141_GN_DDC_PE_2_SV_	0.786261	0.70368	0.81328		ChoanoflagellataEP00037Helgoecanana_10812737_TYDC1_ARATH_Tyrosine_decarboxylase_1_OS_Arabidopsis_thaliana_OX_3702_GN_ELI5_PE_1_SV_	0.934347	0.898002	0.946262				MetazoaMolluscaEP00107Lottiagigantea_4190411_TBH1_DROME_Tyramine_beta_hydroxylase_OS_Drosophila_melanogaster_OX_7227_GN_Tbh_PE_1_SV_	0.440678		MetazoaPoriferaEP00117Syconciliatum_4779304_DOPO_BOVIN_Dopamine_beta_hydroxylase_OS_Bos_taurus_OX_9913_GN_DBH_PE_1_SV_	0.777304	0.712225	0.804332		MetazoaCephaBranchiostomabelcheri_2805496_MOXD1_DANRE_DBH_like_monooxygenase_protein_1_homolog_OS_Danio_rerio_OX_7955_GN_moxd1_PE_2_SV_	0.89225	0.853919	0.908962				MetazoaVertebrateEP00079Xenopustropicalis_6353142_NNMT_MOUSE_Nicotinamide_N_methyltransferase_OS_Mus_musculus_OX_10090_GN_Nnmt_PE_1_SV_	0.023256		MetazoaVertebrateHomosapiens_6453327_INMT_HUMAN_Indolethylamine_N_methyltransferase_OS_Homo_sapiens_OX_9606_GN_INMT_PE_1_SV_	0.872947
MetazoaRotiferaAdinetavaga_5194304_TY3H_BOVIN_Tyrosine_3_monooxygenase_OS_Bos_taurus_OX_9913_GN_TH_PE_1_SV_	0.637753		MetazoaRotiferaAdinetavaga_5215278_TPH2_RAT_Tryptophan_5_hydroxylase_2_OS_Rattus_norvegicus_OX_10116_GN_Tph2_PE_1_SV_	0.831528	0.78683	0.848699		MetazoaArthropodaStegodyphusmimosarum_1166805_TY3H_DROME_Tyrosine_3_monooxygenase_OS_Drosophila_melanogaster_OX_7227_GN_ple_PE_2_SV_	0.945784	0.915814	0.953101				MetazoaArthropodaDaphniapulex_216987_DDC_DROSI_Aromatic_L_amino_acid_decarboxylase_OS_Drosophila_simulans_OX_7240_GN_Ddc_PE_3_SV_	0.587206		MetazoaVertebrateEP00079Xenopustropicalis_6369136_DDC_CAVPO_Aromatic_L_amino_acid_decarboxylase_OS_Cavia_porcellus_OX_10141_GN_DDC_PE_2_SV_	0.786261	0.70368	0.81328		ChoanoflagellataEP00039Didymoecacostata_10856214_DHAPP_DROME_3_4_dihydroxyphenylacetaldehyde_synthase_OS_Drosophila_melanogaster_OX_7227_GN_amd_PE_1_SV_	0.934347	0.898002	0.946262				MetazoaPoriferaAmphimedonqueenslandica_4852055_MOXD1_MOUSE_DBH_like_monooxygenase_protein_1_OS_Mus_musculus_OX_10090_GN_Moxd1_PE_1_SV_	0.438474		MetazoaPoriferaEP00117Syconciliatum_4777811_DOPO_BOVIN_Dopamine_beta_hydroxylase_OS_Bos_taurus_OX_9913_GN_DBH_PE_1_SV_	0.777304	0.712225	0.804332		MetazoaCephaBranchiostomabelcheri_2805497_MOXD1_DANRE_DBH_like_monooxygenase_protein_1_homolog_OS_Danio_rerio_OX_7955_GN_moxd1_PE_2_SV_	0.89225	0.853919	0.908962				MetazoaVertebrateEP00079Xenopustropicalis_6372444_NNMT_MOUSE_Nicotinamide_N_methyltransferase_OS_Mus_musculus_OX_10090_GN_Nnmt_PE_1_SV_	0.023256		MetazoaVertebrateMusmusculus_6533314_INMT_MOUSE_Indolethylamine_N_methyltransferase_OS_Mus_musculus_OX_10090_GN_Inmt_PE_1_SV_	0.872947
MetazoaRotiferaAdinetavaga_5209295_TY3H_BOVIN_Tyrosine_3_monooxygenase_OS_Bos_taurus_OX_9913_GN_TH_PE_1_SV_	0.637753		MetazoaRotiferaAdinetavaga_5206207_TPH1_CHICK_Tryptophan_5_hydroxylase_1_OS_Gallus_gallus_OX_9031_GN_TPH1_PE_1_SV_	0.831528	0.78683	0.848699		MetazoaRotiferaAdinetavaga_5176732_TPH2_RAT_Tryptophan_5_hydroxylase_2_OS_Rattus_norvegicus_OX_10116_GN_Tph2_PE_1_SV_	0.945607	0.913915	0.951618				MetazoaMolluscaEP00107Lottiagigantea_4184241_DDC_HUMAN_Aromatic_L_amino_acid_decarboxylase_OS_Homo_sapiens_OX_9606_GN_DDC_PE_1_SV_	0.585897		MetazoaVertebrateEP00079Xenopustropicalis_6379144_DDC_HUMAN_Aromatic_L_amino_acid_decarboxylase_OS_Homo_sapiens_OX_9606_GN_DDC_PE_1_SV_	0.786261	0.70368	0.81328		PluriformeaEP00128Syssomonasmultiformis_21640844_TDC2_ORYSJ_Tryptophan_decarboxylase_2_OS_Oryza_sativa_subsp__japonica_OX_39947_GN_TDC2_PE_1_SV_	0.934347	0.898002	0.946262				MetazoaPlacozoaEP00114TrichoplaxspH2_4511398_MOXD1_DANRE_DBH_like_monooxygenase_protein_1_homolog_OS_Danio_rerio_OX_7955_GN_moxd1_PE_2_SV_	0.437114		MetazoaPoriferaEP00117Syconciliatum_4794137_MOXD2_MOUSE_DBH_like_monooxygenase_protein_2_OS_Mus_musculus_OX_10090_GN_Moxd2_PE_2_SV_	0.777141	0.71204	0.804203		MetazoaCephaBranchiostomabelcheri_2815105_MOXD1_MOUSE_DBH_like_monooxygenase_protein_1_OS_Mus_musculus_OX_10090_GN_Moxd1_PE_1_SV_	0.892233	0.853891	0.908949				MetazoaVertebrateEP00079Xenopustropicalis_6353147_INMT_MOUSE_Indolethylamine_N_methyltransferase_OS_Mus_musculus_OX_10090_GN_Inmt_PE_1_SV_	0.023256		MetazoaCephaBranchiostomabelcheri_2797353_NNMT_HUMAN_Nicotinamide_N_methyltransferase_OS_Homo_sapiens_OX_9606_GN_NNMT_PE_1_SV_	0.860634
MetazoaPlacozoaHoilungiahongkongensis_4560902_PH4H_BOVIN_Phenylalanine_4_hydroxylase_OS_Bos_taurus_OX_9913_GN_PAH_PE_2_SV_	0.612998		MetazoaRotiferaAdinetavaga_5219011_TPH1_CHICK_Tryptophan_5_hydroxylase_1_OS_Gallus_gallus_OX_9031_GN_TPH1_PE_1_SV_	0.831528	0.78683	0.848699		MetazoaRotiferaAdinetavaga_5215278_TPH2_RAT_Tryptophan_5_hydroxylase_2_OS_Rattus_norvegicus_OX_10116_GN_Tph2_PE_1_SV_	0.945607	0.913915	0.951618				MetazoaMolluscaEP00107Lottiagigantea_4200814_DDC_MOUSE_Aromatic_L_amino_acid_decarboxylase_OS_Mus_musculus_OX_10090_GN_Ddc_PE_1_SV_	0.585897		MetazoaVertebrateLatimeriachalumnae_5777083_DDC_CAVPO_Aromatic_L_amino_acid_decarboxylase_OS_Cavia_porcellus_OX_10141_GN_DDC_PE_2_SV_	0.785825	0.702961	0.812961		ChoanoflagellataEP00039Didymoecacostata_10871616_DDC_PIG_Aromatic_L_amino_acid_decarboxylase_OS_Sus_scrofa_OX_9823_GN_DDC_PE_1_SV_	0.934337	0.895043	0.946037				MetazoaArthropodaDrosophilamelanogaster_251750_MOX11_DROME_MOXD1_homolog_1_OS_Drosophila_melanogaster_OX_7227_GN_CG5235_PE_2_SV_	0.435871		MetazoaPoriferaEP00117Syconciliatum_4769061_TEMPT_APLCA_Temptin_OS_Aplysia_californica_OX_6500_PE_1_SV_	0.777067	0.712027	0.804151		MetazoaCephaBranchiostomabelcheri_2832535_MOXD1_DANRE_DBH_like_monooxygenase_protein_1_homolog_OS_Danio_rerio_OX_7955_GN_moxd1_PE_2_SV_	0.892233	0.853891	0.908949				MetazoaVertebrateEP00079Xenopustropicalis_6353131_NNMT_MOUSE_Nicotinamide_N_methyltransferase_OS_Mus_musculus_OX_10090_GN_Nnmt_PE_1_SV_	0.020408		MetazoaCephaBranchiostomabelcheri_2823966_NNMT_HUMAN_Nicotinamide_N_methyltransferase_OS_Homo_sapiens_OX_9606_GN_NNMT_PE_1_SV_	0.860634
MetazoaVertebrateEP00079Xenopustropicalis_6355577_TPH2_HUMAN_Tryptophan_5_hydroxylase_2_OS_Homo_sapiens_OX_9606_GN_TPH2_PE_1_SV_	0.611427		MetazoaNematodaCaenorhabditiselegans_4392743_TPH1_MOUSE_Tryptophan_5_hydroxylase_1_OS_Mus_musculus_OX_10090_GN_Tph1_PE_2_SV_	0.830937	0.780648	0.849395		MetazoaRotiferaAdinetavaga_5206207_TPH1_CHICK_Tryptophan_5_hydroxylase_1_OS_Gallus_gallus_OX_9031_GN_TPH1_PE_1_SV_	0.945607	0.913915	0.951618				MetazoaMolluscaEP00105Crassostreagigas_4111608_DDC_RAT_Aromatic_L_amino_acid_decarboxylase_OS_Rattus_norvegicus_OX_10116_GN_Ddc_PE_1_SV_	0.547798		MetazoaVertebrateLatimeriachalumnae_5784828_DDC_CAVPO_Aromatic_L_amino_acid_decarboxylase_OS_Cavia_porcellus_OX_10141_GN_DDC_PE_2_SV_	0.785708	0.702628	0.812842		MetazoaBrachiopodaLingulaunguis_1292633_TDC1_CAEEL_Tyrosine_decarboxylase_OS_Caenorhabditis_elegans_OX_6239_GN_tdc_1_PE_2_SV_	0.934314	0.902118	0.945857				MetazoaCnidariaClytiahemisphaerica_3076485_AMDB_XENLA_Peptidyl_glycine_alpha_amidating_monooxygenase_B_OS_Xenopus_laevis_OX_8355_GN_pam_b_PE_2_SV_	0.43208		MetazoaPoriferaEP00117Syconciliatum_4788086_DOPO_HUMAN_Dopamine_beta_hydroxylase_OS_Homo_sapiens_OX_9606_GN_DBH_PE_1_SV_	0.777064	0.712032	0.804151		MetazoaCephaBranchiostomabelcheri_2830668_MOXD1_DANRE_DBH_like_monooxygenase_protein_1_homolog_OS_Danio_rerio_OX_7955_GN_moxd1_PE_2_SV_	0.892211	0.853576	0.908921				MetazoaCnidariaHelioporacoerulea_174843_NNMT_MOUSE_Nicotinamide_N_methyltransferase_OS_Mus_musculus_OX_10090_GN_Nnmt_PE_1_SV_	0		MetazoaCephaBranchiostomabelcheri_2823967_NNMT_HUMAN_Nicotinamide_N_methyltransferase_OS_Homo_sapiens_OX_9606_GN_NNMT_PE_1_SV_	0.860634
MetazoaEchStrongylocentrotuspurpuratus_3810870_PH4H_DROME_Protein_henna_OS_Drosophila_melanogaster_OX_7227_GN_Hn_PE_2_SV_	0.603261		MetazoaAnnelidaEP00103Capitellateleta_78637_TPH1_MOUSE_Tryptophan_5_hydroxylase_1_OS_Mus_musculus_OX_10090_GN_Tph1_PE_2_SV_	0.829215	0.781798	0.848011		MetazoaRotiferaAdinetavaga_5219011_TPH1_CHICK_Tryptophan_5_hydroxylase_1_OS_Gallus_gallus_OX_9031_GN_TPH1_PE_1_SV_	0.945607	0.913915	0.951618				MetazoaBrachiopodaLingulaunguis_1287640_DDC_RAT_Aromatic_L_amino_acid_decarboxylase_OS_Rattus_norvegicus_OX_10116_GN_Ddc_PE_1_SV_	0.53875		MetazoaVertebrateAnoliscarolinensis_6312125_DDC_HUMAN_Aromatic_L_amino_acid_decarboxylase_OS_Homo_sapiens_OX_9606_GN_DDC_PE_1_SV_	0.785237	0.702478	0.812528		RotosphaeridaEP00160Parvulariaatlantis_23171476_DCHS_DROME_Histidine_decarboxylase_OS_Drosophila_melanogaster_OX_7227_GN_Hdc_PE_2_SV_	0.934256	0.897535	0.946045				MetazoaPoriferaEP00118Oscarellapearsei_4826870_AMDB_XENLA_Peptidyl_glycine_alpha_amidating_monooxygenase_B_OS_Xenopus_laevis_OX_8355_GN_pam_b_PE_2_SV_	0.43208		MetazoaPoriferaEP00117Syconciliatum_4767595_DOPO_CANLF_Dopamine_beta_hydroxylase_OS_Canis_lupus_familiaris_OX_9615_GN_DBH_PE_2_SV_	0.777057	0.712021	0.804148		MetazoaCephaBranchiostomabelcheri_2809037_MOXD1_DANRE_DBH_like_monooxygenase_protein_1_homolog_OS_Danio_rerio_OX_7955_GN_moxd1_PE_2_SV_	0.892198	0.853836	0.908923				MetazoaCnidariaHelioporacoerulea_174845_NNMT_PIG_Nicotinamide_N_methyltransferase_OS_Sus_scrofa_OX_9823_GN_NNMT_PE_2_SV_	0		MetazoaCephaBranchiostomabelcheri_2800873_NNMT_MOUSE_Nicotinamide_N_methyltransferase_OS_Mus_musculus_OX_10090_GN_Nnmt_PE_1_SV_	0.860634
MetazoaEchStrongylocentrotuspurpuratus_3814461_	0.603261		MetazoaAnnelidaHelobdellarobusta_106780_TPH2_HUMAN_Tryptophan_5_hydroxylase_2_OS_Homo_sapiens_OX_9606_GN_TPH2_PE_1_SV_	0.829146	0.781971	0.848078		MetazoaNematodaCaenorhabditiselegans_4381850_TY3H_CAEEL_Tyrosine_3_monooxygenase_OS_Caenorhabditis_elegans_OX_6239_GN_cat_2_PE_1_SV_	0.944204	0.913331	0.951526				MetazoaBrachiopodaLingulaunguis_1301297_DDC_RAT_Aromatic_L_amino_acid_decarboxylase_OS_Rattus_norvegicus_OX_10116_GN_Ddc_PE_1_SV_	0.53875		MetazoaVertebrateLatimeriachalumnae_5801107_DDC_RAT_Aromatic_L_amino_acid_decarboxylase_OS_Rattus_norvegicus_OX_10116_GN_Ddc_PE_1_SV_	0.785044	0.702271	0.81232		RotosphaeridaFonticulaalbaUP000030693_23194422_DDC_CAVPO_Aromatic_L_amino_acid_decarboxylase_OS_Cavia_porcellus_OX_10141_GN_DDC_PE_2_SV_	0.934256	0.897537	0.946046				MetazoaPoriferaEP00118Oscarellapearsei_4826871_AMD_RAT_Peptidylglycine_alpha_amidating_monooxygenase_OS_Rattus_norvegicus_OX_10116_GN_Pam_PE_1_SV_	0.43208		MetazoaMolluscaEP00105Crassostreagigas_4112424_TEMPT_APLCA_Temptin_OS_Aplysia_californica_OX_6500_PE_1_SV_	0.776796	0.708891	0.80323		MetazoaCephaBranchiostomabelcheri_2826655_MOXD1_CHICK_DBH_like_monooxygenase_protein_1_OS_Gallus_gallus_OX_9031_GN_MOXD1_PE_2_SV_	0.892182	0.853547	0.908899				MetazoaCnidariaParamuriceabiscaya_435640_NNMT_HUMAN_Nicotinamide_N_methyltransferase_OS_Homo_sapiens_OX_9606_GN_NNMT_PE_1_SV_	0		MetazoaCephaBranchiostomabelcheri_2796295_NNMT_HUMAN_Nicotinamide_N_methyltransferase_OS_Homo_sapiens_OX_9606_GN_NNMT_PE_1_SV_	0.860057
MetazoaEchStrongylocentrotuspurpuratus_3810869_PH4H_DROME_Protein_henna_OS_Drosophila_melanogaster_OX_7227_GN_Hn_PE_2_SV_	0.572958		MetazoaUrochordataCionaintestinalis_5334167_TY3H_PHASP_Tyrosine_3_monooxygenase_OS_Phasianidae_sp__OX_9006_GN_TH_PE_3_SV_	0.82779	0.778972	0.845642		MetazoaNematodaCaenorhabditiselegans_4385210_TY3H_CAEEL_Tyrosine_3_monooxygenase_OS_Caenorhabditis_elegans_OX_6239_GN_cat_2_PE_1_SV_	0.944204	0.913331	0.951526				MetazoaBrachiopodaLingulaunguis_1294521_DDC_RAT_Aromatic_L_amino_acid_decarboxylase_OS_Rattus_norvegicus_OX_10116_GN_Ddc_PE_1_SV_	0.53875		FungiFusariumoxysporumUP000002489_13360820_DDC_CAVPO_Aromatic_L_amino_acid_decarboxylase_OS_Cavia_porcellus_OX_10141_GN_DDC_PE_2_SV_	0.780243	0.684946	0.807877		FilastreaCapsasporaowczarzakiUP000008743_12982165_DDC_CAVPO_Aromatic_L_amino_acid_decarboxylase_OS_Cavia_porcellus_OX_10141_GN_DDC_PE_2_SV_	0.93366	0.895095	0.945584				MetazoaCnidariaHelioporacoerulea_270095_AMDB_XENLA_Peptidyl_glycine_alpha_amidating_monooxygenase_B_OS_Xenopus_laevis_OX_8355_GN_pam_b_PE_2_SV_	0.43208		MetazoaBrachiopodaLingulaunguis_1279257_MOXD1_MOUSE_DBH_like_monooxygenase_protein_1_OS_Mus_musculus_OX_10090_GN_Moxd1_PE_1_SV_	0.776745	0.716486	0.800708		MetazoaCephaBranchiostomabelcheri_2826877_MOXD1_DANRE_DBH_like_monooxygenase_protein_1_homolog_OS_Danio_rerio_OX_7955_GN_moxd1_PE_2_SV_	0.892182	0.853547	0.908899				MetazoaCnidariaParamuriceabiscaya_424197_NNMT_MOUSE_Nicotinamide_N_methyltransferase_OS_Mus_musculus_OX_10090_GN_Nnmt_PE_1_SV_	0		MetazoaCephaBranchiostomabelcheri_2801509_NNMT_MOUSE_Nicotinamide_N_methyltransferase_OS_Mus_musculus_OX_10090_GN_Nnmt_PE_1_SV_	0.860057
MetazoaCtenophoraPleurobrachiabachei_3763918_	0.570129		MetazoaMolluscaEP00105Crassostreagigas_4127517_TPH1_CHICK_Tryptophan_5_hydroxylase_1_OS_Gallus_gallus_OX_9031_GN_TPH1_PE_1_SV_	0.825716	0.780704	0.843504		MetazoaAcoelaHofsteniamiamia_5422_TY3H_ONCMY_Tyrosine_3_monooxygenase_OS_Oncorhynchus_mykiss_OX_8022_GN_th_PE_1_SV_	0.943469	0.911107	0.950566				MetazoaBrachiopodaLingulaunguis_1301812_DDC_RAT_Aromatic_L_amino_acid_decarboxylase_OS_Rattus_norvegicus_OX_10116_GN_Ddc_PE_1_SV_	0.53875		FungiFusariumoxysporumUP000002489_13367840_DDC_CAVPO_Aromatic_L_amino_acid_decarboxylase_OS_Cavia_porcellus_OX_10141_GN_DDC_PE_2_SV_	0.780243	0.684946	0.807877		IchthyosporeaSphaerothecumdestruens_14612906_TDC2_ORYSJ_Tryptophan_decarboxylase_2_OS_Oryza_sativa_subsp__japonica_OX_39947_GN_TDC2_PE_1_SV_	0.933636	0.892642	0.945309				MetazoaCnidariaHelioporacoerulea_270096_AMDB_XENLA_Peptidyl_glycine_alpha_amidating_monooxygenase_B_OS_Xenopus_laevis_OX_8355_GN_pam_b_PE_2_SV_	0.43208		MetazoaBrachiopodaLingulaunguis_1280350_MOXD1_CHICK_DBH_like_monooxygenase_protein_1_OS_Gallus_gallus_OX_9031_GN_MOXD1_PE_2_SV_	0.776745	0.716486	0.800708		MetazoaCephaBranchiostomabelcheri_2826816_MOX12_DROME_MOXD1_homolog_2_OS_Drosophila_melanogaster_OX_7227_GN_olf413_PE_2_SV_	0.892182	0.853547	0.908899				MetazoaCnidariaParamuriceabiscaya_424198_NNMT_MOUSE_Nicotinamide_N_methyltransferase_OS_Mus_musculus_OX_10090_GN_Nnmt_PE_1_SV_	0		MetazoaCephaBranchiostomabelcheri_2832379_PNMT_HUMAN_Phenylethanolamine_N_methyltransferase_OS_Homo_sapiens_OX_9606_GN_PNMT_PE_1_SV_	0.851406
MetazoaArthropodaStegodyphusmimosarum_1166805_TY3H_DROME_Tyrosine_3_monooxygenase_OS_Drosophila_melanogaster_OX_7227_GN_ple_PE_2_SV_	0.554694		MetazoaMolluscaEP00107Lottiagigantea_4197434_TPH1_CHICK_Tryptophan_5_hydroxylase_1_OS_Gallus_gallus_OX_9031_GN_TPH1_PE_1_SV_	0.825716	0.780704	0.843504		MetazoaUrochordataCionaintestinalis_5334167_TY3H_PHASP_Tyrosine_3_monooxygenase_OS_Phasianidae_sp__OX_9006_GN_TH_PE_3_SV_	0.941796	0.909764	0.949622				MetazoaBrachiopodaLingulaunguis_1300857_DDC_RAT_Aromatic_L_amino_acid_decarboxylase_OS_Rattus_norvegicus_OX_10116_GN_Ddc_PE_1_SV_	0.53875		FungiAspergillusnigerUP000068243_13132737_DDC_RAT_Aromatic_L_amino_acid_decarboxylase_OS_Rattus_norvegicus_OX_10116_GN_Ddc_PE_1_SV_	0.780234	0.684919	0.807868		IchthyosporeaSphaerothecumdestruens_14612907_DHAPP_DROLE_3_4_dihydroxyphenylacetaldehyde_synthase_2__Fragment__OS_Drosophila_lebanonensis_OX_7225_GN_amd_PE_3_SV_	0.933636	0.892642	0.945309				MetazoaCnidariaParamuriceabiscaya_441335_AMDB_XENLA_Peptidyl_glycine_alpha_amidating_monooxygenase_B_OS_Xenopus_laevis_OX_8355_GN_pam_b_PE_2_SV_	0.43208		MetazoaBrachiopodaLingulaunguis_1280646_MOXD1_MOUSE_DBH_like_monooxygenase_protein_1_OS_Mus_musculus_OX_10090_GN_Moxd1_PE_1_SV_	0.776745	0.716486	0.800708		MetazoaCephaBranchiostomabelcheri_2800184_MOXD1_DANRE_DBH_like_monooxygenase_protein_1_homolog_OS_Danio_rerio_OX_7955_GN_moxd1_PE_2_SV_	0.892173	0.853823	0.908893				MetazoaCnidariaParamuriceabiscaya_424199_NNMT_MOUSE_Nicotinamide_N_methyltransferase_OS_Mus_musculus_OX_10090_GN_Nnmt_PE_1_SV_	0		MetazoaCephaBranchiostomabelcheri_2832451_NNMT_HUMAN_Nicotinamide_N_methyltransferase_OS_Homo_sapiens_OX_9606_GN_NNMT_PE_1_SV_	0.851406
MetazoaVertebrateEP00066Takifugurubripes_5687887_TY3H_ONCMY_Tyrosine_3_monooxygenase_OS_Oncorhynchus_mykiss_OX_8022_GN_th_PE_1_SV_	0.549987		MetazoaBrachiopodaLingulaunguis_1297484_TPH1_CHICK_Tryptophan_5_hydroxylase_1_OS_Gallus_gallus_OX_9031_GN_TPH1_PE_1_SV_	0.825587	0.780155	0.843474		MetazoaMolluscaEP00105Crassostreagigas_4127517_TPH1_CHICK_Tryptophan_5_hydroxylase_1_OS_Gallus_gallus_OX_9031_GN_TPH1_PE_1_SV_	0.941012	0.907947	0.947174				RotosphaeridaEP00160Parvulariaatlantis_23171472_TDC2_ORYSJ_Tryptophan_decarboxylase_2_OS_Oryza_sativa_subsp__japonica_OX_39947_GN_TDC2_PE_1_SV_	0.444123		RotosphaeridaFonticulaalbaUP000030693_23194422_DDC_CAVPO_Aromatic_L_amino_acid_decarboxylase_OS_Cavia_porcellus_OX_10141_GN_DDC_PE_2_SV_	0.779498	0.682805	0.807195		MetazoaCnidariaNematostellavectensis_3379964_DDC_HUMAN_Aromatic_L_amino_acid_decarboxylase_OS_Homo_sapiens_OX_9606_GN_DDC_PE_1_SV_	0.933386	0.891329	0.945128				MetazoaMolluscaEP00105Crassostreagigas_4111612_AMDB_XENLA_Peptidyl_glycine_alpha_amidating_monooxygenase_B_OS_Xenopus_laevis_OX_8355_GN_pam_b_PE_2_SV_	0.43208		MetazoaBrachiopodaLingulaunguis_1286114_MOXD1_MOUSE_DBH_like_monooxygenase_protein_1_OS_Mus_musculus_OX_10090_GN_Moxd1_PE_1_SV_	0.776665	0.71638	0.800643		MetazoaCephaBranchiostomabelcheri_2806456_MOXD1_DANRE_DBH_like_monooxygenase_protein_1_homolog_OS_Danio_rerio_OX_7955_GN_moxd1_PE_2_SV_	0.892161	0.853806	0.908884				MetazoaCnidariaRenillakoellikeri_468270_INMT_RABIT_Indolethylamine_N_methyltransferase_OS_Oryctolagus_cuniculus_OX_9986_GN_INMT_PE_1_SV_	0		MetazoaVertebrateEP00079Xenopustropicalis_6356575_NNMT_HUMAN_Nicotinamide_N_methyltransferase_OS_Homo_sapiens_OX_9606_GN_NNMT_PE_1_SV_	0.851357
MetazoaVertebrateEP00067Daniorerio_5726023_TY3H_ONCMY_Tyrosine_3_monooxygenase_OS_Oncorhynchus_mykiss_OX_8022_GN_th_PE_1_SV_	0.549987		MetazoaArthropodaDrosophilamelanogaster_252946_TPH1_CHICK_Tryptophan_5_hydroxylase_1_OS_Gallus_gallus_OX_9031_GN_TPH1_PE_1_SV_	0.823108	0.778021	0.841682		MetazoaMolluscaEP00107Lottiagigantea_4197434_TPH1_CHICK_Tryptophan_5_hydroxylase_1_OS_Gallus_gallus_OX_9031_GN_TPH1_PE_1_SV_	0.941012	0.907947	0.947174				RotosphaeridaEP00160Parvulariaatlantis_23171473_TDC2_ORYSJ_Tryptophan_decarboxylase_2_OS_Oryza_sativa_subsp__japonica_OX_39947_GN_TDC2_PE_1_SV_	0.444123		FungiAgaricusbisporusUP000008493_13110407_TDC2_ORYSJ_Tryptophan_decarboxylase_2_OS_Oryza_sativa_subsp__japonica_OX_39947_GN_TDC2_PE_1_SV_	0.778967	0.68232	0.806634		MetazoaCnidariaNematostellavectensis_011323DDC_HUMAN_Aromatic_L_amino_acid_decarboxylase_OS_Homo_sapiens_OX_9606_GN_DDC_PE_1_SV_	0.933386	0.891329	0.945128				MetazoaMolluscaEP00105Crassostreagigas_4111615_AMDB_XENLA_Peptidyl_glycine_alpha_amidating_monooxygenase_B_OS_Xenopus_laevis_OX_8355_GN_pam_b_PE_2_SV_	0.43208		MetazoaBrachiopodaLingulaunguis_1285868_MOX12_DROME_MOXD1_homolog_2_OS_Drosophila_melanogaster_OX_7227_GN_olf413_PE_2_SV_	0.776659	0.716371	0.800638		MetazoaCephaBranchiostomabelcheri_2806458_MOXD1_DANRE_DBH_like_monooxygenase_protein_1_homolog_OS_Danio_rerio_OX_7955_GN_moxd1_PE_2_SV_	0.892161	0.853806	0.908884				MetazoaCnidariaRenillakoellikeri_480077_INMT_MOUSE_Indolethylamine_N_methyltransferase_OS_Mus_musculus_OX_10090_GN_Inmt_PE_1_SV_	0		MetazoaVertebrateEP00079Xenopustropicalis_6356577_NNMT_HUMAN_Nicotinamide_N_methyltransferase_OS_Homo_sapiens_OX_9606_GN_NNMT_PE_1_SV_	0.851357
MetazoaVertebrateEP00079Xenopustropicalis_6362606_TPH_XENLA_Tryptophan_5_hydroxylase_OS_Xenopus_laevis_OX_8355_GN_tph_PE_2_SV_	0.531266		MetazoaArthropodaDaphniapulex_194937_TPH1_RABIT_Tryptophan_5_hydroxylase_1_OS_Oryctolagus_cuniculus_OX_9986_GN_TPH1_PE_1_SV_	0.822691	0.776731	0.841182		MetazoaBrachiopodaLingulaunguis_1297484_TPH1_CHICK_Tryptophan_5_hydroxylase_1_OS_Gallus_gallus_OX_9031_GN_TPH1_PE_1_SV_	0.94085	0.907537	0.947042				MetazoaVertebrateAnoliscarolinensis_6312125_DDC_HUMAN_Aromatic_L_amino_acid_decarboxylase_OS_Homo_sapiens_OX_9606_GN_DDC_PE_1_SV_	0.442701		FungiEP00150Ustilagomaydis_13256967_DDC_CAVPO_Aromatic_L_amino_acid_decarboxylase_OS_Cavia_porcellus_OX_10141_GN_DDC_PE_2_SV_	0.778967	0.68232	0.806634		RotosphaeridaEP00160Parvulariaatlantis_23171472_TDC2_ORYSJ_Tryptophan_decarboxylase_2_OS_Oryza_sativa_subsp__japonica_OX_39947_GN_TDC2_PE_1_SV_	0.932911	0.895769	0.944986				MetazoaPoriferaAmphimedonqueenslandica_4851745_MOXD2_DANRE_DBH_like_monooxygenase_protein_2_homolog_OS_Danio_rerio_OX_7955_GN_moxd2_PE_2_SV_	0.401909		MetazoaBrachiopodaLingulaunguis_1285883_MOXD1_CHICK_DBH_like_monooxygenase_protein_1_OS_Gallus_gallus_OX_9031_GN_MOXD1_PE_2_SV_	0.776659	0.716371	0.800638		MetazoaCephaBranchiostomabelcheri_2806457_MOXD1_DANRE_DBH_like_monooxygenase_protein_1_homolog_OS_Danio_rerio_OX_7955_GN_moxd1_PE_2_SV_	0.892161	0.853806	0.908884				MetazoaCnidariaRenillakoellikeri_490119_INMT_MOUSE_Indolethylamine_N_methyltransferase_OS_Mus_musculus_OX_10090_GN_Inmt_PE_1_SV_	0		MetazoaVertebrateEP00079Xenopustropicalis_6356576_INMT_PONAB_Indolethylamine_N_methyltransferase_OS_Pongo_abelii_OX_9601_GN_INMT_PE_2_SV_	0.851308
MetazoaUrochordataCionaintestinalis_5334167_TY3H_PHASP_Tyrosine_3_monooxygenase_OS_Phasianidae_sp__OX_9006_GN_TH_PE_3_SV_	0.522729		MetazoaEchinodermataAcanthasterplanci_3778929_TPH1_CHICK_Tryptophan_5_hydroxylase_1_OS_Gallus_gallus_OX_9031_GN_TPH1_PE_1_SV_	0.822524	0.780496	0.843041		MetazoaArthropodaDaphniapulex_194937_TPH1_RABIT_Tryptophan_5_hydroxylase_1_OS_Oryctolagus_cuniculus_OX_9986_GN_TPH1_PE_1_SV_	0.938153	0.906266	0.94566				RotosphaeridaEP00160Parvulariaatlantis_23171476_DCHS_DROME_Histidine_decarboxylase_OS_Drosophila_melanogaster_OX_7227_GN_Hdc_PE_2_SV_	0.322519		ChoanoflagellataEP00037Helgoecanana_10812737_TYDC1_ARATH_Tyrosine_decarboxylase_1_OS_Arabidopsis_thaliana_OX_3702_GN_ELI5_PE_1_SV_	0.778384	0.681608	0.805974		RotosphaeridaEP00160Parvulariaatlantis_23171473_TDC2_ORYSJ_Tryptophan_decarboxylase_2_OS_Oryza_sativa_subsp__japonica_OX_39947_GN_TDC2_PE_1_SV_	0.932911	0.895769	0.944986				MetazoaPoriferaAmphimedonqueenslandica_4854382_MOXD2_DANRE_DBH_like_monooxygenase_protein_2_homolog_OS_Danio_rerio_OX_7955_GN_moxd2_PE_2_SV_	0.401909		MetazoaBrachiopodaLingulaunguis_1279689_MOXD1_MOUSE_DBH_like_monooxygenase_protein_1_OS_Mus_musculus_OX_10090_GN_Moxd1_PE_1_SV_	0.776635	0.716366	0.80062		MetazoaCephaBranchiostomabelcheri_2806510_MOXD1_DANRE_DBH_like_monooxygenase_protein_1_homolog_OS_Danio_rerio_OX_7955_GN_moxd1_PE_2_SV_	0.891518	0.852969	0.908328				MetazoaBrachiopodaLingulaunguis_1278217_NNMT_HUMAN_Nicotinamide_N_methyltransferase_OS_Homo_sapiens_OX_9606_GN_NNMT_PE_1_SV_	0		MetazoaVertebrateEP00079Xenopustropicalis_6370802_INMT_PONAB_Indolethylamine_N_methyltransferase_OS_Pongo_abelii_OX_9601_GN_INMT_PE_2_SV_	0.851308
MetazoaArthropodaStegodyphusmimosarum_1157884_PH4H_DROME_Protein_henna_OS_Drosophila_melanogaster_OX_7227_GN_Hn_PE_2_SV_	0.488411		MetazoaCephaBranchiostomabelcheri_2824417_TY3H_RAT_Tyrosine_3_monooxygenase_OS_Rattus_norvegicus_OX_10116_GN_Th_PE_1_SV_	0.817686	0.774505	0.834393		MetazoaArthropodaDrosophilamelanogaster_252946_TPH1_CHICK_Tryptophan_5_hydroxylase_1_OS_Gallus_gallus_OX_9031_GN_TPH1_PE_1_SV_	0.938116	0.906237	0.945623				MetazoaArthropodaStegodyphusmimosarum_1161380_TDC1_CAEEL_Tyrosine_decarboxylase_OS_Caenorhabditis_elegans_OX_6239_GN_tdc_1_PE_2_SV_	0.315825		ChoanoflagellataEP00039Didymoecacostata_10856214_DHAPP_DROME_3_4_dihydroxyphenylacetaldehyde_synthase_OS_Drosophila_melanogaster_OX_7227_GN_amd_PE_1_SV_	0.778384	0.681608	0.805974		MetazoaCephaBranchiostomabelcheri_2801571_DCHS_MOUSE_Histidine_decarboxylase_OS_Mus_musculus_OX_10090_GN_Hdc_PE_1_SV_	0.932877	0.899585	0.944237				MetazoaCephaBranchiostomabelcheri_2806510_MOXD1_DANRE_DBH_like_monooxygenase_protein_1_homolog_OS_Danio_rerio_OX_7955_GN_moxd1_PE_2_SV_	0.400934		MetazoaBrachiopodaLingulaunguis_1285891_MOXD1_MOUSE_DBH_like_monooxygenase_protein_1_OS_Mus_musculus_OX_10090_GN_Moxd1_PE_1_SV_	0.776635	0.716366	0.80062		MetazoaBrachiopodaLingulaunguis_1279257_MOXD1_MOUSE_DBH_like_monooxygenase_protein_1_OS_Mus_musculus_OX_10090_GN_Moxd1_PE_1_SV_	0.891028	0.853129	0.907914				MetazoaBrachiopodaLingulaunguis_1289389_NNMT_HUMAN_Nicotinamide_N_methyltransferase_OS_Homo_sapiens_OX_9606_GN_NNMT_PE_1_SV_	0		MetazoaVertebrateEP00079Xenopustropicalis_6356574_INMT_PONAB_Indolethylamine_N_methyltransferase_OS_Pongo_abelii_OX_9601_GN_INMT_PE_2_SV_	0.851297
MetazoaVertebrateAnoliscarolinensis_6319950_TPH_XENLA_Tryptophan_5_hydroxylase_OS_Xenopus_laevis_OX_8355_GN_tph_PE_2_SV_	0.48223		MetazoaUrochordataCionaintestinalis_5334607_TPH1_CHICK_Tryptophan_5_hydroxylase_1_OS_Gallus_gallus_OX_9031_GN_TPH1_PE_1_SV_	0.812959	0.765347	0.833817		FungiMortierellaelongataUP000078512_13375504_PH4H_DICDI_Phenylalanine_4_hydroxylase_OS_Dictyostelium_discoideum_OX_44689_GN_pah_PE_1_SV_	0.92959	0.881454	0.940109				MetazoaVertebratePetromyzonmarinus_6576814_DCHS_MOUSE_Histidine_decarboxylase_OS_Mus_musculus_OX_10090_GN_Hdc_PE_1_SV_	0.303243		PluriformeaEP00128Syssomonasmultiformis_21640844_TDC2_ORYSJ_Tryptophan_decarboxylase_2_OS_Oryza_sativa_subsp__japonica_OX_39947_GN_TDC2_PE_1_SV_	0.778384	0.681608	0.805974		MetazoaArthropodaStegodyphusmimosarum_1156292_TDC1_CAEEL_Tyrosine_decarboxylase_OS_Caenorhabditis_elegans_OX_6239_GN_tdc_1_PE_2_SV_	0.932436	0.89864	0.944162				MetazoaMolluscaEP00105Crassostreagigas_4111535_MOXD1_CHICK_DBH_like_monooxygenase_protein_1_OS_Gallus_gallus_OX_9031_GN_MOXD1_PE_2_SV_	0.39277		MetazoaBrachiopodaLingulaunguis_1285906_MOXD1_MOUSE_DBH_like_monooxygenase_protein_1_OS_Mus_musculus_OX_10090_GN_Moxd1_PE_1_SV_	0.776505	0.716233	0.800516		MetazoaBrachiopodaLingulaunguis_1280646_MOXD1_MOUSE_DBH_like_monooxygenase_protein_1_OS_Mus_musculus_OX_10090_GN_Moxd1_PE_1_SV_	0.891028	0.853129	0.907914				MetazoaBrachiopodaLingulaunguis_1283927_INMT_RABIT_Indolethylamine_N_methyltransferase_OS_Oryctolagus_cuniculus_OX_9986_GN_INMT_PE_1_SV_	0		MetazoaVertebrateEP00079Xenopustropicalis_6359641_INMT_PONAB_Indolethylamine_N_methyltransferase_OS_Pongo_abelii_OX_9601_GN_INMT_PE_2_SV_	0.851297
MetazoaAcoelaHofsteniamiamia_6639_PH4H_CAEEL_Phenylalanine_4_hydroxylase_OS_Caenorhabditis_elegans_OX_6239_GN_pah_1_PE_1_SV_	0.452002		MetazoaAcoelaHofsteniamiamia_5422_TY3H_ONCMY_Tyrosine_3_monooxygenase_OS_Oncorhynchus_mykiss_OX_8022_GN_th_PE_1_SV_	0.805625	0.736016	0.825734		FungiMortierellaelongataUP000078512_13379186_PH4H_DICDI_Phenylalanine_4_hydroxylase_OS_Dictyostelium_discoideum_OX_44689_GN_pah_PE_1_SV_	0.92959	0.881454	0.940109				IchthyosporeaAmoebidiumparasiticum_14565618_DDC_HUMAN_Aromatic_L_amino_acid_decarboxylase_OS_Homo_sapiens_OX_9606_GN_DDC_PE_1_SV_	0.298587		RotosphaeridaEP00160Parvulariaatlantis_23171472_TDC2_ORYSJ_Tryptophan_decarboxylase_2_OS_Oryza_sativa_subsp__japonica_OX_39947_GN_TDC2_PE_1_SV_	0.777571	0.681396	0.805234		MetazoaPlacozoaHoilungiahongkongensis_4527632_DDC_RAT_Aromatic_L_amino_acid_decarboxylase_OS_Rattus_norvegicus_OX_10116_GN_Ddc_PE_1_SV_	0.931268	0.88654	0.943058				MetazoaPoriferaAmphimedonqueenslandica_4847580_MOXD1_DANRE_DBH_like_monooxygenase_protein_1_homolog_OS_Danio_rerio_OX_7955_GN_moxd1_PE_2_SV_	0.355954		MetazoaBrachiopodaLingulaunguis_1285516_TBH1_CAEEL_Tyramine_beta_hydroxylase_OS_Caenorhabditis_elegans_OX_6239_GN_tbh_1_PE_1_SV_	0.77648	0.708413	0.803226		MetazoaBrachiopodaLingulaunguis_1280350_MOXD1_CHICK_DBH_like_monooxygenase_protein_1_OS_Gallus_gallus_OX_9031_GN_MOXD1_PE_2_SV_	0.891028	0.853129	0.907914				MetazoaBrachiopodaLingulaunguis_1283930_INMT_RABIT_Indolethylamine_N_methyltransferase_OS_Oryctolagus_cuniculus_OX_9986_GN_INMT_PE_1_SV_	0		MetazoaVertebrateEP00079Xenopustropicalis_6349733_INMT_RABIT_Indolethylamine_N_methyltransferase_OS_Oryctolagus_cuniculus_OX_9986_GN_INMT_PE_1_SV_	0.851198
MetazoaVertebrateLatimeriachalumnae_5782256_TPH2_HORSE_Tryptophan_5_hydroxylase_2_OS_Equus_caballus_OX_9796_GN_TPH2_PE_2_SV_	0.451368		MetazoaMolluscaEP00105Crassostreagigas_4130244_PH4H_DROME_Protein_henna_OS_Drosophila_melanogaster_OX_7227_GN_Hn_PE_2_SV_	0.707748	0.626532	0.736053		FungiRhizopusmicrosporusUP000242254_13438640_PH4H_DICDI_Phenylalanine_4_hydroxylase_OS_Dictyostelium_discoideum_OX_44689_GN_pah_PE_1_SV_	0.929578	0.881415	0.9401				MetazoaVertebrateLatimeriachalumnae_5801107_DDC_RAT_Aromatic_L_amino_acid_decarboxylase_OS_Rattus_norvegicus_OX_10116_GN_Ddc_PE_1_SV_	0.271321		RotosphaeridaEP00160Parvulariaatlantis_23171473_TDC2_ORYSJ_Tryptophan_decarboxylase_2_OS_Oryza_sativa_subsp__japonica_OX_39947_GN_TDC2_PE_1_SV_	0.777571	0.681396	0.805234		MetazoaPlacozoaHoilungiahongkongensis_4527634_DHPAA_AEDAE_3_4_dihydroxyphenylacetaldehyde_synthase_OS_Aedes_aegypti_OX_7159_GN_AAEL010734_PE_1_SV_	0.931268	0.88654	0.943058				MetazoaBrachiopodaLingulaunguis_1296170_DOPO_MOUSE_Dopamine_beta_hydroxylase_OS_Mus_musculus_OX_10090_GN_Dbh_PE_1_SV_	0.35487		MetazoaMolluscaEP00105Crassostreagigas_4135925_DOPO_HORSE_Dopamine_beta_hydroxylase_OS_Equus_caballus_OX_9796_GN_DBH_PE_2_SV_	0.776322	0.707561	0.803096		MetazoaBrachiopodaLingulaunguis_1285868_MOX12_DROME_MOXD1_homolog_2_OS_Drosophila_melanogaster_OX_7227_GN_olf413_PE_2_SV_	0.89096	0.853059	0.90786				MetazoaBrachiopodaLingulaunguis_1287218_INMT_RABIT_Indolethylamine_N_methyltransferase_OS_Oryctolagus_cuniculus_OX_9986_GN_INMT_PE_1_SV_	0		MetazoaArthropodaStegodyphusmimosarum_1147183_INMT_PONAB_Indolethylamine_N_methyltransferase_OS_Pongo_abelii_OX_9601_GN_INMT_PE_2_SV_	0.838542
MetazoaVertebrateLatimeriachalumnae_5798523_TPH2_HORSE_Tryptophan_5_hydroxylase_2_OS_Equus_caballus_OX_9796_GN_TPH2_PE_2_SV_	0.451368		MetazoaMolluscaEP00105Crassostreagigas_4134617_PH4H_DROME_Protein_henna_OS_Drosophila_melanogaster_OX_7227_GN_Hn_PE_2_SV_	0.707735	0.626513	0.73604		FungiSpizellomycespunctatusUP000053201_13452893_PH4H_DICDI_Phenylalanine_4_hydroxylase_OS_Dictyostelium_discoideum_OX_44689_GN_pah_PE_1_SV_	0.929342	0.881059	0.939885				MetazoaVertebrateAnoliscarolinensis_6315286_DCHS_HUMAN_Histidine_decarboxylase_OS_Homo_sapiens_OX_9606_GN_HDC_PE_1_SV_	0.261034		FilastreaCapsasporaowczarzakiUP000008743_12982165_DDC_CAVPO_Aromatic_L_amino_acid_decarboxylase_OS_Cavia_porcellus_OX_10141_GN_DDC_PE_2_SV_	0.775879	0.678332	0.803741		MetazoaPlacozoaEP00114TrichoplaxspH2_4506891_DDC_RAT_Aromatic_L_amino_acid_decarboxylase_OS_Rattus_norvegicus_OX_10116_GN_Ddc_PE_1_SV_	0.931256	0.886515	0.943049				MetazoaBrachiopodaLingulaunguis_1301273_DOPO_MOUSE_Dopamine_beta_hydroxylase_OS_Mus_musculus_OX_10090_GN_Dbh_PE_1_SV_	0.35487		MetazoaBrachiopodaLingulaunguis_1286363_MOXD1_MOUSE_DBH_like_monooxygenase_protein_1_OS_Mus_musculus_OX_10090_GN_Moxd1_PE_1_SV_	0.776259	0.716082	0.800341		MetazoaBrachiopodaLingulaunguis_1286114_MOXD1_MOUSE_DBH_like_monooxygenase_protein_1_OS_Mus_musculus_OX_10090_GN_Moxd1_PE_1_SV_	0.89096	0.853059	0.90786				MetazoaBrachiopodaLingulaunguis_1284210_INMT_RABIT_Indolethylamine_N_methyltransferase_OS_Oryctolagus_cuniculus_OX_9986_GN_INMT_PE_1_SV_	0		MetazoaArthropodaStegodyphusmimosarum_1170723_INMT_PONAB_Indolethylamine_N_methyltransferase_OS_Pongo_abelii_OX_9601_GN_INMT_PE_2_SV_	0.838542
MetazoaVertebrateLatimeriachalumnae_5770682_TPH_XENLA_Tryptophan_5_hydroxylase_OS_Xenopus_laevis_OX_8355_GN_tph_PE_2_SV_	0.44654		MetazoaMolluscaEP00105Crassostreagigas_4134619_PH4H_DROME_Protein_henna_OS_Drosophila_melanogaster_OX_7227_GN_Hn_PE_2_SV_	0.707735	0.626513	0.73604		RotosphaeridaFonticulaalbaUP000030693_23193391_PH4H_DICDI_Phenylalanine_4_hydroxylase_OS_Dictyostelium_discoideum_OX_44689_GN_pah_PE_1_SV_	0.929314	0.880981	0.939838				MetazoaAnnelidaEP00103Capitellateleta_54471_DDC_RAT_Aromatic_L_amino_acid_decarboxylase_OS_Rattus_norvegicus_OX_10116_GN_Ddc_PE_1_SV_	0.241779		ChoanoflagellataMylnosigafluctuans_11117312_DDC_RAT_Aromatic_L_amino_acid_decarboxylase_OS_Rattus_norvegicus_OX_10116_GN_Ddc_PE_1_SV_	0.774875	0.678382	0.802695		MetazoaPlacozoaHoilungiahongkongensis_4527633_DDC_BOVIN_Aromatic_L_amino_acid_decarboxylase_OS_Bos_taurus_OX_9913_GN_DDC_PE_2_SV_	0.931256	0.886515	0.943049				MetazoaArthropodaDaphniapulex_212360_MOX12_DROME_MOXD1_homolog_2_OS_Drosophila_melanogaster_OX_7227_GN_olf413_PE_2_SV_	0.349319		MetazoaBrachiopodaLingulaunguis_1303258_MOXD1_HUMAN_DBH_like_monooxygenase_protein_1_OS_Homo_sapiens_OX_9606_GN_MOXD1_PE_1_SV_	0.776259	0.716082	0.800341		MetazoaBrachiopodaLingulaunguis_1285883_MOXD1_CHICK_DBH_like_monooxygenase_protein_1_OS_Gallus_gallus_OX_9031_GN_MOXD1_PE_2_SV_	0.890957	0.853051	0.907858				MetazoaBrachiopodaLingulaunguis_1279847_INMT_RABIT_Indolethylamine_N_methyltransferase_OS_Oryctolagus_cuniculus_OX_9986_GN_INMT_PE_1_SV_	0		MetazoaArthropodaStegodyphusmimosarum_1160607_NNMT_HUMAN_Nicotinamide_N_methyltransferase_OS_Homo_sapiens_OX_9606_GN_NNMT_PE_1_SV_	0.838542
MetazoaVertebrateCallorhinchusmilii_5513029_TY3H_CANLF_Tyrosine_3_monooxygenase_OS_Canis_lupus_familiaris_OX_9615_GN_TH_PE_2_SV_	0.427		MetazoaMolluscaEP00105Crassostreagigas_4134618_PH4H_DROME_Protein_henna_OS_Drosophila_melanogaster_OX_7227_GN_Hn_PE_2_SV_	0.707735	0.626513	0.73604		RotosphaeridaEP00160Parvulariaatlantis_23167765_PH4H_DROME_Protein_henna_OS_Drosophila_melanogaster_OX_7227_GN_Hn_PE_2_SV_	0.929248	0.88086	0.939793				MetazoaAnnelidaEP00103Capitellateleta_71738_DDC_RAT_Aromatic_L_amino_acid_decarboxylase_OS_Rattus_norvegicus_OX_10116_GN_Ddc_PE_1_SV_	0.241779		ChoanoflagellataEP00039Didymoecacostata_10871278_TYDC1_ARATH_Tyrosine_decarboxylase_1_OS_Arabidopsis_thaliana_OX_3702_GN_ELI5_PE_1_SV_	0.774196	0.677345	0.802476		ChoanoflagellataMylnosigafluctuans_11117312_DDC_RAT_Aromatic_L_amino_acid_decarboxylase_OS_Rattus_norvegicus_OX_10116_GN_Ddc_PE_1_SV_	0.930984	0.894028	0.94343				MetazoaArthropodaDrosophilamelanogaster_244797_MOX12_DROME_MOXD1_homolog_2_OS_Drosophila_melanogaster_OX_7227_GN_olf413_PE_2_SV_	0.349319		MetazoaBrachiopodaLingulaunguis_1292384_MOXD1_MOUSE_DBH_like_monooxygenase_protein_1_OS_Mus_musculus_OX_10090_GN_Moxd1_PE_1_SV_	0.776259	0.716082	0.800341		MetazoaBrachiopodaLingulaunguis_1279689_MOXD1_MOUSE_DBH_like_monooxygenase_protein_1_OS_Mus_musculus_OX_10090_GN_Moxd1_PE_1_SV_	0.890926	0.853039	0.907835				MetazoaBrachiopodaLingulaunguis_1280242_NNMT_MOUSE_Nicotinamide_N_methyltransferase_OS_Mus_musculus_OX_10090_GN_Nnmt_PE_1_SV_	0		MetazoaArthropodaStegodyphusmimosarum_1161276_NNMT_MOUSE_Nicotinamide_N_methyltransferase_OS_Mus_musculus_OX_10090_GN_Nnmt_PE_1_SV_	0.838542
MetazoaCtenophoraMnemiopsisleidyi_3731536_PH4H_BOVIN_Phenylalanine_4_hydroxylase_OS_Bos_taurus_OX_9913_GN_PAH_PE_2_SV_	0.412343		MetazoaCnidariaRenillakoellikeri_500853_PH4H_DROME_Protein_henna_OS_Drosophila_melanogaster_OX_7227_GN_Hn_PE_2_SV_	0.707627	0.629434	0.735119		MetazoaUrochordataCionaintestinalis_5334607_TPH1_CHICK_Tryptophan_5_hydroxylase_1_OS_Gallus_gallus_OX_9031_GN_TPH1_PE_1_SV_	0.928469	0.8968	0.937024				MetazoaAnnelidaEP00103Capitellateleta_72591_DDC_MOUSE_Aromatic_L_amino_acid_decarboxylase_OS_Mus_musculus_OX_10090_GN_Ddc_PE_1_SV_	0.241779		MetazoaCnidariaCyaneanozakii_17058_DDC_HUMAN_Aromatic_L_amino_acid_decarboxylase_OS_Homo_sapiens_OX_9606_GN_DDC_PE_1_SV_	0.773642	0.666867	0.800869		MetazoaArthropodaDrosophilamelanogaster_241048_TDC1_CAEEL_Tyrosine_decarboxylase_OS_Caenorhabditis_elegans_OX_6239_GN_tdc_1_PE_2_SV_	0.929838	0.89364	0.942257				MetazoaVertebrateLatimeriachalumnae_5770793_DOPO_HORSE_Dopamine_beta_hydroxylase_OS_Equus_caballus_OX_9796_GN_DBH_PE_2_SV_	0.342688		MetazoaBrachiopodaLingulaunguis_1292463_MOX12_DROME_MOXD1_homolog_2_OS_Drosophila_melanogaster_OX_7227_GN_olf413_PE_2_SV_	0.776259	0.716082	0.800341		MetazoaBrachiopodaLingulaunguis_1285891_MOXD1_MOUSE_DBH_like_monooxygenase_protein_1_OS_Mus_musculus_OX_10090_GN_Moxd1_PE_1_SV_	0.890926	0.853039	0.907835				MetazoaBrachiopodaLingulaunguis_1301018_NNMT_MOUSE_Nicotinamide_N_methyltransferase_OS_Mus_musculus_OX_10090_GN_Nnmt_PE_1_SV_	0		MetazoaArthropodaStegodyphusmimosarum_1158319_INMT_PONAB_Indolethylamine_N_methyltransferase_OS_Pongo_abelii_OX_9601_GN_INMT_PE_2_SV_	0.83808
MetazoaCnidariaHydramagnapapillata_3263547_PH4H_DROME_Protein_henna_OS_Drosophila_melanogaster_OX_7227_GN_Hn_PE_2_SV_	0.411437		MetazoaCnidariaRenillakoellikeri_500855_PH4H_DROME_Protein_henna_OS_Drosophila_melanogaster_OX_7227_GN_Hn_PE_2_SV_	0.707627	0.629434	0.735119		IchthyosporeaAmoebidiumparasiticum_14561606_PH4H_RAT_Phenylalanine_4_hydroxylase_OS_Rattus_norvegicus_OX_10116_GN_Pah_PE_1_SV_	0.92796	0.878961	0.938703				MetazoaAnnelidaEP00103Capitellateleta_78833_DDC_RAT_Aromatic_L_amino_acid_decarboxylase_OS_Rattus_norvegicus_OX_10116_GN_Ddc_PE_1_SV_	0.241779		MetazoaCnidariaCyaneanozakii_17059_DDC_HUMAN_Aromatic_L_amino_acid_decarboxylase_OS_Homo_sapiens_OX_9606_GN_DDC_PE_1_SV_	0.773642	0.666867	0.800869		PluriformeaCorallochytriumlimacisporum_21621410_DDC_RAT_Aromatic_L_amino_acid_decarboxylase_OS_Rattus_norvegicus_OX_10116_GN_Ddc_PE_1_SV_	0.928672	0.885996	0.941573				MetazoaArthropodaStegodyphusmimosarum_1169334_MOXD1_DANRE_DBH_like_monooxygenase_protein_1_homolog_OS_Danio_rerio_OX_7955_GN_moxd1_PE_2_SV_	0.321768		MetazoaMolluscaEP00105Crassostreagigas_4114858_TBH1_CAEEL_Tyramine_beta_hydroxylase_OS_Caenorhabditis_elegans_OX_6239_GN_tbh_1_PE_1_SV_	0.775821	0.708889	0.802687		MetazoaBrachiopodaLingulaunguis_1285906_MOXD1_MOUSE_DBH_like_monooxygenase_protein_1_OS_Mus_musculus_OX_10090_GN_Moxd1_PE_1_SV_	0.890804	0.852926	0.907742				MetazoaBrachiopodaLingulaunguis_1283560_INMT_HUMAN_Indolethylamine_N_methyltransferase_OS_Homo_sapiens_OX_9606_GN_INMT_PE_1_SV_	0		MetazoaAnnelidaEP00103Capitellateleta_58794_INMT_RABIT_Indolethylamine_N_methyltransferase_OS_Oryctolagus_cuniculus_OX_9986_GN_INMT_PE_1_SV_	0.836417
MetazoaVertebrateEP00079Xenopustropicalis_6355015_TY3H_PHASP_Tyrosine_3_monooxygenase_OS_Phasianidae_sp__OX_9006_GN_TH_PE_3_SV_	0.396497		MetazoaCnidariaRenillakoellikeri_500850_PH4H_MOUSE_Phenylalanine_4_hydroxylase_OS_Mus_musculus_OX_10090_GN_Pah_PE_1_SV_	0.707545	0.629323	0.735047		PluriformeaEP00128Syssomonasmultiformis_21637722_PH4H_DROME_Protein_henna_OS_Drosophila_melanogaster_OX_7227_GN_Hn_PE_2_SV_	0.927899	0.87939	0.938799				ChoanoflagellataMylnosigafluctuans_11117312_DDC_RAT_Aromatic_L_amino_acid_decarboxylase_OS_Rattus_norvegicus_OX_10116_GN_Ddc_PE_1_SV_	0.231579		MetazoaCnidariaCyaneanozakii_17060_DDC_HUMAN_Aromatic_L_amino_acid_decarboxylase_OS_Homo_sapiens_OX_9606_GN_DDC_PE_1_SV_	0.773642	0.666867	0.800869		ChoanoflagellataEP00039Didymoecacostata_10871278_TYDC1_ARATH_Tyrosine_decarboxylase_1_OS_Arabidopsis_thaliana_OX_3702_GN_ELI5_PE_1_SV_	0.928477	0.891011	0.941215				MetazoaPoriferaAmphimedonqueenslandica_4841091_MOXD2_DANRE_DBH_like_monooxygenase_protein_2_homolog_OS_Danio_rerio_OX_7955_GN_moxd2_PE_2_SV_	0.309613		MetazoaBrachiopodaLingulaunguis_1283663_MOXD1_CHICK_DBH_like_monooxygenase_protein_1_OS_Gallus_gallus_OX_9031_GN_MOXD1_PE_2_SV_	0.775361	0.714947	0.799604		MetazoaBrachiopodaLingulaunguis_1286363_MOXD1_MOUSE_DBH_like_monooxygenase_protein_1_OS_Mus_musculus_OX_10090_GN_Moxd1_PE_1_SV_	0.890713	0.852779	0.907678				MetazoaBrachiopodaLingulaunguis_1283568_INMT_RABIT_Indolethylamine_N_methyltransferase_OS_Oryctolagus_cuniculus_OX_9986_GN_INMT_PE_1_SV_	0		MetazoaAnnelidaEP00103Capitellateleta_63124_NNMT_HUMAN_Nicotinamide_N_methyltransferase_OS_Homo_sapiens_OX_9606_GN_NNMT_PE_1_SV_	0.836417
MetazoaBrachiopodaLingulaunguis_1287836_PH4H_DROME_Protein_henna_OS_Drosophila_melanogaster_OX_7227_GN_Hn_PE_2_SV_	0.389117		MetazoaCnidariaRenillakoellikeri_500854_PH4H_DROME_Protein_henna_OS_Drosophila_melanogaster_OX_7227_GN_Hn_PE_2_SV_	0.707545	0.629323	0.735047		PluriformeaCorallochytriumlimacisporum_21619364_PH4H_DROME_Protein_henna_OS_Drosophila_melanogaster_OX_7227_GN_Hn_PE_2_SV_	0.927833	0.879291	0.938743				MetazoaVertebrateLatimeriachalumnae_5770099_DCHS_BOVIN_Histidine_decarboxylase_OS_Bos_taurus_OX_9913_GN_HDC_PE_2_SV_	0.200714		MetazoaCnidariaTripedaliacystophora_143590_DDC_RAT_Aromatic_L_amino_acid_decarboxylase_OS_Rattus_norvegicus_OX_10116_GN_Ddc_PE_1_SV_	0.772657	0.665724	0.800035		IchthyosporeaSphaerothecumdestruens_14598139_DDC_RAT_Aromatic_L_amino_acid_decarboxylase_OS_Rattus_norvegicus_OX_10116_GN_Ddc_PE_1_SV_	0.928244	0.880721	0.940024				MetazoaPoriferaAmphimedonqueenslandica_4841740_	0.309613		MetazoaCephaBranchiostomabelcheri_2805495_MOXD1_DANRE_DBH_like_monooxygenase_protein_1_homolog_OS_Danio_rerio_OX_7955_GN_moxd1_PE_2_SV_	0.775248	0.715573	0.799794		MetazoaBrachiopodaLingulaunguis_1303258_MOXD1_HUMAN_DBH_like_monooxygenase_protein_1_OS_Homo_sapiens_OX_9606_GN_MOXD1_PE_1_SV_	0.890713	0.852779	0.907678				MetazoaBrachiopodaLingulaunguis_1283833_INMT_RABIT_Indolethylamine_N_methyltransferase_OS_Oryctolagus_cuniculus_OX_9986_GN_INMT_PE_1_SV_	0		MetazoaAnnelidaEP00103Capitellateleta_81858_NNMT_HUMAN_Nicotinamide_N_methyltransferase_OS_Homo_sapiens_OX_9606_GN_NNMT_PE_1_SV_	0.836417
MetazoaVertebrateCallorhinchusmilii_5505959_TPH_XENLA_Tryptophan_5_hydroxylase_OS_Xenopus_laevis_OX_8355_GN_tph_PE_2_SV_	0.378472		MetazoaCnidariaRenillakoellikeri_500856_PH4H_MOUSE_Phenylalanine_4_hydroxylase_OS_Mus_musculus_OX_10090_GN_Pah_PE_1_SV_	0.707545	0.629323	0.735047		IchthyosporeaSphaerothecumdestruens_14605192_PH4H_DROME_Protein_henna_OS_Drosophila_melanogaster_OX_7227_GN_Hn_PE_2_SV_	0.927018	0.877904	0.937928				MetazoaVertebrateEP00066Takifugurubripes_5687147_DDC_RAT_Aromatic_L_amino_acid_decarboxylase_OS_Rattus_norvegicus_OX_10116_GN_Ddc_PE_1_SV_	0.1851		MetazoaCnidariaTripedaliacystophora_143591_DDC_CAVPO_Aromatic_L_amino_acid_decarboxylase_OS_Cavia_porcellus_OX_10141_GN_DDC_PE_2_SV_	0.772657	0.665724	0.800035		MetazoaAcoelaHofsteniamiamia_14659_TDC1_CAEEL_Tyrosine_decarboxylase_OS_Caenorhabditis_elegans_OX_6239_GN_tdc_1_PE_2_SV_	0.92694	0.889735	0.938024				MetazoaPoriferaAmphimedonqueenslandica_4844447_MOXD1_DANRE_DBH_like_monooxygenase_protein_1_homolog_OS_Danio_rerio_OX_7955_GN_moxd1_PE_2_SV_	0.309613		MetazoaCephaBranchiostomabelcheri_2815105_MOXD1_MOUSE_DBH_like_monooxygenase_protein_1_OS_Mus_musculus_OX_10090_GN_Moxd1_PE_1_SV_	0.77523	0.715545	0.799781		MetazoaBrachiopodaLingulaunguis_1292384_MOXD1_MOUSE_DBH_like_monooxygenase_protein_1_OS_Mus_musculus_OX_10090_GN_Moxd1_PE_1_SV_	0.890713	0.852779	0.907678				MetazoaVertebrateHomosapiens_6456126_NNMT_HUMAN_Nicotinamide_N_methyltransferase_OS_Homo_sapiens_OX_9606_GN_NNMT_PE_1_SV_	0		MetazoaAnnelidaEP00103Capitellateleta_68020_INMT_MOUSE_Indolethylamine_N_methyltransferase_OS_Mus_musculus_OX_10090_GN_Inmt_PE_1_SV_	0.836371
MetazoaRotiferaAdinetavaga_5176732_TPH2_RAT_Tryptophan_5_hydroxylase_2_OS_Rattus_norvegicus_OX_10116_GN_Tph2_PE_1_SV_	0.35353		MetazoaCnidariaParamuriceabiscaya_409409_PH4H_DROME_Protein_henna_OS_Drosophila_melanogaster_OX_7227_GN_Hn_PE_2_SV_	0.707465	0.629122	0.734999		IchthyosporeaSphaerothecumdestruens_14605193_PH4H_DROME_Protein_henna_OS_Drosophila_melanogaster_OX_7227_GN_Hn_PE_2_SV_	0.927018	0.877904	0.937928				MetazoaEchinodermataAcanthasterplanci_3780883_TDC1_CAEEL_Tyrosine_decarboxylase_OS_Caenorhabditis_elegans_OX_6239_GN_tdc_1_PE_2_SV_	0.157414		MetazoaCnidariaTripedaliacystophora_168614_DDC_RAT_Aromatic_L_amino_acid_decarboxylase_OS_Rattus_norvegicus_OX_10116_GN_Ddc_PE_1_SV_	0.772657	0.665724	0.800035		MetazoaCephaBranchiostomabelcheri_2801126_DCHS_BOVIN_Histidine_decarboxylase_OS_Bos_taurus_OX_9913_GN_HDC_PE_2_SV_	0.926168	0.892496	0.939886				MetazoaPoriferaAmphimedonqueenslandica_4851756_MOXD2_DANRE_DBH_like_monooxygenase_protein_2_homolog_OS_Danio_rerio_OX_7955_GN_moxd2_PE_2_SV_	0.309613		MetazoaCephaBranchiostomabelcheri_2832535_MOXD1_DANRE_DBH_like_monooxygenase_protein_1_homolog_OS_Danio_rerio_OX_7955_GN_moxd1_PE_2_SV_	0.77523	0.715545	0.799781		MetazoaBrachiopodaLingulaunguis_1292463_MOX12_DROME_MOXD1_homolog_2_OS_Drosophila_melanogaster_OX_7227_GN_olf413_PE_2_SV_	0.890713	0.852779	0.907678				MetazoaVertebrateMusmusculus_6531434_NNMT_MOUSE_Nicotinamide_N_methyltransferase_OS_Mus_musculus_OX_10090_GN_Nnmt_PE_1_SV_	0		MetazoaAnnelidaEP00103Capitellateleta_66091_NNMT_MOUSE_Nicotinamide_N_methyltransferase_OS_Mus_musculus_OX_10090_GN_Nnmt_PE_1_SV_	0.836301
MetazoaRotiferaAdinetavaga_5206207_TPH1_CHICK_Tryptophan_5_hydroxylase_1_OS_Gallus_gallus_OX_9031_GN_TPH1_PE_1_SV_	0.35353		MetazoaCnidariaHelioporacoerulea_322096_PH4H_DROME_Protein_henna_OS_Drosophila_melanogaster_OX_7227_GN_Hn_PE_2_SV_	0.70738	0.628873	0.734917		ChoanoflagellataEP00039Didymoecacostata_10871595_PH4H_MOUSE_Phenylalanine_4_hydroxylase_OS_Mus_musculus_OX_10090_GN_Pah_PE_1_SV_	0.926891	0.872264	0.937245				MetazoaEchinodermataAcanthasterplanci_3780893_TDC1_CAEEL_Tyrosine_decarboxylase_OS_Caenorhabditis_elegans_OX_6239_GN_tdc_1_PE_2_SV_	0.157414		MetazoaCephaBranchiostomabelcheri_2831795_DDC_RAT_Aromatic_L_amino_acid_decarboxylase_OS_Rattus_norvegicus_OX_10116_GN_Ddc_PE_1_SV_	0.772282	0.676338	0.800665		MetazoaCnidariaHelioporacoerulea_379646_DDC_RAT_Aromatic_L_amino_acid_decarboxylase_OS_Rattus_norvegicus_OX_10116_GN_Ddc_PE_1_SV_	0.92551	0.876397	0.93858				MetazoaPoriferaAmphimedonqueenslandica_4854381_MOXD1_MOUSE_DBH_like_monooxygenase_protein_1_OS_Mus_musculus_OX_10090_GN_Moxd1_PE_1_SV_	0.309613		MetazoaBrachiopodaLingulaunguis_1282067_MOXD1_HUMAN_DBH_like_monooxygenase_protein_1_OS_Homo_sapiens_OX_9606_GN_MOXD1_PE_1_SV_	0.775211	0.714982	0.799507		MetazoaCnidariaHelioporacoerulea_270095_AMDB_XENLA_Peptidyl_glycine_alpha_amidating_monooxygenase_B_OS_Xenopus_laevis_OX_8355_GN_pam_b_PE_2_SV_	0.890058	0.852793	0.907883				MetazoaVertebrateMonodelphisdomestica_6499752_NNMT_PIG_Nicotinamide_N_methyltransferase_OS_Sus_scrofa_OX_9823_GN_NNMT_PE_2_SV_	0		MetazoaMolluscaEP00107Lottiagigantea_4180881_INMT_MOUSE_Indolethylamine_N_methyltransferase_OS_Mus_musculus_OX_10090_GN_Inmt_PE_1_SV_	0.833471
MetazoaRotiferaAdinetavaga_5215278_TPH2_RAT_Tryptophan_5_hydroxylase_2_OS_Rattus_norvegicus_OX_10116_GN_Tph2_PE_1_SV_	0.35353		MetazoaMolluscaEP00107Lottiagigantea_4189945_PH4H_DROME_Protein_henna_OS_Drosophila_melanogaster_OX_7227_GN_Hn_PE_2_SV_	0.706651	0.624588	0.73506		ChoanoflagellataEP00039Didymoecacostata_10883648_PH4H_MOUSE_Phenylalanine_4_hydroxylase_OS_Mus_musculus_OX_10090_GN_Pah_PE_1_SV_	0.92689	0.872264	0.937245				MetazoaEchinodermataAcanthasterplanci_3780904_TDC1_CAEEL_Tyrosine_decarboxylase_OS_Caenorhabditis_elegans_OX_6239_GN_tdc_1_PE_2_SV_	0.157414		MetazoaCephaBranchiostomabelcheri_2831796_DDC_RAT_Aromatic_L_amino_acid_decarboxylase_OS_Rattus_norvegicus_OX_10116_GN_Ddc_PE_1_SV_	0.772282	0.676338	0.800665		RotosphaeridaEP00160Parvulariaatlantis_23171477_TYDC1_ARATH_Tyrosine_decarboxylase_1_OS_Arabidopsis_thaliana_OX_3702_GN_ELI5_PE_1_SV_	0.925037	0.882519	0.938012				MetazoaPoriferaAmphimedonqueenslandica_4845826_MOXD1_DANRE_DBH_like_monooxygenase_protein_1_homolog_OS_Danio_rerio_OX_7955_GN_moxd1_PE_2_SV_	0.309613		MetazoaCephaBranchiostomabelcheri_2809037_MOXD1_DANRE_DBH_like_monooxygenase_protein_1_homolog_OS_Danio_rerio_OX_7955_GN_moxd1_PE_2_SV_	0.775195	0.715489	0.799754		MetazoaCnidariaHelioporacoerulea_270096_AMDB_XENLA_Peptidyl_glycine_alpha_amidating_monooxygenase_B_OS_Xenopus_laevis_OX_8355_GN_pam_b_PE_2_SV_	0.890058	0.852793	0.907883				MetazoaVertebrateMonodelphisdomestica_6499783_NNMT_PIG_Nicotinamide_N_methyltransferase_OS_Sus_scrofa_OX_9823_GN_NNMT_PE_2_SV_	0		MetazoaVertebrateAnoliscarolinensis_6315248_NNMT_MOUSE_Nicotinamide_N_methyltransferase_OS_Mus_musculus_OX_10090_GN_Nnmt_PE_1_SV_	0.827295
MetazoaRotiferaAdinetavaga_5219011_TPH1_CHICK_Tryptophan_5_hydroxylase_1_OS_Gallus_gallus_OX_9031_GN_TPH1_PE_1_SV_	0.35353		MetazoaMolluscaEP00107Lottiagigantea_4189988_PH4H_DROME_Protein_henna_OS_Drosophila_melanogaster_OX_7227_GN_Hn_PE_2_SV_	0.706651	0.624588	0.73506		ChoanoflagellataEP00037Helgoecanana_10814785_PH4H_DROME_Protein_henna_OS_Drosophila_melanogaster_OX_7227_GN_Hn_PE_2_SV_	0.926852	0.872214	0.937215				MetazoaEchinodermataAcanthasterplanci_3795282_TDC1_CAEEL_Tyrosine_decarboxylase_OS_Caenorhabditis_elegans_OX_6239_GN_tdc_1_PE_2_SV_	0.157414		MetazoaCephaBranchiostomabelcheri_2831797_DDC_RAT_Aromatic_L_amino_acid_decarboxylase_OS_Rattus_norvegicus_OX_10116_GN_Ddc_PE_1_SV_	0.772282	0.676338	0.800665		MetazoaVertebrateCallorhinchusmilii_5514912_DDC_CAVPO_Aromatic_L_amino_acid_decarboxylase_OS_Cavia_porcellus_OX_10141_GN_DDC_PE_2_SV_	0.923978	0.891109	0.936539				MetazoaPoriferaAmphimedonqueenslandica_4852046_MOXD1_DANRE_DBH_like_monooxygenase_protein_1_homolog_OS_Danio_rerio_OX_7955_GN_moxd1_PE_2_SV_	0.309613		MetazoaCephaBranchiostomabelcheri_2805496_MOXD1_DANRE_DBH_like_monooxygenase_protein_1_homolog_OS_Danio_rerio_OX_7955_GN_moxd1_PE_2_SV_	0.775194	0.715519	0.799743		MetazoaCnidariaParamuriceabiscaya_441335_AMDB_XENLA_Peptidyl_glycine_alpha_amidating_monooxygenase_B_OS_Xenopus_laevis_OX_8355_GN_pam_b_PE_2_SV_	0.890058	0.852793	0.907883				MetazoaVertebrateEP00079Xenopustropicalis_6343868_NNMT_MOUSE_Nicotinamide_N_methyltransferase_OS_Mus_musculus_OX_10090_GN_Nnmt_PE_1_SV_	0		MetazoaVertebrateAnoliscarolinensis_6331403_NNMT_MOUSE_Nicotinamide_N_methyltransferase_OS_Mus_musculus_OX_10090_GN_Nnmt_PE_1_SV_	0.827295
MetazoaVertebrateLatimeriachalumnae_5796244_TY3H_PHASP_Tyrosine_3_monooxygenase_OS_Phasianidae_sp__OX_9006_GN_TH_PE_3_SV_	0.34405		MetazoaBrachiopodaLingulaunguis_1287836_PH4H_DROME_Protein_henna_OS_Drosophila_melanogaster_OX_7227_GN_Hn_PE_2_SV_	0.706542	0.623937	0.734999		ChoanoflagellataEP00039Didymoecacostata_10871980_PH4H_MOUSE_Phenylalanine_4_hydroxylase_OS_Mus_musculus_OX_10090_GN_Pah_PE_1_SV_	0.926838	0.872193	0.937204				MetazoaEchStrongylocentrotuspurpuratus_3812223_TDC1_CAEEL_Tyrosine_decarboxylase_OS_Caenorhabditis_elegans_OX_6239_GN_tdc_1_PE_2_SV_	0.157414		MetazoaCnidariaLucernariaquadricornis_54675_DDC_RAT_Aromatic_L_amino_acid_decarboxylase_OS_Rattus_norvegicus_OX_10116_GN_Ddc_PE_1_SV_	0.772152	0.665075	0.799541		MetazoaArthropodaStegodyphusmimosarum_1144300_TDC1_CAEEL_Tyrosine_decarboxylase_OS_Caenorhabditis_elegans_OX_6239_GN_tdc_1_PE_2_SV_	0.923752	0.883867	0.936832				MetazoaPoriferaAmphimedonqueenslandica_4848211_MOXD1_HUMAN_DBH_like_monooxygenase_protein_1_OS_Homo_sapiens_OX_9606_GN_MOXD1_PE_1_SV_	0.309613		MetazoaCephaBranchiostomabelcheri_2805497_MOXD1_DANRE_DBH_like_monooxygenase_protein_1_homolog_OS_Danio_rerio_OX_7955_GN_moxd1_PE_2_SV_	0.775194	0.715519	0.799743		MetazoaBrachiopodaLingulaunguis_1283663_MOXD1_CHICK_DBH_like_monooxygenase_protein_1_OS_Gallus_gallus_OX_9031_GN_MOXD1_PE_2_SV_	0.890056	0.851918	0.907164				MetazoaVertebrateEP00079Xenopustropicalis_6372452_NNMT_MOUSE_Nicotinamide_N_methyltransferase_OS_Mus_musculus_OX_10090_GN_Nnmt_PE_1_SV_	0		MetazoaVertebrateEP00067Daniorerio_5721746_NNMT_MOUSE_Nicotinamide_N_methyltransferase_OS_Mus_musculus_OX_10090_GN_Nnmt_PE_1_SV_	0.825932
MetazoaVertebrateLatimeriachalumnae_5780015_TY3H_PHASP_Tyrosine_3_monooxygenase_OS_Phasianidae_sp__OX_9006_GN_TH_PE_3_SV_	0.319305		MetazoaCnidariaLucernariaquadricornis_49802_PH4H_MOUSE_Phenylalanine_4_hydroxylase_OS_Mus_musculus_OX_10090_GN_Pah_PE_1_SV_	0.700278	0.614331	0.729077		ChoanoflagellataSalpingoecakvevrii_11205469_PH4H_MOUSE_Phenylalanine_4_hydroxylase_OS_Mus_musculus_OX_10090_GN_Pah_PE_1_SV_	0.926715	0.871961	0.93711				MetazoaEchStrongylocentrotuspurpuratus_3830333_TDC1_CAEEL_Tyrosine_decarboxylase_OS_Caenorhabditis_elegans_OX_6239_GN_tdc_1_PE_2_SV_	0.157414		MetazoaCnidariaLucernariaquadricornis_54677_DHAPP_DROME_3_4_dihydroxyphenylacetaldehyde_synthase_OS_Drosophila_melanogaster_OX_7227_GN_amd_PE_1_SV_	0.772152	0.665075	0.799541		MetazoaVertebrateEP00067Daniorerio_5729828_DDC_CAVPO_Aromatic_L_amino_acid_decarboxylase_OS_Cavia_porcellus_OX_10141_GN_DDC_PE_2_SV_	0.922974	0.890247	0.935785				MetazoaPoriferaAmphimedonqueenslandica_4860464_MOX12_DROME_MOXD1_homolog_2_OS_Drosophila_melanogaster_OX_7227_GN_olf413_PE_2_SV_	0.309613		MetazoaCephaBranchiostomabelcheri_2805498_MOXD1_DANRE_DBH_like_monooxygenase_protein_1_homolog_OS_Danio_rerio_OX_7955_GN_moxd1_PE_2_SV_	0.775194	0.715519	0.799743		MetazoaCnidariaLucernariaquadricornis_46984_AMDB_XENLA_Peptidyl_glycine_alpha_amidating_monooxygenase_B_OS_Xenopus_laevis_OX_8355_GN_pam_b_PE_2_SV_	0.889994	0.852658	0.907829				MetazoaVertebrateEP00079Xenopustropicalis_6353127_INMT_PONAB_Indolethylamine_N_methyltransferase_OS_Pongo_abelii_OX_9601_GN_INMT_PE_2_SV_	0		MetazoaCephaBranchiostomabelcheri_2813847_NNMT_HUMAN_Nicotinamide_N_methyltransferase_OS_Homo_sapiens_OX_9606_GN_NNMT_PE_1_SV_	0.82155
MetazoaEchinodermataAcanthasterplanci_3794997_PH4H_DROME_Protein_henna_OS_Drosophila_melanogaster_OX_7227_GN_Hn_PE_2_SV_	0.301585		FungiMortierellaelongataUP000078512_13375504_PH4H_DICDI_Phenylalanine_4_hydroxylase_OS_Dictyostelium_discoideum_OX_44689_GN_pah_PE_1_SV_	0.699785	0.62876	0.730262		ChoanoflagellataMylnosigafluctuans_11114867_PH4H_BOVIN_Phenylalanine_4_hydroxylase_OS_Bos_taurus_OX_9913_GN_PAH_PE_2_SV_	0.92655	0.871571	0.936968				MetazoaArthropodaStegodyphusmimosarum_1151286_DCHS_DROME_Histidine_decarboxylase_OS_Drosophila_melanogaster_OX_7227_GN_Hdc_PE_2_SV_	0.113391		MetazoaCephaBranchiostomabelcheri_2825770_DDC_RAT_Aromatic_L_amino_acid_decarboxylase_OS_Rattus_norvegicus_OX_10116_GN_Ddc_PE_1_SV_	0.771949	0.675668	0.800445		MetazoaVertebrateEP00066Takifugurubripes_5687147_DDC_RAT_Aromatic_L_amino_acid_decarboxylase_OS_Rattus_norvegicus_OX_10116_GN_Ddc_PE_1_SV_	0.922936	0.890168	0.935756				MetazoaPoriferaAmphimedonqueenslandica_4852029_MOXD1_DANRE_DBH_like_monooxygenase_protein_1_homolog_OS_Danio_rerio_OX_7955_GN_moxd1_PE_2_SV_	0.309613		MetazoaCephaBranchiostomabelcheri_2800184_MOXD1_DANRE_DBH_like_monooxygenase_protein_1_homolog_OS_Danio_rerio_OX_7955_GN_moxd1_PE_2_SV_	0.77514	0.715446	0.799697		MetazoaBrachiopodaLingulaunguis_1282067_MOXD1_HUMAN_DBH_like_monooxygenase_protein_1_OS_Homo_sapiens_OX_9606_GN_MOXD1_PE_1_SV_	0.88996	0.851871	0.907093				MetazoaVertebrateEP00079Xenopustropicalis_6360286_NNMT_MOUSE_Nicotinamide_N_methyltransferase_OS_Mus_musculus_OX_10090_GN_Nnmt_PE_1_SV_	0		MetazoaCephaBranchiostomabelcheri_2831031_NNMT_MOUSE_Nicotinamide_N_methyltransferase_OS_Mus_musculus_OX_10090_GN_Nnmt_PE_1_SV_	0.82155
MetazoaEchinodermataAcanthasterplanci_3795033_PH4H_DROME_Protein_henna_OS_Drosophila_melanogaster_OX_7227_GN_Hn_PE_2_SV_	0.301585		FungiMortierellaelongataUP000078512_13379186_PH4H_DICDI_Phenylalanine_4_hydroxylase_OS_Dictyostelium_discoideum_OX_44689_GN_pah_PE_1_SV_	0.699785	0.62876	0.730262		FilastreaCapsasporaowczarzakiUP000008743_12978324_PH4H_DROME_Protein_henna_OS_Drosophila_melanogaster_OX_7227_GN_Hn_PE_2_SV_	0.92637	0.877023	0.937073				MetazoaAnnelidaEP00103Capitellateleta_85548_DCHS_DROME_Histidine_decarboxylase_OS_Drosophila_melanogaster_OX_7227_GN_Hdc_PE_2_SV_	0.1046		IchthyosporeaAmoebidiumparasiticum_14565618_DDC_HUMAN_Aromatic_L_amino_acid_decarboxylase_OS_Homo_sapiens_OX_9606_GN_DDC_PE_1_SV_	0.770077	0.668807	0.799515		MetazoaVertebrateHomosapiens_6455273_DDC_HUMAN_Aromatic_L_amino_acid_decarboxylase_OS_Homo_sapiens_OX_9606_GN_DDC_PE_1_SV_	0.92238	0.889701	0.935317				MetazoaVertebrateEP00067Daniorerio_5719205_MOXD1_DANRE_DBH_like_monooxygenase_protein_1_homolog_OS_Danio_rerio_OX_7955_GN_moxd1_PE_2_SV_	0.307461		MetazoaCephaBranchiostomabelcheri_2806456_MOXD1_DANRE_DBH_like_monooxygenase_protein_1_homolog_OS_Danio_rerio_OX_7955_GN_moxd1_PE_2_SV_	0.775131	0.715437	0.799691		MetazoaMolluscaEP00105Crassostreagigas_4111612_AMDB_XENLA_Peptidyl_glycine_alpha_amidating_monooxygenase_B_OS_Xenopus_laevis_OX_8355_GN_pam_b_PE_2_SV_	0.889833	0.852475	0.907668				MetazoaVertebrateEP00079Xenopustropicalis_6372446_NNMT_MOUSE_Nicotinamide_N_methyltransferase_OS_Mus_musculus_OX_10090_GN_Nnmt_PE_1_SV_	0		MetazoaCephaBranchiostomabelcheri_2831032_NNMT_MOUSE_Nicotinamide_N_methyltransferase_OS_Mus_musculus_OX_10090_GN_Nnmt_PE_1_SV_	0.82155
MetazoaEchinodermataAcanthasterplanci_3795049_PH4H_DROME_Protein_henna_OS_Drosophila_melanogaster_OX_7227_GN_Hn_PE_2_SV_	0.301585		MetazoaVertebrateMonodelphisdomestica_6509916_PH4H_HUMAN_Phenylalanine_4_hydroxylase_OS_Homo_sapiens_OX_9606_GN_PAH_PE_1_SV_	0.699754	0.642826	0.733518		MetazoaCnidariaPolypodiumhydrifrome_100047_PH4H_DICDI_Phenylalanine_4_hydroxylase_OS_Dictyostelium_discoideum_OX_44689_GN_pah_PE_1_SV_	0.916372	0.850708	0.926897				MetazoaVertebrateCallorhinchusmilii_5514912_DDC_CAVPO_Aromatic_L_amino_acid_decarboxylase_OS_Cavia_porcellus_OX_10141_GN_DDC_PE_2_SV_	0.101705		RotosphaeridaEP00160Parvulariaatlantis_23171476_DCHS_DROME_Histidine_decarboxylase_OS_Drosophila_melanogaster_OX_7227_GN_Hdc_PE_2_SV_	0.768894	0.659186	0.796703		MetazoaVertebrateMusmusculus_6531652_DDC_MOUSE_Aromatic_L_amino_acid_decarboxylase_OS_Mus_musculus_OX_10090_GN_Ddc_PE_1_SV_	0.92238	0.889701	0.935317				MetazoaVertebrateEP00067Daniorerio_5734996_MOXD1_DANRE_DBH_like_monooxygenase_protein_1_homolog_OS_Danio_rerio_OX_7955_GN_moxd1_PE_2_SV_	0.307461		MetazoaCephaBranchiostomabelcheri_2806458_MOXD1_DANRE_DBH_like_monooxygenase_protein_1_homolog_OS_Danio_rerio_OX_7955_GN_moxd1_PE_2_SV_	0.775131	0.715437	0.799691		MetazoaMolluscaEP00105Crassostreagigas_4111615_AMDB_XENLA_Peptidyl_glycine_alpha_amidating_monooxygenase_B_OS_Xenopus_laevis_OX_8355_GN_pam_b_PE_2_SV_	0.889833	0.852475	0.907668				MetazoaVertebrateEP00079Xenopustropicalis_6348369_NNMT_HUMAN_Nicotinamide_N_methyltransferase_OS_Homo_sapiens_OX_9606_GN_NNMT_PE_1_SV_	0		MetazoaCephaBranchiostomabelcheri_2825060_NNMT_MOUSE_Nicotinamide_N_methyltransferase_OS_Mus_musculus_OX_10090_GN_Nnmt_PE_1_SV_	0.82155
MetazoaAnnelidaHelobdellarobusta_105055_TY3H_ANGAN_Tyrosine_3_monooxygenase_OS_Anguilla_anguilla_OX_7936_GN_th_PE_2_SV_	0.293264		MetazoaVertebrateMonodelphisdomestica_6509917_PH4H_HUMAN_Phenylalanine_4_hydroxylase_OS_Homo_sapiens_OX_9606_GN_PAH_PE_1_SV_	0.699754	0.642826	0.733518		MetazoaVertebrateMonodelphisdomestica_6509916_PH4H_HUMAN_Phenylalanine_4_hydroxylase_OS_Homo_sapiens_OX_9606_GN_PAH_PE_1_SV_	0.914296	0.860775	0.922983				FungiAgaricusbisporusUP000008493_13110407_TDC2_ORYSJ_Tryptophan_decarboxylase_2_OS_Oryza_sativa_subsp__japonica_OX_39947_GN_TDC2_PE_1_SV_	0.081849		MetazoaCnidariaNematostellavectensis_3379964_DDC_HUMAN_Aromatic_L_amino_acid_decarboxylase_OS_Homo_sapiens_OX_9606_GN_DDC_PE_1_SV_	0.762865	0.649203	0.791345		MetazoaVertebrateMonodelphisdomestica_6519594_DDC_HUMAN_Aromatic_L_amino_acid_decarboxylase_OS_Homo_sapiens_OX_9606_GN_DDC_PE_1_SV_	0.922361	0.889668	0.935303				MetazoaVertebrateCallorhinchusmilii_5516403_MOXD1_DANRE_DBH_like_monooxygenase_protein_1_homolog_OS_Danio_rerio_OX_7955_GN_moxd1_PE_2_SV_	0.296203		MetazoaCephaBranchiostomabelcheri_2806457_MOXD1_DANRE_DBH_like_monooxygenase_protein_1_homolog_OS_Danio_rerio_OX_7955_GN_moxd1_PE_2_SV_	0.775131	0.715437	0.799691		MetazoaBrachiopodaLingulaunguis_1283412_MOXD1_DANRE_DBH_like_monooxygenase_protein_1_homolog_OS_Danio_rerio_OX_7955_GN_moxd1_PE_2_SV_	0.889802	0.851836	0.90699				MetazoaVertebrateEP00079Xenopustropicalis_6372449_NNMT_MOUSE_Nicotinamide_N_methyltransferase_OS_Mus_musculus_OX_10090_GN_Nnmt_PE_1_SV_	0		MetazoaVertebrateEP00079Xenopustropicalis_6344532_INMT_RABIT_Indolethylamine_N_methyltransferase_OS_Oryctolagus_cuniculus_OX_9986_GN_INMT_PE_1_SV_	0.814522
MetazoaArthropodaDrosophilamelanogaster_243326_TY3H_DROME_Tyrosine_3_monooxygenase_OS_Drosophila_melanogaster_OX_7227_GN_ple_PE_2_SV_	0.270313		FungiRhizopusmicrosporusUP000242254_13438640_PH4H_DICDI_Phenylalanine_4_hydroxylase_OS_Dictyostelium_discoideum_OX_44689_GN_pah_PE_1_SV_	0.699722	0.628597	0.730208		MetazoaVertebrateMonodelphisdomestica_6509917_PH4H_HUMAN_Phenylalanine_4_hydroxylase_OS_Homo_sapiens_OX_9606_GN_PAH_PE_1_SV_	0.914296	0.860775	0.922983				FungiEP00150Ustilagomaydis_13256967_DDC_CAVPO_Aromatic_L_amino_acid_decarboxylase_OS_Cavia_porcellus_OX_10141_GN_DDC_PE_2_SV_	0.081849		MetazoaCnidariaNematostellavectensis_011323DDC_HUMAN_Aromatic_L_amino_acid_decarboxylase_OS_Homo_sapiens_OX_9606_GN_DDC_PE_1_SV_	0.762865	0.649203	0.791345		MetazoaVertebrateGallusgallus_6420045_DDC_HUMAN_Aromatic_L_amino_acid_decarboxylase_OS_Homo_sapiens_OX_9606_GN_DDC_PE_1_SV_	0.921992	0.889206	0.935023				MetazoaPlacozoaHoilungiahongkongensis_4576679_DOPO_CANLF_Dopamine_beta_hydroxylase_OS_Canis_lupus_familiaris_OX_9615_GN_DBH_PE_2_SV_	0.292591		MetazoaCnidariaCyaneanozakii_7528_MOXD1_CHICK_DBH_like_monooxygenase_protein_1_OS_Gallus_gallus_OX_9031_GN_MOXD1_PE_2_SV_	0.774857	0.708019	0.801468		MetazoaPoriferaEP00118Oscarellapearsei_4826870_AMDB_XENLA_Peptidyl_glycine_alpha_amidating_monooxygenase_B_OS_Xenopus_laevis_OX_8355_GN_pam_b_PE_2_SV_	0.889746	0.852416	0.90758				MetazoaVertebrateEP00079Xenopustropicalis_6372453_NNMT_HUMAN_Nicotinamide_N_methyltransferase_OS_Homo_sapiens_OX_9606_GN_NNMT_PE_1_SV_	0		MetazoaVertebrateEP00079Xenopustropicalis_6348976_NNMT_MOUSE_Nicotinamide_N_methyltransferase_OS_Mus_musculus_OX_10090_GN_Nnmt_PE_1_SV_	0.809599
MetazoaArthropodaDaphniapulex_206493_TY3H_DROME_Tyrosine_3_monooxygenase_OS_Drosophila_melanogaster_OX_7227_GN_ple_PE_2_SV_	0.25444		MetazoaVertebrateHomosapiens_6453663_PH4H_HUMAN_Phenylalanine_4_hydroxylase_OS_Homo_sapiens_OX_9606_GN_PAH_PE_1_SV_	0.699708	0.642744	0.733483		MetazoaVertebrateHomosapiens_6453663_PH4H_HUMAN_Phenylalanine_4_hydroxylase_OS_Homo_sapiens_OX_9606_GN_PAH_PE_1_SV_	0.914282	0.86075	0.922972				MetazoaVertebrateEP00067Daniorerio_5729828_DDC_CAVPO_Aromatic_L_amino_acid_decarboxylase_OS_Cavia_porcellus_OX_10141_GN_DDC_PE_2_SV_	0.076018		MetazoaBrachiopodaLingulaunguis_1287640_DDC_RAT_Aromatic_L_amino_acid_decarboxylase_OS_Rattus_norvegicus_OX_10116_GN_Ddc_PE_1_SV_	0.748466	0.664423	0.782997		MetazoaVertebrateAnoliscarolinensis_6312125_DDC_HUMAN_Aromatic_L_amino_acid_decarboxylase_OS_Homo_sapiens_OX_9606_GN_DDC_PE_1_SV_	0.921771	0.888967	0.934854				MetazoaVertebrateEP00079Xenopustropicalis_6353741_MOXD1_MOUSE_DBH_like_monooxygenase_protein_1_OS_Mus_musculus_OX_10090_GN_Moxd1_PE_1_SV_	0.289404		MetazoaCnidariaCyaneanozakii_7529_DOPO_HUMAN_Dopamine_beta_hydroxylase_OS_Homo_sapiens_OX_9606_GN_DBH_PE_1_SV_	0.774857	0.708019	0.801468		MetazoaPoriferaEP00118Oscarellapearsei_4826871_AMD_RAT_Peptidylglycine_alpha_amidating_monooxygenase_OS_Rattus_norvegicus_OX_10116_GN_Pam_PE_1_SV_	0.889746	0.852416	0.90758				MetazoaVertebrateEP00079Xenopustropicalis_6372454_NNMT_MOUSE_Nicotinamide_N_methyltransferase_OS_Mus_musculus_OX_10090_GN_Nnmt_PE_1_SV_	0		MetazoaCephaBranchiostomabelcheri_2811444_INMT_RABIT_Indolethylamine_N_methyltransferase_OS_Oryctolagus_cuniculus_OX_9986_GN_INMT_PE_1_SV_	0.789565
MetazoaCnidariaCyaneanozakii_12819_TPH2_HORSE_Tryptophan_5_hydroxylase_2_OS_Equus_caballus_OX_9796_GN_TPH2_PE_2_SV_	0.231731		MetazoaVertebrateMusmusculus_6532576_PH4H_MOUSE_Phenylalanine_4_hydroxylase_OS_Mus_musculus_OX_10090_GN_Pah_PE_1_SV_	0.699708	0.642744	0.733483		MetazoaVertebrateMusmusculus_6532576_PH4H_MOUSE_Phenylalanine_4_hydroxylase_OS_Mus_musculus_OX_10090_GN_Pah_PE_1_SV_	0.914282	0.86075	0.922972				MetazoaVertebrateLatimeriachalumnae_5784828_DDC_CAVPO_Aromatic_L_amino_acid_decarboxylase_OS_Cavia_porcellus_OX_10141_GN_DDC_PE_2_SV_	0.065217		MetazoaBrachiopodaLingulaunguis_1301297_DDC_RAT_Aromatic_L_amino_acid_decarboxylase_OS_Rattus_norvegicus_OX_10116_GN_Ddc_PE_1_SV_	0.748466	0.664423	0.782997		MetazoaVertebrateEP00079Xenopustropicalis_6344276_DDC_CAVPO_Aromatic_L_amino_acid_decarboxylase_OS_Cavia_porcellus_OX_10141_GN_DDC_PE_2_SV_	0.921645	0.889241	0.934755				MetazoaVertebrateEP00079Xenopustropicalis_6356368_DOPO_BOVIN_Dopamine_beta_hydroxylase_OS_Bos_taurus_OX_9913_GN_DBH_PE_1_SV_	0.270023		MetazoaCnidariaAureliaGenome_3054697_MOXD1_MOUSE_DBH_like_monooxygenase_protein_1_OS_Mus_musculus_OX_10090_GN_Moxd1_PE_1_SV_	0.774854	0.708011	0.801465		MetazoaMolluscaEP00107Lottiagigantea_4182779_PHM_DROME_Peptidylglycine_alpha_hydroxylating_monooxygenase_OS_Drosophila_melanogaster_OX_7227_GN_Phm_PE_1_SV_	0.889696	0.8523	0.907566				MetazoaVertebrateEP00079Xenopustropicalis_6360285_NNMT_MOUSE_Nicotinamide_N_methyltransferase_OS_Mus_musculus_OX_10090_GN_Nnmt_PE_1_SV_	0		MetazoaCephaBranchiostomabelcheri_2815267_INMT_PONAB_Indolethylamine_N_methyltransferase_OS_Pongo_abelii_OX_9601_GN_INMT_PE_2_SV_	0.789565
MetazoaVertebratePetromyzonmarinus_6581234_TPH_XENLA_Tryptophan_5_hydroxylase_OS_Xenopus_laevis_OX_8355_GN_tph_PE_2_SV_	0.227389		MetazoaVertebrateGallusgallus_6427340_PH4H_RAT_Phenylalanine_4_hydroxylase_OS_Rattus_norvegicus_OX_10116_GN_Pah_PE_1_SV_	0.699588	0.64251	0.73338		MetazoaVertebrateAnoliscarolinensis_6311367_PH4H_RAT_Phenylalanine_4_hydroxylase_OS_Rattus_norvegicus_OX_10116_GN_Pah_PE_1_SV_	0.914192	0.860626	0.922903				MetazoaArthropodaDaphniapulex_201955_DCHS_DROME_Histidine_decarboxylase_OS_Drosophila_melanogaster_OX_7227_GN_Hdc_PE_2_SV_	0.061198		MetazoaBrachiopodaLingulaunguis_1294521_DDC_RAT_Aromatic_L_amino_acid_decarboxylase_OS_Rattus_norvegicus_OX_10116_GN_Ddc_PE_1_SV_	0.748349	0.664267	0.782905		MetazoaVertebrateEP00079Xenopustropicalis_6369136_DDC_CAVPO_Aromatic_L_amino_acid_decarboxylase_OS_Cavia_porcellus_OX_10141_GN_DDC_PE_2_SV_	0.921645	0.889241	0.934755				MetazoaVertebratePetromyzonmarinus_6573405_MOXD1_DANRE_DBH_like_monooxygenase_protein_1_homolog_OS_Danio_rerio_OX_7955_GN_moxd1_PE_2_SV_	0.261821		MetazoaCephaBranchiostomabelcheri_2830668_MOXD1_DANRE_DBH_like_monooxygenase_protein_1_homolog_OS_Danio_rerio_OX_7955_GN_moxd1_PE_2_SV_	0.774846	0.714216	0.799478		MetazoaCnidariaClytiahemisphaerica_3076485_AMDB_XENLA_Peptidyl_glycine_alpha_amidating_monooxygenase_B_OS_Xenopus_laevis_OX_8355_GN_pam_b_PE_2_SV_	0.889676	0.852303	0.907482				MetazoaVertebrateEP00079Xenopustropicalis_6361293_NNMT_MOUSE_Nicotinamide_N_methyltransferase_OS_Mus_musculus_OX_10090_GN_Nnmt_PE_1_SV_	0		MetazoaNematodaCaenorhabditiselegans_4400157_NNMT1_CAEEL_Nicotinamide_N_methyltransferase_OS_Caenorhabditis_elegans_OX_6239_GN_anmt_1_PE_3_SV_	0.779537
MetazoaCnidariaParamuriceabiscaya_409409_PH4H_DROME_Protein_henna_OS_Drosophila_melanogaster_OX_7227_GN_Hn_PE_2_SV_	0.180272		MetazoaVertebrateAnoliscarolinensis_6311367_PH4H_RAT_Phenylalanine_4_hydroxylase_OS_Rattus_norvegicus_OX_10116_GN_Pah_PE_1_SV_	0.699582	0.642517	0.73338		MetazoaVertebrateGallusgallus_6427340_PH4H_RAT_Phenylalanine_4_hydroxylase_OS_Rattus_norvegicus_OX_10116_GN_Pah_PE_1_SV_	0.914192	0.860626	0.922903				MetazoaArthropodaDaphniapulex_211217_DCHS_DROME_Histidine_decarboxylase_OS_Drosophila_melanogaster_OX_7227_GN_Hdc_PE_2_SV_	0.061198		MetazoaBrachiopodaLingulaunguis_1301812_DDC_RAT_Aromatic_L_amino_acid_decarboxylase_OS_Rattus_norvegicus_OX_10116_GN_Ddc_PE_1_SV_	0.748349	0.664267	0.782905		MetazoaVertebrateEP00079Xenopustropicalis_6379144_DDC_HUMAN_Aromatic_L_amino_acid_decarboxylase_OS_Homo_sapiens_OX_9606_GN_DDC_PE_1_SV_	0.921645	0.889241	0.934755				MetazoaVertebratePetromyzonmarinus_6581945_MOXD1_DANRE_DBH_like_monooxygenase_protein_1_homolog_OS_Danio_rerio_OX_7955_GN_moxd1_PE_2_SV_	0.261821		MetazoaCephaBranchiostomabelcheri_2826655_MOXD1_CHICK_DBH_like_monooxygenase_protein_1_OS_Gallus_gallus_OX_9031_GN_MOXD1_PE_2_SV_	0.774796	0.714181	0.79944		MetazoaCephaBranchiostomabelcheri_2807047_MOXD1_MOUSE_DBH_like_monooxygenase_protein_1_OS_Mus_musculus_OX_10090_GN_Moxd1_PE_1_SV_	0.889287	0.833347	0.90366				MetazoaVertebrateEP00079Xenopustropicalis_6370871_NNMT_PIG_Nicotinamide_N_methyltransferase_OS_Sus_scrofa_OX_9823_GN_NNMT_PE_2_SV_	0		MetazoaVertebrateEP00079Xenopustropicalis_6359640_NNMT_PIG_Nicotinamide_N_methyltransferase_OS_Sus_scrofa_OX_9823_GN_NNMT_PE_2_SV_	0.749886
MetazoaCnidariaTripedaliacystophora_126751_PH4H_BOVIN_Phenylalanine_4_hydroxylase_OS_Bos_taurus_OX_9913_GN_PAH_PE_2_SV_	0.17871		FungiSpizellomycespunctatusUP000053201_13452893_PH4H_DICDI_Phenylalanine_4_hydroxylase_OS_Dictyostelium_discoideum_OX_44689_GN_pah_PE_1_SV_	0.69915	0.62792	0.729703		MetazoaVertebratePetromyzonmarinus_6579061_PH4H_HUMAN_Phenylalanine_4_hydroxylase_OS_Homo_sapiens_OX_9606_GN_PAH_PE_1_SV_	0.913799	0.859262	0.922509				MetazoaRotiferaAdinetavaga_5173756_TDC1_CAEEL_Tyrosine_decarboxylase_OS_Caenorhabditis_elegans_OX_6239_GN_tdc_1_PE_2_SV_	0.056471		MetazoaBrachiopodaLingulaunguis_1300857_DDC_RAT_Aromatic_L_amino_acid_decarboxylase_OS_Rattus_norvegicus_OX_10116_GN_Ddc_PE_1_SV_	0.748291	0.664215	0.782862		MetazoaVertebrateLatimeriachalumnae_5784828_DDC_CAVPO_Aromatic_L_amino_acid_decarboxylase_OS_Cavia_porcellus_OX_10141_GN_DDC_PE_2_SV_	0.921471	0.888891	0.934613				MetazoaVertebratePetromyzonmarinus_6573438_MOXD1_DANRE_DBH_like_monooxygenase_protein_1_homolog_OS_Danio_rerio_OX_7955_GN_moxd1_PE_2_SV_	0.261821		MetazoaCephaBranchiostomabelcheri_2826816_MOX12_DROME_MOXD1_homolog_2_OS_Drosophila_melanogaster_OX_7227_GN_olf413_PE_2_SV_	0.774796	0.714181	0.79944		MetazoaMolluscaEP00107Lottiagigantea_4184311_TEMPT_APLCA_Temptin_OS_Aplysia_californica_OX_6500_PE_1_SV_	0.888737	0.854726	0.90699
MetazoaArthropodaStegodyphusmimosarum_1162663_TY3H_DROME_Tyrosine_3_monooxygenase_OS_Drosophila_melanogaster_OX_7227_GN_ple_PE_2_SV_	0.154743		RotosphaeridaFonticulaalbaUP000030693_23193391_PH4H_DICDI_Phenylalanine_4_hydroxylase_OS_Dictyostelium_discoideum_OX_44689_GN_pah_PE_1_SV_	0.698844	0.627417	0.729417		MetazoaVertebrateEP00079Xenopustropicalis_6346202_PH4H_BOVIN_Phenylalanine_4_hydroxylase_OS_Bos_taurus_OX_9913_GN_PAH_PE_2_SV_	0.913773	0.859974	0.922583				MetazoaRotiferaAdinetavaga_5193353_TDC1_CAEEL_Tyrosine_decarboxylase_OS_Caenorhabditis_elegans_OX_6239_GN_tdc_1_PE_2_SV_	0.056471		MetazoaEchStrongylocentrotuspurpuratus_3821557_DDC_RAT_Aromatic_L_amino_acid_decarboxylase_OS_Rattus_norvegicus_OX_10116_GN_Ddc_PE_1_SV_	0.746698	0.643659	0.77647		MetazoaVertebrateLatimeriachalumnae_5777083_DDC_CAVPO_Aromatic_L_amino_acid_decarboxylase_OS_Cavia_porcellus_OX_10141_GN_DDC_PE_2_SV_	0.921471	0.888892	0.934612				MetazoaVertebratePetromyzonmarinus_6575859_MOXD1_DANRE_DBH_like_monooxygenase_protein_1_homolog_OS_Danio_rerio_OX_7955_GN_moxd1_PE_2_SV_	0.261821		MetazoaCephaBranchiostomabelcheri_2826877_MOXD1_DANRE_DBH_like_monooxygenase_protein_1_homolog_OS_Danio_rerio_OX_7955_GN_moxd1_PE_2_SV_	0.774796	0.714181	0.79944		MetazoaMolluscaEP00107Lottiagigantea_4191127_TBH1_CAEEL_Tyramine_beta_hydroxylase_OS_Caenorhabditis_elegans_OX_6239_GN_tbh_1_PE_1_SV_	0.888719	0.854699	0.906977
MetazoaBrachiopodaLingulaunguis_1284282_TY3H_CANLF_Tyrosine_3_monooxygenase_OS_Canis_lupus_familiaris_OX_9615_GN_TH_PE_2_SV_	0.143283		RotosphaeridaEP00160Parvulariaatlantis_23167765_PH4H_DROME_Protein_henna_OS_Drosophila_melanogaster_OX_7227_GN_Hn_PE_2_SV_	0.698693	0.627071	0.729279		MetazoaVertebrateEP00066Takifugurubripes_5683757_PH4H_RAT_Phenylalanine_4_hydroxylase_OS_Rattus_norvegicus_OX_10116_GN_Pah_PE_1_SV_	0.913679	0.859807	0.92239				MetazoaRotiferaAdinetavaga_5191098_TDC1_CAEEL_Tyrosine_decarboxylase_OS_Caenorhabditis_elegans_OX_6239_GN_tdc_1_PE_2_SV_	0.056471		MetazoaEchStrongylocentrotuspurpuratus_3832868_DDC_RAT_Aromatic_L_amino_acid_decarboxylase_OS_Rattus_norvegicus_OX_10116_GN_Ddc_PE_1_SV_	0.746698	0.643659	0.77647		MetazoaVertebrateLatimeriachalumnae_5801107_DDC_RAT_Aromatic_L_amino_acid_decarboxylase_OS_Rattus_norvegicus_OX_10116_GN_Ddc_PE_1_SV_	0.921196	0.888525	0.934383				MetazoaVertebratePetromyzonmarinus_6579065_MOXD1_MOUSE_DBH_like_monooxygenase_protein_1_OS_Mus_musculus_OX_10090_GN_Moxd1_PE_1_SV_	0.261821		MetazoaBrachiopodaLingulaunguis_1283412_MOXD1_DANRE_DBH_like_monooxygenase_protein_1_homolog_OS_Danio_rerio_OX_7955_GN_moxd1_PE_2_SV_	0.774624	0.714886	0.799103		MetazoaMolluscaEP00107Lottiagigantea_4191219_TBH1_CAEBR_Tyramine_beta_hydroxylase_OS_Caenorhabditis_briggsae_OX_6238_GN_tbh_1_PE_3_SV_	0.888719	0.854699	0.906977
MetazoaVertebrateCallorhinchusmilii_5521454_TY3H_PHASP_Tyrosine_3_monooxygenase_OS_Phasianidae_sp__OX_9006_GN_TH_PE_3_SV_	0.142193		MetazoaVertebrateEP00066Takifugurubripes_5683757_PH4H_RAT_Phenylalanine_4_hydroxylase_OS_Rattus_norvegicus_OX_10116_GN_Pah_PE_1_SV_	0.698334	0.640878	0.732114		MetazoaVertebrateEP00066Takifugurubripes_5705915_PH4H_RAT_Phenylalanine_4_hydroxylase_OS_Rattus_norvegicus_OX_10116_GN_Pah_PE_1_SV_	0.913679	0.859807	0.92239				MetazoaRotiferaAdinetavaga_5198272_TDC1_CAEEL_Tyrosine_decarboxylase_OS_Caenorhabditis_elegans_OX_6239_GN_tdc_1_PE_2_SV_	0.056471		MetazoaEchStrongylocentrotuspurpuratus_3825924_DDC_RAT_Aromatic_L_amino_acid_decarboxylase_OS_Rattus_norvegicus_OX_10116_GN_Ddc_PE_1_SV_	0.746684	0.643627	0.776459		MetazoaPoriferaEP00118Oscarellapearsei_4825207_DDC_RAT_Aromatic_L_amino_acid_decarboxylase_OS_Rattus_norvegicus_OX_10116_GN_Ddc_PE_1_SV_	0.918021	0.873431	0.933099				MetazoaVertebratePetromyzonmarinus_6582071_MOXD1_CHICK_DBH_like_monooxygenase_protein_1_OS_Gallus_gallus_OX_9031_GN_MOXD1_PE_2_SV_	0.261821		MetazoaCnidariaTripedaliacystophora_138459_DOPO_HORSE_Dopamine_beta_hydroxylase_OS_Equus_caballus_OX_9796_GN_DBH_PE_2_SV_	0.774556	0.707587	0.8012		MetazoaMolluscaEP00107Lottiagigantea_4190158_TEMPT_APLCA_Temptin_OS_Aplysia_californica_OX_6500_PE_1_SV_	0.888719	0.854699	0.906977
MetazoaCnidariaLucernariaquadricornis_49802_PH4H_MOUSE_Phenylalanine_4_hydroxylase_OS_Mus_musculus_OX_10090_GN_Pah_PE_1_SV_	0.141785		MetazoaVertebrateEP00066Takifugurubripes_5705915_PH4H_RAT_Phenylalanine_4_hydroxylase_OS_Rattus_norvegicus_OX_10116_GN_Pah_PE_1_SV_	0.698334	0.640878	0.732114		MetazoaVertebrateEP00067Daniorerio_5728100_PH4H_RAT_Phenylalanine_4_hydroxylase_OS_Rattus_norvegicus_OX_10116_GN_Pah_PE_1_SV_	0.913679	0.859805	0.92239				MetazoaRotiferaAdinetavaga_5177206_TDC1_CAEEL_Tyrosine_decarboxylase_OS_Caenorhabditis_elegans_OX_6239_GN_tdc_1_PE_2_SV_	0.056471		MetazoaEchStrongylocentrotuspurpuratus_3837227_DDC_RAT_Aromatic_L_amino_acid_decarboxylase_OS_Rattus_norvegicus_OX_10116_GN_Ddc_PE_1_SV_	0.746684	0.643627	0.776459		MetazoaCephaBranchiostomabelcheri_2831795_DDC_RAT_Aromatic_L_amino_acid_decarboxylase_OS_Rattus_norvegicus_OX_10116_GN_Ddc_PE_1_SV_	0.917018	0.881051	0.930528				MetazoaPoriferaEP00117Syconciliatum_4769061_TEMPT_APLCA_Temptin_OS_Aplysia_californica_OX_6500_PE_1_SV_	0.26109		MetazoaCephaBranchiostomabelcheri_2806510_MOXD1_DANRE_DBH_like_monooxygenase_protein_1_homolog_OS_Danio_rerio_OX_7955_GN_moxd1_PE_2_SV_	0.774311	0.714467	0.798965		MetazoaMolluscaEP00107Lottiagigantea_4190174_TEMPT_APLCA_Temptin_OS_Aplysia_californica_OX_6500_PE_1_SV_	0.888719	0.854699	0.906977
MetazoaCnidariaCyaneanozakii_10367_PH4H_BOVIN_Phenylalanine_4_hydroxylase_OS_Bos_taurus_OX_9913_GN_PAH_PE_2_SV_	0.136493		MetazoaArthropodaDaphniapulex_192293_PH4H_DROME_Protein_henna_OS_Drosophila_melanogaster_OX_7227_GN_Hn_PE_2_SV_	0.698281	0.608978	0.72981		MetazoaVertebrateLatimeriachalumnae_5796243_PH4H_BOVIN_Phenylalanine_4_hydroxylase_OS_Bos_taurus_OX_9913_GN_PAH_PE_2_SV_	0.912815	0.858387	0.921645				MetazoaRotiferaAdinetavaga_5199046_TDC1_CAEEL_Tyrosine_decarboxylase_OS_Caenorhabditis_elegans_OX_6239_GN_tdc_1_PE_2_SV_	0.056471		MetazoaEchStrongylocentrotuspurpuratus_3813930_DDC_RAT_Aromatic_L_amino_acid_decarboxylase_OS_Rattus_norvegicus_OX_10116_GN_Ddc_PE_1_SV_	0.746619	0.643506	0.776399		MetazoaCephaBranchiostomabelcheri_2831796_DDC_RAT_Aromatic_L_amino_acid_decarboxylase_OS_Rattus_norvegicus_OX_10116_GN_Ddc_PE_1_SV_	0.917018	0.881051	0.930528				MetazoaRotiferaAdinetavaga_5185804_DOPO_MOUSE_Dopamine_beta_hydroxylase_OS_Mus_musculus_OX_10090_GN_Dbh_PE_1_SV_	0.25924		MetazoaCnidariaTripedaliacystophora_129835_MOXD1_DANRE_DBH_like_monooxygenase_protein_1_homolog_OS_Danio_rerio_OX_7955_GN_moxd1_PE_2_SV_	0.774211	0.706548	0.800772		MetazoaMolluscaEP00107Lottiagigantea_4179551_MOXD1_CHICK_DBH_like_monooxygenase_protein_1_OS_Gallus_gallus_OX_9031_GN_MOXD1_PE_2_SV_	0.888702	0.854671	0.906964
MetazoaCnidariaCyaneanozakii_25777_TPH1_CHICK_Tryptophan_5_hydroxylase_1_OS_Gallus_gallus_OX_9031_GN_TPH1_PE_1_SV_	0.136493		MetazoaVertebrateEP00079Xenopustropicalis_6346202_PH4H_BOVIN_Phenylalanine_4_hydroxylase_OS_Bos_taurus_OX_9913_GN_PAH_PE_2_SV_	0.698263	0.640262	0.732204		MetazoaCnidariaTripedaliacystophora_126751_PH4H_BOVIN_Phenylalanine_4_hydroxylase_OS_Bos_taurus_OX_9913_GN_PAH_PE_2_SV_	0.91226	0.851463	0.921802				MetazoaCnidariaParamuriceabiscaya_440361_TDC1_CAEEL_Tyrosine_decarboxylase_OS_Caenorhabditis_elegans_OX_6239_GN_tdc_1_PE_2_SV_	0.051928		MetazoaBrachiopodaLingulaunguis_1302126_DDC_RAT_Aromatic_L_amino_acid_decarboxylase_OS_Rattus_norvegicus_OX_10116_GN_Ddc_PE_1_SV_	0.746549	0.656246	0.780364		MetazoaCephaBranchiostomabelcheri_2831797_DDC_RAT_Aromatic_L_amino_acid_decarboxylase_OS_Rattus_norvegicus_OX_10116_GN_Ddc_PE_1_SV_	0.917018	0.881051	0.930528				MetazoaRotiferaAdinetavaga_5191558_DOPO_MOUSE_Dopamine_beta_hydroxylase_OS_Mus_musculus_OX_10090_GN_Dbh_PE_1_SV_	0.25924		MetazoaBrachiopodaLingulaunguis_1289234_MOXD1_DANRE_DBH_like_monooxygenase_protein_1_homolog_OS_Danio_rerio_OX_7955_GN_moxd1_PE_2_SV_	0.771884	0.707202	0.79924		MetazoaPoriferaAmphimedonqueenslandica_4854381_MOXD1_MOUSE_DBH_like_monooxygenase_protein_1_OS_Mus_musculus_OX_10090_GN_Moxd1_PE_1_SV_	0.888619	0.84799	0.903793
MetazoaCnidariaClytiahemisphaerica_3076364_PH4H_DROME_Protein_henna_OS_Drosophila_melanogaster_OX_7227_GN_Hn_PE_2_SV_	0.132684		MetazoaVertebrateEP00067Daniorerio_5728100_PH4H_RAT_Phenylalanine_4_hydroxylase_OS_Rattus_norvegicus_OX_10116_GN_Pah_PE_1_SV_	0.698218	0.640627	0.73201		MetazoaVertebrateCallorhinchusmilii_5513028_PH4H_RAT_Phenylalanine_4_hydroxylase_OS_Rattus_norvegicus_OX_10116_GN_Pah_PE_1_SV_	0.911771	0.857673	0.920819				ChoanoflagellataEP00037Helgoecanana_10812737_TYDC1_ARATH_Tyrosine_decarboxylase_1_OS_Arabidopsis_thaliana_OX_3702_GN_ELI5_PE_1_SV_	0.042572		PluriformeaCorallochytriumlimacisporum_21621410_DDC_RAT_Aromatic_L_amino_acid_decarboxylase_OS_Rattus_norvegicus_OX_10116_GN_Ddc_PE_1_SV_	0.743975	0.634085	0.775957		MetazoaCephaBranchiostomabelcheri_2825770_DDC_RAT_Aromatic_L_amino_acid_decarboxylase_OS_Rattus_norvegicus_OX_10116_GN_Ddc_PE_1_SV_	0.916901	0.880752	0.930453				MetazoaPoriferaEP00117Syconciliatum_4788086_DOPO_HUMAN_Dopamine_beta_hydroxylase_OS_Homo_sapiens_OX_9606_GN_DBH_PE_1_SV_	0.224013		MetazoaBrachiopodaLingulaunguis_1302180_MOXD1_DANRE_DBH_like_monooxygenase_protein_1_homolog_OS_Danio_rerio_OX_7955_GN_moxd1_PE_2_SV_	0.771884	0.707202	0.79924		MetazoaPoriferaAmphimedonqueenslandica_4841740_	0.888567	0.847921	0.90375
MetazoaAnnelidaEP00103Capitellateleta_57969_PH4H_DROME_Protein_henna_OS_Drosophila_melanogaster_OX_7227_GN_Hn_PE_2_SV_	0.09877		MetazoaArthropodaDrosophilamelanogaster_243303_PH4H_DROME_Protein_henna_OS_Drosophila_melanogaster_OX_7227_GN_Hn_PE_2_SV_	0.698172	0.609942	0.729864		MetazoaCephaBranchiostomabelcheri_2824417_TY3H_RAT_Tyrosine_3_monooxygenase_OS_Rattus_norvegicus_OX_10116_GN_Th_PE_1_SV_	0.911758	0.885495	0.920418				ChoanoflagellataEP00039Didymoecacostata_10856214_DHAPP_DROME_3_4_dihydroxyphenylacetaldehyde_synthase_OS_Drosophila_melanogaster_OX_7227_GN_amd_PE_1_SV_	0.042572		IchthyosporeaSphaerothecumdestruens_14598139_DDC_RAT_Aromatic_L_amino_acid_decarboxylase_OS_Rattus_norvegicus_OX_10116_GN_Ddc_PE_1_SV_	0.741932	0.618781	0.771341		MetazoaEchStrongylocentrotuspurpuratus_3821557_DDC_RAT_Aromatic_L_amino_acid_decarboxylase_OS_Rattus_norvegicus_OX_10116_GN_Ddc_PE_1_SV_	0.916392	0.877071	0.929886				MetazoaCnidariaParamuriceabiscaya_425251_DOPO_BOVIN_Dopamine_beta_hydroxylase_OS_Bos_taurus_OX_9913_GN_DBH_PE_1_SV_	0.204483		MetazoaBrachiopodaLingulaunguis_1291415_MOXD2_MOUSE_DBH_like_monooxygenase_protein_2_OS_Mus_musculus_OX_10090_GN_Moxd2_PE_2_SV_	0.771882	0.707197	0.799239		MetazoaPoriferaAmphimedonqueenslandica_4841091_MOXD2_DANRE_DBH_like_monooxygenase_protein_2_homolog_OS_Danio_rerio_OX_7955_GN_moxd2_PE_2_SV_	0.888566	0.84792	0.903749
MetazoaAnnelidaEP00103Capitellateleta_72470_TY3H_CANLF_Tyrosine_3_monooxygenase_OS_Canis_lupus_familiaris_OX_9615_GN_TH_PE_2_SV_	0.083222		MetazoaAnnelidaEP00103Capitellateleta_57969_PH4H_DROME_Protein_henna_OS_Drosophila_melanogaster_OX_7227_GN_Hn_PE_2_SV_	0.69802	0.610504	0.727256		MetazoaMolluscaEP00105Crassostreagigas_4130244_PH4H_DROME_Protein_henna_OS_Drosophila_melanogaster_OX_7227_GN_Hn_PE_2_SV_	0.911377	0.856695	0.920452				PluriformeaEP00128Syssomonasmultiformis_21640844_TDC2_ORYSJ_Tryptophan_decarboxylase_2_OS_Oryza_sativa_subsp__japonica_OX_39947_GN_TDC2_PE_1_SV_	0.042572		MetazoaEchinodermataAcanthasterplanci_3797045_DDC_RAT_Aromatic_L_amino_acid_decarboxylase_OS_Rattus_norvegicus_OX_10116_GN_Ddc_PE_1_SV_	0.741699	0.637004	0.772502		MetazoaEchStrongylocentrotuspurpuratus_3832868_DDC_RAT_Aromatic_L_amino_acid_decarboxylase_OS_Rattus_norvegicus_OX_10116_GN_Ddc_PE_1_SV_	0.916392	0.877071	0.929886				MetazoaPoriferaEP00118Oscarellapearsei_4814356_MOXD1_MOUSE_DBH_like_monooxygenase_protein_1_OS_Mus_musculus_OX_10090_GN_Moxd1_PE_1_SV_	0.195589		MetazoaMolluscaEP00105Crassostreagigas_4135601_DOPO_BOVIN_Dopamine_beta_hydroxylase_OS_Bos_taurus_OX_9913_GN_DBH_PE_1_SV_	0.771882	0.707197	0.799239		MetazoaPoriferaAmphimedonqueenslandica_4844447_MOXD1_DANRE_DBH_like_monooxygenase_protein_1_homolog_OS_Danio_rerio_OX_7955_GN_moxd1_PE_2_SV_	0.888535	0.847896	0.903725
MetazoaAnnelidaEP00103Capitellateleta_78121_TY3H_ONCMY_Tyrosine_3_monooxygenase_OS_Oncorhynchus_mykiss_OX_8022_GN_th_PE_1_SV_	0.083222		MetazoaCnidariaClytiahemisphaerica_3076364_PH4H_DROME_Protein_henna_OS_Drosophila_melanogaster_OX_7227_GN_Hn_PE_2_SV_	0.697882	0.612625	0.7271		MetazoaMolluscaEP00105Crassostreagigas_4134617_PH4H_DROME_Protein_henna_OS_Drosophila_melanogaster_OX_7227_GN_Hn_PE_2_SV_	0.911368	0.856674	0.920445				RotosphaeridaFonticulaalbaUP000030693_23194422_DDC_CAVPO_Aromatic_L_amino_acid_decarboxylase_OS_Cavia_porcellus_OX_10141_GN_DDC_PE_2_SV_	0.040258		MetazoaMolluscaEP00105Crassostreagigas_4111608_DDC_RAT_Aromatic_L_amino_acid_decarboxylase_OS_Rattus_norvegicus_OX_10116_GN_Ddc_PE_1_SV_	0.73546	0.645458	0.772139		MetazoaEchStrongylocentrotuspurpuratus_3825924_DDC_RAT_Aromatic_L_amino_acid_decarboxylase_OS_Rattus_norvegicus_OX_10116_GN_Ddc_PE_1_SV_	0.916391	0.877068	0.929885				MetazoaPoriferaEP00118Oscarellapearsei_4820810_TBH1_CAEBR_Tyramine_beta_hydroxylase_OS_Caenorhabditis_briggsae_OX_6238_GN_tbh_1_PE_3_SV_	0.195589		MetazoaBrachiopodaLingulaunguis_1278401_TBH1_CAEBR_Tyramine_beta_hydroxylase_OS_Caenorhabditis_briggsae_OX_6238_GN_tbh_1_PE_3_SV_	0.771584	0.706307	0.798935		MetazoaPoriferaAmphimedonqueenslandica_4851756_MOXD2_DANRE_DBH_like_monooxygenase_protein_2_homolog_OS_Danio_rerio_OX_7955_GN_moxd2_PE_2_SV_	0.88853	0.847888	0.90372
MetazoaCnidariaFungiascutaria_3199545_PH4H_BOVIN_Phenylalanine_4_hydroxylase_OS_Bos_taurus_OX_9913_GN_PAH_PE_2_SV_	0.063876		MetazoaCnidariaNematostellavectensis_3391520_PH4H_BOVIN_Phenylalanine_4_hydroxylase_OS_Bos_taurus_OX_9913_GN_PAH_PE_2_SV_	0.69761	0.615393	0.725968		MetazoaMolluscaEP00105Crassostreagigas_4134618_PH4H_DROME_Protein_henna_OS_Drosophila_melanogaster_OX_7227_GN_Hn_PE_2_SV_	0.911368	0.856674	0.920445				MetazoaArthropodaDrosophilamelanogaster_243992_DCHS_DROME_Histidine_decarboxylase_OS_Drosophila_melanogaster_OX_7227_GN_Hdc_PE_2_SV_	0.038265		MetazoaMolluscaEP00107Lottiagigantea_4184241_DDC_HUMAN_Aromatic_L_amino_acid_decarboxylase_OS_Homo_sapiens_OX_9606_GN_DDC_PE_1_SV_	0.735336	0.643654	0.770131		MetazoaEchStrongylocentrotuspurpuratus_3837227_DDC_RAT_Aromatic_L_amino_acid_decarboxylase_OS_Rattus_norvegicus_OX_10116_GN_Ddc_PE_1_SV_	0.916391	0.877068	0.929885				MetazoaPoriferaEP00118Oscarellapearsei_4825911_MOXD1_DANRE_DBH_like_monooxygenase_protein_1_homolog_OS_Danio_rerio_OX_7955_GN_moxd1_PE_2_SV_	0.195589		MetazoaVertebrateMonodelphisdomestica_6506196_MOXD1_HUMAN_DBH_like_monooxygenase_protein_1_OS_Homo_sapiens_OX_9606_GN_MOXD1_PE_1_SV_	0.75936	0.700813	0.785702		MetazoaPoriferaAmphimedonqueenslandica_4845826_MOXD1_DANRE_DBH_like_monooxygenase_protein_1_homolog_OS_Danio_rerio_OX_7955_GN_moxd1_PE_2_SV_	0.888529	0.847909	0.903713
MetazoaCnidariaNematostellavectensis_014787PH4H_BOVIN_Phenylalanine_4_hydroxylase_OS_Bos_taurus_OX_9913_GN_PAH_PE_2_SV_	0.063876		MetazoaCnidariaNematostellavectensis_014787PH4H_BOVIN_Phenylalanine_4_hydroxylase_OS_Bos_taurus_OX_9913_GN_PAH_PE_2_SV_	0.69761	0.615393	0.725968		MetazoaMolluscaEP00105Crassostreagigas_4134619_PH4H_DROME_Protein_henna_OS_Drosophila_melanogaster_OX_7227_GN_Hn_PE_2_SV_	0.911368	0.856674	0.920445				FungiAspergillusnigerUP000068243_13132737_DDC_RAT_Aromatic_L_amino_acid_decarboxylase_OS_Rattus_norvegicus_OX_10116_GN_Ddc_PE_1_SV_	0.038133		MetazoaMolluscaEP00107Lottiagigantea_4200814_DDC_MOUSE_Aromatic_L_amino_acid_decarboxylase_OS_Mus_musculus_OX_10090_GN_Ddc_PE_1_SV_	0.735336	0.643654	0.770131		MetazoaEchinodermataAcanthasterplanci_3797045_DDC_RAT_Aromatic_L_amino_acid_decarboxylase_OS_Rattus_norvegicus_OX_10116_GN_Ddc_PE_1_SV_	0.916388	0.877042	0.929879				MetazoaPoriferaEP00118Oscarellapearsei_4825916_DOPO_MOUSE_Dopamine_beta_hydroxylase_OS_Mus_musculus_OX_10090_GN_Dbh_PE_1_SV_	0.195589		MetazoaVertebrateMonodelphisdomestica_6506197_MOXD1_MOUSE_DBH_like_monooxygenase_protein_1_OS_Mus_musculus_OX_10090_GN_Moxd1_PE_1_SV_	0.75936	0.700813	0.785702		MetazoaPoriferaAmphimedonqueenslandica_4852046_MOXD1_DANRE_DBH_like_monooxygenase_protein_1_homolog_OS_Danio_rerio_OX_7955_GN_moxd1_PE_2_SV_	0.888529	0.847909	0.903713
MetazoaCnidariaNematostellavectensis_3391520_PH4H_BOVIN_Phenylalanine_4_hydroxylase_OS_Bos_taurus_OX_9913_GN_PAH_PE_2_SV_	0.063876		MetazoaCnidariaFungiascutaria_3199545_PH4H_BOVIN_Phenylalanine_4_hydroxylase_OS_Bos_taurus_OX_9913_GN_PAH_PE_2_SV_	0.697597	0.615369	0.725957		MetazoaMolluscaEP00107Lottiagigantea_4189945_PH4H_DROME_Protein_henna_OS_Drosophila_melanogaster_OX_7227_GN_Hn_PE_2_SV_	0.911335	0.856602	0.920419				FungiFusariumoxysporumUP000002489_13360820_DDC_CAVPO_Aromatic_L_amino_acid_decarboxylase_OS_Cavia_porcellus_OX_10141_GN_DDC_PE_2_SV_	0.038133		MetazoaAnnelidaEP00103Capitellateleta_71738_DDC_RAT_Aromatic_L_amino_acid_decarboxylase_OS_Rattus_norvegicus_OX_10116_GN_Ddc_PE_1_SV_	0.72506	0.642544	0.764337		MetazoaEchStrongylocentrotuspurpuratus_3813930_DDC_RAT_Aromatic_L_amino_acid_decarboxylase_OS_Rattus_norvegicus_OX_10116_GN_Ddc_PE_1_SV_	0.916335	0.876943	0.929833				MetazoaPoriferaEP00118Oscarellapearsei_4825912_TBH1_CAEBR_Tyramine_beta_hydroxylase_OS_Caenorhabditis_briggsae_OX_6238_GN_tbh_1_PE_3_SV_	0.195589		MetazoaVertebrateGallusgallus_6422085_MOXD1_CHICK_DBH_like_monooxygenase_protein_1_OS_Gallus_gallus_OX_9031_GN_MOXD1_PE_2_SV_	0.759358	0.700807	0.7857		MetazoaPoriferaAmphimedonqueenslandica_4848211_MOXD1_HUMAN_DBH_like_monooxygenase_protein_1_OS_Homo_sapiens_OX_9606_GN_MOXD1_PE_1_SV_	0.888529	0.847909	0.903713
MetazoaCnidariaStylophorapistillata_3674495_PH4H_BOVIN_Phenylalanine_4_hydroxylase_OS_Bos_taurus_OX_9913_GN_PAH_PE_2_SV_	0.063876		MetazoaCnidariaStylophorapistillata_3674495_PH4H_BOVIN_Phenylalanine_4_hydroxylase_OS_Bos_taurus_OX_9913_GN_PAH_PE_2_SV_	0.697597	0.615369	0.725957		MetazoaMolluscaEP00107Lottiagigantea_4189988_PH4H_DROME_Protein_henna_OS_Drosophila_melanogaster_OX_7227_GN_Hn_PE_2_SV_	0.911335	0.856602	0.920419				FungiFusariumoxysporumUP000002489_13367840_DDC_CAVPO_Aromatic_L_amino_acid_decarboxylase_OS_Cavia_porcellus_OX_10141_GN_DDC_PE_2_SV_	0.038133		MetazoaAnnelidaEP00103Capitellateleta_72591_DDC_MOUSE_Aromatic_L_amino_acid_decarboxylase_OS_Mus_musculus_OX_10090_GN_Ddc_PE_1_SV_	0.725035	0.64254	0.76432		MetazoaEchStrongylocentrotuspurpuratus_3826504_DDC_MOUSE_Aromatic_L_amino_acid_decarboxylase_OS_Mus_musculus_OX_10090_GN_Ddc_PE_1_SV_	0.915567	0.874557	0.92919				MetazoaPoriferaEP00118Oscarellapearsei_4825914_MOXD1_DANRE_DBH_like_monooxygenase_protein_1_homolog_OS_Danio_rerio_OX_7955_GN_moxd1_PE_2_SV_	0.195589		MetazoaVertebrateGallusgallus_6427766_MOXD1_CHICK_DBH_like_monooxygenase_protein_1_OS_Gallus_gallus_OX_9031_GN_MOXD1_PE_2_SV_	0.759358	0.700807	0.7857		MetazoaPoriferaAmphimedonqueenslandica_4860464_MOX12_DROME_MOXD1_homolog_2_OS_Drosophila_melanogaster_OX_7227_GN_olf413_PE_2_SV_	0.888529	0.847909	0.903713
MetazoaPlacozoaEP00114TrichoplaxspH2_4509403_PH4H_BOVIN_Phenylalanine_4_hydroxylase_OS_Bos_taurus_OX_9913_GN_PAH_PE_2_SV_	0.061508		MetazoaCnidariaTripedaliacystophora_126751_PH4H_BOVIN_Phenylalanine_4_hydroxylase_OS_Bos_taurus_OX_9913_GN_PAH_PE_2_SV_	0.697387	0.611045	0.726177		MetazoaCnidariaLucernariaquadricornis_49802_PH4H_MOUSE_Phenylalanine_4_hydroxylase_OS_Mus_musculus_OX_10090_GN_Pah_PE_1_SV_	0.911266	0.850084	0.921073				MetazoaCnidariaLucernariaquadricornis_54675_DDC_RAT_Aromatic_L_amino_acid_decarboxylase_OS_Rattus_norvegicus_OX_10116_GN_Ddc_PE_1_SV_	0.037386		MetazoaAnnelidaEP00103Capitellateleta_78833_DDC_RAT_Aromatic_L_amino_acid_decarboxylase_OS_Rattus_norvegicus_OX_10116_GN_Ddc_PE_1_SV_	0.724968	0.642469	0.764258		MetazoaBrachiopodaLingulaunguis_1287640_DDC_RAT_Aromatic_L_amino_acid_decarboxylase_OS_Rattus_norvegicus_OX_10116_GN_Ddc_PE_1_SV_	0.911276	0.869469	0.92587				MetazoaPoriferaEP00118Oscarellapearsei_4837954_MOXD1_HUMAN_DBH_like_monooxygenase_protein_1_OS_Homo_sapiens_OX_9606_GN_MOXD1_PE_1_SV_	0.195589		MetazoaVertebrateHomosapiens_6461182_MOXD1_HUMAN_DBH_like_monooxygenase_protein_1_OS_Homo_sapiens_OX_9606_GN_MOXD1_PE_1_SV_	0.759358	0.700807	0.7857		MetazoaPoriferaAmphimedonqueenslandica_4852055_MOXD1_MOUSE_DBH_like_monooxygenase_protein_1_OS_Mus_musculus_OX_10090_GN_Moxd1_PE_1_SV_	0.888522	0.847797	0.903718
MetazoaVertebrateAnoliscarolinensis_6308298_TY3H_PHASP_Tyrosine_3_monooxygenase_OS_Phasianidae_sp__OX_9006_GN_TH_PE_3_SV_	0.052665		PluriformeaEP00128Syssomonasmultiformis_21637722_PH4H_DROME_Protein_henna_OS_Drosophila_melanogaster_OX_7227_GN_Hn_PE_2_SV_	0.697004	0.625629	0.728586		MetazoaCnidariaClytiahemisphaerica_3076364_PH4H_DROME_Protein_henna_OS_Drosophila_melanogaster_OX_7227_GN_Hn_PE_2_SV_	0.91076	0.849576	0.920684				MetazoaCnidariaLucernariaquadricornis_54677_DHAPP_DROME_3_4_dihydroxyphenylacetaldehyde_synthase_OS_Drosophila_melanogaster_OX_7227_GN_amd_PE_1_SV_	0.037386		MetazoaAnnelidaEP00103Capitellateleta_54471_DDC_RAT_Aromatic_L_amino_acid_decarboxylase_OS_Rattus_norvegicus_OX_10116_GN_Ddc_PE_1_SV_	0.724954	0.642442	0.764244		MetazoaBrachiopodaLingulaunguis_1301297_DDC_RAT_Aromatic_L_amino_acid_decarboxylase_OS_Rattus_norvegicus_OX_10116_GN_Ddc_PE_1_SV_	0.911276	0.869469	0.92587				MetazoaPlacozoaHoilungiahongkongensis_4576681_MOXD1_DANRE_DBH_like_monooxygenase_protein_1_homolog_OS_Danio_rerio_OX_7955_GN_moxd1_PE_2_SV_	0.195074		MetazoaVertebrateMusmusculus_6545704_MOXD1_MOUSE_DBH_like_monooxygenase_protein_1_OS_Mus_musculus_OX_10090_GN_Moxd1_PE_1_SV_	0.759358	0.700807	0.7857		MetazoaPoriferaAmphimedonqueenslandica_4852029_MOXD1_DANRE_DBH_like_monooxygenase_protein_1_homolog_OS_Danio_rerio_OX_7955_GN_moxd1_PE_2_SV_	0.888431	0.847805	0.903626
MetazoaVertebrateGallusgallus_6423915_TY3H_CANLF_Tyrosine_3_monooxygenase_OS_Canis_lupus_familiaris_OX_9615_GN_TH_PE_2_SV_	0.047883		MetazoaVertebrateLatimeriachalumnae_5796243_PH4H_BOVIN_Phenylalanine_4_hydroxylase_OS_Bos_taurus_OX_9913_GN_PAH_PE_2_SV_	0.696873	0.638821	0.730859		MetazoaBrachiopodaLingulaunguis_1287836_PH4H_DROME_Protein_henna_OS_Drosophila_melanogaster_OX_7227_GN_Hn_PE_2_SV_	0.910652	0.855288	0.919828				MetazoaArthropodaDaphniapulex_194143_	0.021739		MetazoaMolluscaEP00107Lottiagigantea_4189237_DDC_RAT_Aromatic_L_amino_acid_decarboxylase_OS_Rattus_norvegicus_OX_10116_GN_Ddc_PE_1_SV_	0.72464	0.625188	0.758665		MetazoaBrachiopodaLingulaunguis_1294521_DDC_RAT_Aromatic_L_amino_acid_decarboxylase_OS_Rattus_norvegicus_OX_10116_GN_Ddc_PE_1_SV_	0.911178	0.869322	0.925795				MetazoaMolluscaEP00105Crassostreagigas_4120680_DOPO_HUMAN_Dopamine_beta_hydroxylase_OS_Homo_sapiens_OX_9606_GN_DBH_PE_1_SV_	0.186211		MetazoaVertebrateAnoliscarolinensis_6312651_MOXD1_CHICK_DBH_like_monooxygenase_protein_1_OS_Gallus_gallus_OX_9031_GN_MOXD1_PE_2_SV_	0.759352	0.700785	0.785694		MetazoaPoriferaAmphimedonqueenslandica_4851745_MOXD2_DANRE_DBH_like_monooxygenase_protein_2_homolog_OS_Danio_rerio_OX_7955_GN_moxd2_PE_2_SV_	0.888413	0.847417	0.903609
MetazoaVertebrateEP00066Takifugurubripes_5683757_PH4H_RAT_Phenylalanine_4_hydroxylase_OS_Rattus_norvegicus_OX_10116_GN_Pah_PE_1_SV_	0.045836		IchthyosporeaAmoebidiumparasiticum_14561606_PH4H_RAT_Phenylalanine_4_hydroxylase_OS_Rattus_norvegicus_OX_10116_GN_Pah_PE_1_SV_	0.696029	0.62105	0.726745		MetazoaCnidariaCyaneanozakii_25777_TPH1_CHICK_Tryptophan_5_hydroxylase_1_OS_Gallus_gallus_OX_9031_GN_TPH1_PE_1_SV_	0.910173	0.847121	0.91985				MetazoaNematodaCaenorhabditiselegans_4392868_TDC1_CAEEL_Tyrosine_decarboxylase_OS_Caenorhabditis_elegans_OX_6239_GN_tdc_1_PE_2_SV_	0.021739		MetazoaCnidariaNematostellavectensis_3380002_DDC_RAT_Aromatic_L_amino_acid_decarboxylase_OS_Rattus_norvegicus_OX_10116_GN_Ddc_PE_1_SV_	0.71962	0.590566	0.749231		MetazoaBrachiopodaLingulaunguis_1301812_DDC_RAT_Aromatic_L_amino_acid_decarboxylase_OS_Rattus_norvegicus_OX_10116_GN_Ddc_PE_1_SV_	0.911176	0.86932	0.925793				MetazoaBrachiopodaLingulaunguis_1278401_TBH1_CAEBR_Tyramine_beta_hydroxylase_OS_Caenorhabditis_briggsae_OX_6238_GN_tbh_1_PE_3_SV_	0.177637		MetazoaVertebrateEP00079Xenopustropicalis_6353741_MOXD1_MOUSE_DBH_like_monooxygenase_protein_1_OS_Mus_musculus_OX_10090_GN_Moxd1_PE_1_SV_	0.759012	0.700199	0.785403		MetazoaPoriferaAmphimedonqueenslandica_4854382_MOXD2_DANRE_DBH_like_monooxygenase_protein_2_homolog_OS_Danio_rerio_OX_7955_GN_moxd2_PE_2_SV_	0.888413	0.847417	0.903609
MetazoaVertebrateEP00066Takifugurubripes_5705915_PH4H_RAT_Phenylalanine_4_hydroxylase_OS_Rattus_norvegicus_OX_10116_GN_Pah_PE_1_SV_	0.045836		MetazoaVertebrateCallorhinchusmilii_5513028_PH4H_RAT_Phenylalanine_4_hydroxylase_OS_Rattus_norvegicus_OX_10116_GN_Pah_PE_1_SV_	0.695609	0.638393	0.72985		MetazoaCnidariaCyaneanozakii_12819_TPH2_HORSE_Tryptophan_5_hydroxylase_2_OS_Equus_caballus_OX_9796_GN_TPH2_PE_2_SV_	0.910172	0.847126	0.919851				MetazoaNematodaCaenorhabditiselegans_4392869_TDC1_CAEEL_Tyrosine_decarboxylase_OS_Caenorhabditis_elegans_OX_6239_GN_tdc_1_PE_2_SV_	0.021739		MetazoaArthropodaDaphniapulex_202720_DDC_RAT_Aromatic_L_amino_acid_decarboxylase_OS_Rattus_norvegicus_OX_10116_GN_Ddc_PE_1_SV_	0.706249	0.613543	0.742693		MetazoaCnidariaNematostellavectensis_3380002_DDC_RAT_Aromatic_L_amino_acid_decarboxylase_OS_Rattus_norvegicus_OX_10116_GN_Ddc_PE_1_SV_	0.911171	0.855218	0.924722				MetazoaArthropodaDaphniapulex_213640_DOPO_BOVIN_Dopamine_beta_hydroxylase_OS_Bos_taurus_OX_9913_GN_DBH_PE_1_SV_	0.176262		MetazoaVertebrateEP00067Daniorerio_5719205_MOXD1_DANRE_DBH_like_monooxygenase_protein_1_homolog_OS_Danio_rerio_OX_7955_GN_moxd1_PE_2_SV_	0.758615	0.699909	0.784994		MetazoaPoriferaAmphimedonqueenslandica_4847580_MOXD1_DANRE_DBH_like_monooxygenase_protein_1_homolog_OS_Danio_rerio_OX_7955_GN_moxd1_PE_2_SV_	0.888385	0.847482	0.903568
MetazoaVertebrateEP00067Daniorerio_5728100_PH4H_RAT_Phenylalanine_4_hydroxylase_OS_Rattus_norvegicus_OX_10116_GN_Pah_PE_1_SV_	0.045836		MetazoaVertebratePetromyzonmarinus_6579061_PH4H_HUMAN_Phenylalanine_4_hydroxylase_OS_Homo_sapiens_OX_9606_GN_PAH_PE_1_SV_	0.694064	0.619281	0.726392		MetazoaCnidariaCyaneanozakii_10367_PH4H_BOVIN_Phenylalanine_4_hydroxylase_OS_Bos_taurus_OX_9913_GN_PAH_PE_2_SV_	0.910054	0.846987	0.919759				MetazoaAnnelidaHelobdellarobusta_85647_TDC1_CAEEL_Tyrosine_decarboxylase_OS_Caenorhabditis_elegans_OX_6239_GN_tdc_1_PE_2_SV_	0.019231		MetazoaArthropodaDaphniapulex_216987_DDC_DROSI_Aromatic_L_amino_acid_decarboxylase_OS_Drosophila_simulans_OX_7240_GN_Ddc_PE_3_SV_	0.706249	0.613543	0.742693		MetazoaBrachiopodaLingulaunguis_1302126_DDC_RAT_Aromatic_L_amino_acid_decarboxylase_OS_Rattus_norvegicus_OX_10116_GN_Ddc_PE_1_SV_	0.911134	0.869281	0.925762				MetazoaArthropodaDrosophilamelanogaster_245616_TBH1_DROME_Tyramine_beta_hydroxylase_OS_Drosophila_melanogaster_OX_7227_GN_Tbh_PE_1_SV_	0.176262		MetazoaVertebrateEP00067Daniorerio_5734996_MOXD1_DANRE_DBH_like_monooxygenase_protein_1_homolog_OS_Danio_rerio_OX_7955_GN_moxd1_PE_2_SV_	0.758615	0.699909	0.784994		MetazoaMolluscaEP00105Crassostreagigas_4134005_TBH1_CAEBR_Tyramine_beta_hydroxylase_OS_Caenorhabditis_briggsae_OX_6238_GN_tbh_1_PE_3_SV_	0.888369	0.854274	0.906693
MetazoaCnidariaHelioporacoerulea_322096_PH4H_DROME_Protein_henna_OS_Drosophila_melanogaster_OX_7227_GN_Hn_PE_2_SV_	0.032469		PluriformeaCorallochytriumlimacisporum_21619364_PH4H_DROME_Protein_henna_OS_Drosophila_melanogaster_OX_7227_GN_Hn_PE_2_SV_	0.693826	0.619024	0.725284		MetazoaCnidariaAureliaGenome_3054990_PH4H_MOUSE_Phenylalanine_4_hydroxylase_OS_Mus_musculus_OX_10090_GN_Pah_PE_1_SV_	0.908944	0.844718	0.91886				MetazoaAnnelidaHelobdellarobusta_107383_TDC1_CAEEL_Tyrosine_decarboxylase_OS_Caenorhabditis_elegans_OX_6239_GN_tdc_1_PE_2_SV_	0.019231		MetazoaArthropodaDaphniapulex_191394_DDC_DROME_Aromatic_L_amino_acid_decarboxylase_OS_Drosophila_melanogaster_OX_7227_GN_Ddc_PE_1_SV_	0.706231	0.613498	0.742679		MetazoaBrachiopodaLingulaunguis_1300857_DDC_RAT_Aromatic_L_amino_acid_decarboxylase_OS_Rattus_norvegicus_OX_10116_GN_Ddc_PE_1_SV_	0.911131	0.869276	0.92576				MetazoaArthropodaStegodyphusmimosarum_1146429_DOPO_HUMAN_Dopamine_beta_hydroxylase_OS_Homo_sapiens_OX_9606_GN_DBH_PE_1_SV_	0.176262		MetazoaVertebrateLatimeriachalumnae_5800225_MOXD1_HUMAN_DBH_like_monooxygenase_protein_1_OS_Homo_sapiens_OX_9606_GN_MOXD1_PE_1_SV_	0.758125	0.699399	0.784535		MetazoaMolluscaEP00105Crassostreagigas_4140263_MOXD2_DANRE_DBH_like_monooxygenase_protein_2_homolog_OS_Danio_rerio_OX_7955_GN_moxd2_PE_2_SV_	0.888369	0.854274	0.906693
MetazoaEchinodermataAcanthasterplanci_3792792_TY3H_CANLF_Tyrosine_3_monooxygenase_OS_Canis_lupus_familiaris_OX_9615_GN_TH_PE_2_SV_	0.031875		FilastreaCapsasporaowczarzakiUP000008743_12978324_PH4H_DROME_Protein_henna_OS_Drosophila_melanogaster_OX_7227_GN_Hn_PE_2_SV_	0.690707	0.616326	0.722634		MetazoaCnidariaAureliaGenome_3058216_PH4H_DROME_Protein_henna_OS_Drosophila_melanogaster_OX_7227_GN_Hn_PE_2_SV_	0.908944	0.844718	0.91886				MetazoaAnnelidaHelobdellarobusta_107399_TDC1_CAEEL_Tyrosine_decarboxylase_OS_Caenorhabditis_elegans_OX_6239_GN_tdc_1_PE_2_SV_	0.019231		MetazoaArthropodaDrosophilamelanogaster_243095_DDC_DROME_Aromatic_L_amino_acid_decarboxylase_OS_Drosophila_melanogaster_OX_7227_GN_Ddc_PE_1_SV_	0.701736	0.604404	0.738994		MetazoaMolluscaEP00107Lottiagigantea_4184241_DDC_HUMAN_Aromatic_L_amino_acid_decarboxylase_OS_Homo_sapiens_OX_9606_GN_DDC_PE_1_SV_	0.894441	0.854317	0.91296				MetazoaUrochordataCionaintestinalis_5336786_MOXD1_DANRE_DBH_like_monooxygenase_protein_1_homolog_OS_Danio_rerio_OX_7955_GN_moxd1_PE_2_SV_	0.159711		MetazoaVertebrateCallorhinchusmilii_5516403_MOXD1_DANRE_DBH_like_monooxygenase_protein_1_homolog_OS_Danio_rerio_OX_7955_GN_moxd1_PE_2_SV_	0.75808	0.699375	0.784497		MetazoaMolluscaEP00105Crassostreagigas_4128431_MOX11_DROME_MOXD1_homolog_1_OS_Drosophila_melanogaster_OX_7227_GN_CG5235_PE_2_SV_	0.88835	0.854239	0.906678
MetazoaEchinodermataAcanthasterplanci_3797879_TY3H_MOUSE_Tyrosine_3_monooxygenase_OS_Mus_musculus_OX_10090_GN_Th_PE_1_SV_	0.031875		ChoanoflagellataMylnosigafluctuans_11114867_PH4H_BOVIN_Phenylalanine_4_hydroxylase_OS_Bos_taurus_OX_9913_GN_PAH_PE_2_SV_	0.683903	0.603653	0.715333		MetazoaAnnelidaEP00103Capitellateleta_57969_PH4H_DROME_Protein_henna_OS_Drosophila_melanogaster_OX_7227_GN_Hn_PE_2_SV_	0.908675	0.852107	0.918234				MetazoaCnidariaCyaneanozakii_17058_DDC_HUMAN_Aromatic_L_amino_acid_decarboxylase_OS_Homo_sapiens_OX_9606_GN_DDC_PE_1_SV_	0.018868		MetazoaAnnelidaHelobdellarobusta_101516_DDC_DROSI_Aromatic_L_amino_acid_decarboxylase_OS_Drosophila_simulans_OX_7240_GN_Ddc_PE_3_SV_	0.697943	0.595688	0.735402		MetazoaMolluscaEP00107Lottiagigantea_4200814_DDC_MOUSE_Aromatic_L_amino_acid_decarboxylase_OS_Mus_musculus_OX_10090_GN_Ddc_PE_1_SV_	0.894441	0.854317	0.91296				MetazoaAnnelidaHelobdellarobusta_104688_DOPO_HUMAN_Dopamine_beta_hydroxylase_OS_Homo_sapiens_OX_9606_GN_DBH_PE_1_SV_	0.157902		MetazoaVertebratePetromyzonmarinus_6579170_MOXD1_DANRE_DBH_like_monooxygenase_protein_1_homolog_OS_Danio_rerio_OX_7955_GN_moxd1_PE_2_SV_	0.758002	0.69931	0.784473		MetazoaMolluscaEP00105Crassostreagigas_4125667_MOXD1_CHICK_DBH_like_monooxygenase_protein_1_OS_Gallus_gallus_OX_9031_GN_MOXD1_PE_2_SV_	0.888282	0.85411	0.906615
MetazoaEchStrongylocentrotuspurpuratus_3810867_TY3H_MOUSE_Tyrosine_3_monooxygenase_OS_Mus_musculus_OX_10090_GN_Th_PE_1_SV_	0.031875		ChoanoflagellataEP00039Didymoecacostata_10883648_PH4H_MOUSE_Phenylalanine_4_hydroxylase_OS_Mus_musculus_OX_10090_GN_Pah_PE_1_SV_	0.6839	0.605278	0.714941		MetazoaCnidariaRenillakoellikeri_500853_PH4H_DROME_Protein_henna_OS_Drosophila_melanogaster_OX_7227_GN_Hn_PE_2_SV_	0.908581	0.847617	0.918346				MetazoaCnidariaCyaneanozakii_17060_DDC_HUMAN_Aromatic_L_amino_acid_decarboxylase_OS_Homo_sapiens_OX_9606_GN_DDC_PE_1_SV_	0.018868		MetazoaPoriferaEP00118Oscarellapearsei_4825207_DDC_RAT_Aromatic_L_amino_acid_decarboxylase_OS_Rattus_norvegicus_OX_10116_GN_Ddc_PE_1_SV_	0.694271	0.578637	0.730833		MetazoaMolluscaEP00105Crassostreagigas_4111608_DDC_RAT_Aromatic_L_amino_acid_decarboxylase_OS_Rattus_norvegicus_OX_10116_GN_Ddc_PE_1_SV_	0.894003	0.854094	0.912747				MetazoaCnidariaLucernariaquadricornis_62734_MOXD1_DANRE_DBH_like_monooxygenase_protein_1_homolog_OS_Danio_rerio_OX_7955_GN_moxd1_PE_2_SV_	0.148648		MetazoaUrochordataCionaintestinalis_5354855_MOXD1_DANRE_DBH_like_monooxygenase_protein_1_homolog_OS_Danio_rerio_OX_7955_GN_moxd1_PE_2_SV_	0.746899	0.686365	0.772522		MetazoaMolluscaEP00105Crassostreagigas_4135925_DOPO_HORSE_Dopamine_beta_hydroxylase_OS_Equus_caballus_OX_9796_GN_DBH_PE_2_SV_	0.88824	0.853678	0.906625
MetazoaEchStrongylocentrotuspurpuratus_3833906_TY3H_MOUSE_Tyrosine_3_monooxygenase_OS_Mus_musculus_OX_10090_GN_Th_PE_1_SV_	0.031875		ChoanoflagellataEP00039Didymoecacostata_10871595_PH4H_MOUSE_Phenylalanine_4_hydroxylase_OS_Mus_musculus_OX_10090_GN_Pah_PE_1_SV_	0.683899	0.605279	0.714941		MetazoaCnidariaRenillakoellikeri_500855_PH4H_DROME_Protein_henna_OS_Drosophila_melanogaster_OX_7227_GN_Hn_PE_2_SV_	0.908581	0.847617	0.918346				MetazoaCnidariaCyaneanozakii_17059_DDC_HUMAN_Aromatic_L_amino_acid_decarboxylase_OS_Homo_sapiens_OX_9606_GN_DDC_PE_1_SV_	0.018868		MetazoaCnidariaHydramagnapapillata_3242673_DDC_HUMAN_Aromatic_L_amino_acid_decarboxylase_OS_Homo_sapiens_OX_9606_GN_DDC_PE_1_SV_	0.691103	0.586431	0.727049		MetazoaMolluscaEP00107Lottiagigantea_4189237_DDC_RAT_Aromatic_L_amino_acid_decarboxylase_OS_Rattus_norvegicus_OX_10116_GN_Ddc_PE_1_SV_	0.893977	0.85268	0.912448				MetazoaAnnelidaEP00103Capitellateleta_75271_DOPO_BOVIN_Dopamine_beta_hydroxylase_OS_Bos_taurus_OX_9913_GN_DBH_PE_1_SV_	0.148557		MetazoaUrochordataCionaintestinalis_5344083_MOXD1_MOUSE_DBH_like_monooxygenase_protein_1_OS_Mus_musculus_OX_10090_GN_Moxd1_PE_1_SV_	0.746898	0.686362	0.772521		MetazoaMolluscaEP00105Crassostreagigas_4112424_TEMPT_APLCA_Temptin_OS_Aplysia_californica_OX_6500_PE_1_SV_	0.88808	0.853367	0.906432
MetazoaArthropodaDaphniapulex_192293_PH4H_DROME_Protein_henna_OS_Drosophila_melanogaster_OX_7227_GN_Hn_PE_2_SV_	0.031746		ChoanoflagellataEP00037Helgoecanana_10814785_PH4H_DROME_Protein_henna_OS_Drosophila_melanogaster_OX_7227_GN_Hn_PE_2_SV_	0.683846	0.605214	0.7149		MetazoaCnidariaHelioporacoerulea_322096_PH4H_DROME_Protein_henna_OS_Drosophila_melanogaster_OX_7227_GN_Hn_PE_2_SV_	0.908515	0.847496	0.918295				MetazoaCnidariaTripedaliacystophora_143590_DDC_RAT_Aromatic_L_amino_acid_decarboxylase_OS_Rattus_norvegicus_OX_10116_GN_Ddc_PE_1_SV_	0.018868		MetazoaCnidariaHydramagnapapillata_3248325_DDC_RAT_Aromatic_L_amino_acid_decarboxylase_OS_Rattus_norvegicus_OX_10116_GN_Ddc_PE_1_SV_	0.691103	0.586431	0.727049		MetazoaCnidariaHydramagnapapillata_3242673_DDC_HUMAN_Aromatic_L_amino_acid_decarboxylase_OS_Homo_sapiens_OX_9606_GN_DDC_PE_1_SV_	0.881232	0.835819	0.89786				MetazoaMolluscaEP00107Lottiagigantea_4190392_DOPO_BOVIN_Dopamine_beta_hydroxylase_OS_Bos_taurus_OX_9913_GN_DBH_PE_1_SV_	0.148557		MetazoaUrochordataCionaintestinalis_5354848_MOXD1_MOUSE_DBH_like_monooxygenase_protein_1_OS_Mus_musculus_OX_10090_GN_Moxd1_PE_1_SV_	0.746898	0.686362	0.772521		MetazoaMolluscaEP00105Crassostreagigas_4111535_MOXD1_CHICK_DBH_like_monooxygenase_protein_1_OS_Gallus_gallus_OX_9031_GN_MOXD1_PE_2_SV_	0.888065	0.85368	0.906393
MetazoaArthropodaDrosophilamelanogaster_243303_PH4H_DROME_Protein_henna_OS_Drosophila_melanogaster_OX_7227_GN_Hn_PE_2_SV_	0.031746		ChoanoflagellataEP00039Didymoecacostata_10871980_PH4H_MOUSE_Phenylalanine_4_hydroxylase_OS_Mus_musculus_OX_10090_GN_Pah_PE_1_SV_	0.683826	0.60518	0.714882		MetazoaCnidariaParamuriceabiscaya_409409_PH4H_DROME_Protein_henna_OS_Drosophila_melanogaster_OX_7227_GN_Hn_PE_2_SV_	0.908515	0.847496	0.918295				MetazoaCnidariaTripedaliacystophora_143591_DDC_CAVPO_Aromatic_L_amino_acid_decarboxylase_OS_Cavia_porcellus_OX_10141_GN_DDC_PE_2_SV_	0.018868		MetazoaCnidariaHydramagnapapillata_3262809_DDC_RAT_Aromatic_L_amino_acid_decarboxylase_OS_Rattus_norvegicus_OX_10116_GN_Ddc_PE_1_SV_	0.691103	0.586431	0.727049		MetazoaCnidariaHydramagnapapillata_3248325_DDC_RAT_Aromatic_L_amino_acid_decarboxylase_OS_Rattus_norvegicus_OX_10116_GN_Ddc_PE_1_SV_	0.881232	0.835819	0.89786				MetazoaVertebrateAnoliscarolinensis_6342389_DOPO_HORSE_Dopamine_beta_hydroxylase_OS_Equus_caballus_OX_9796_GN_DBH_PE_2_SV_	0.148557		MetazoaUrochordataCionaintestinalis_5344317_MOXD1_MOUSE_DBH_like_monooxygenase_protein_1_OS_Mus_musculus_OX_10090_GN_Moxd1_PE_1_SV_	0.746898	0.686362	0.772521		MetazoaMolluscaEP00107Lottiagigantea_4190411_TBH1_DROME_Tyramine_beta_hydroxylase_OS_Drosophila_melanogaster_OX_7227_GN_Tbh_PE_1_SV_	0.888058	0.853561	0.906411
MetazoaVertebrateAnoliscarolinensis_6311367_PH4H_RAT_Phenylalanine_4_hydroxylase_OS_Rattus_norvegicus_OX_10116_GN_Pah_PE_1_SV_	0.03113		MetazoaArthropodaStegodyphusmimosarum_1157884_PH4H_DROME_Protein_henna_OS_Drosophila_melanogaster_OX_7227_GN_Hn_PE_2_SV_	0.683518	0.591884	0.715745		MetazoaCnidariaRenillakoellikeri_500850_PH4H_MOUSE_Phenylalanine_4_hydroxylase_OS_Mus_musculus_OX_10090_GN_Pah_PE_1_SV_	0.908489	0.847503	0.918266				MetazoaCnidariaTripedaliacystophora_168614_DDC_RAT_Aromatic_L_amino_acid_decarboxylase_OS_Rattus_norvegicus_OX_10116_GN_Ddc_PE_1_SV_	0.018868		MetazoaCnidariaHydramagnapapillata_3248644_DDC_CAVPO_Aromatic_L_amino_acid_decarboxylase_OS_Cavia_porcellus_OX_10141_GN_DDC_PE_2_SV_	0.691088	0.586394	0.727038		MetazoaCnidariaHydramagnapapillata_3262809_DDC_RAT_Aromatic_L_amino_acid_decarboxylase_OS_Rattus_norvegicus_OX_10116_GN_Ddc_PE_1_SV_	0.881232	0.835819	0.89786				MetazoaVertebrateHomosapiens_6454259_DOPO_HUMAN_Dopamine_beta_hydroxylase_OS_Homo_sapiens_OX_9606_GN_DBH_PE_1_SV_	0.148557		MetazoaUrochordataCionaintestinalis_5352797_MOXD1_DANRE_DBH_like_monooxygenase_protein_1_homolog_OS_Danio_rerio_OX_7955_GN_moxd1_PE_2_SV_	0.746869	0.686344	0.772499		MetazoaMolluscaEP00107Lottiagigantea_4191498_TEMPT_APLCA_Temptin_OS_Aplysia_californica_OX_6500_PE_1_SV_	0.887693	0.853599	0.906166
MetazoaVertebrateGallusgallus_6427340_PH4H_RAT_Phenylalanine_4_hydroxylase_OS_Rattus_norvegicus_OX_10116_GN_Pah_PE_1_SV_	0.03113		ChoanoflagellataSalpingoecakvevrii_11205469_PH4H_MOUSE_Phenylalanine_4_hydroxylase_OS_Mus_musculus_OX_10090_GN_Pah_PE_1_SV_	0.679752	0.598382	0.710179		MetazoaCnidariaRenillakoellikeri_500856_PH4H_MOUSE_Phenylalanine_4_hydroxylase_OS_Mus_musculus_OX_10090_GN_Pah_PE_1_SV_	0.908489	0.847503	0.918266				MetazoaMolluscaEP00105Crassostreagigas_4150193_DCHS_DROME_Histidine_decarboxylase_OS_Drosophila_melanogaster_OX_7227_GN_Hdc_PE_2_SV_	0.018868		MetazoaCnidariaHydramagnapapillata_3248938_DDC_HUMAN_Aromatic_L_amino_acid_decarboxylase_OS_Homo_sapiens_OX_9606_GN_DDC_PE_1_SV_	0.690976	0.586225	0.72695		MetazoaCnidariaHydramagnapapillata_3248644_DDC_CAVPO_Aromatic_L_amino_acid_decarboxylase_OS_Cavia_porcellus_OX_10141_GN_DDC_PE_2_SV_	0.881213	0.835764	0.897844				MetazoaVertebrateMusmusculus_6537765_DOPO_MOUSE_Dopamine_beta_hydroxylase_OS_Mus_musculus_OX_10090_GN_Dbh_PE_1_SV_	0.148557		MetazoaUrochordataCionaintestinalis_5352798_MOXD1_DANRE_DBH_like_monooxygenase_protein_1_homolog_OS_Danio_rerio_OX_7955_GN_moxd1_PE_2_SV_	0.746869	0.686344	0.772499		MetazoaMolluscaEP00107Lottiagigantea_4191502_DOPO_BOVIN_Dopamine_beta_hydroxylase_OS_Bos_taurus_OX_9913_GN_DBH_PE_1_SV_	0.887693	0.853599	0.906166
MetazoaVertebrateHomosapiens_6453663_PH4H_HUMAN_Phenylalanine_4_hydroxylase_OS_Homo_sapiens_OX_9606_GN_PAH_PE_1_SV_	0.03113		MetazoaPlacozoaEP00114TrichoplaxspH2_4509403_PH4H_BOVIN_Phenylalanine_4_hydroxylase_OS_Bos_taurus_OX_9913_GN_PAH_PE_2_SV_	0.678209	0.607408	0.705514		MetazoaCnidariaRenillakoellikeri_500854_PH4H_DROME_Protein_henna_OS_Drosophila_melanogaster_OX_7227_GN_Hn_PE_2_SV_	0.908489	0.847503	0.918266				MetazoaMolluscaEP00107Lottiagigantea_4190081_DCHS_DROME_Histidine_decarboxylase_OS_Drosophila_melanogaster_OX_7227_GN_Hdc_PE_2_SV_	0.018868		MetazoaCnidariaHydramagnapapillata_3260287_DDC_RAT_Aromatic_L_amino_acid_decarboxylase_OS_Rattus_norvegicus_OX_10116_GN_Ddc_PE_1_SV_	0.690976	0.586225	0.72695		MetazoaCnidariaHydramagnapapillata_3248938_DDC_HUMAN_Aromatic_L_amino_acid_decarboxylase_OS_Homo_sapiens_OX_9606_GN_DDC_PE_1_SV_	0.881115	0.83559	0.897758				MetazoaVertebrateMonodelphisdomestica_6491945_DOPO_HORSE_Dopamine_beta_hydroxylase_OS_Equus_caballus_OX_9796_GN_DBH_PE_2_SV_	0.148557		MetazoaUrochordataCionaintestinalis_5339547_MOXD1_DANRE_DBH_like_monooxygenase_protein_1_homolog_OS_Danio_rerio_OX_7955_GN_moxd1_PE_2_SV_	0.746855	0.686324	0.772488		MetazoaMolluscaEP00107Lottiagigantea_4193483_TEMPT_APLCA_Temptin_OS_Aplysia_californica_OX_6500_PE_1_SV_	0.887693	0.853599	0.906166
MetazoaVertebrateMonodelphisdomestica_6509916_PH4H_HUMAN_Phenylalanine_4_hydroxylase_OS_Homo_sapiens_OX_9606_GN_PAH_PE_1_SV_	0.03113		MetazoaAnnelidaHelobdellarobusta_86149_PH4H_DROME_Protein_henna_OS_Drosophila_melanogaster_OX_7227_GN_Hn_PE_2_SV_	0.677482	0.586868	0.708598		MetazoaCtenophoraPleurobrachiabachei_3768268_PH4H_DROME_Protein_henna_OS_Drosophila_melanogaster_OX_7227_GN_Hn_PE_2_SV_	0.908121	0.842839	0.917974				MetazoaBrachiopodaLingulaunguis_1290956_DCHS_DROME_Histidine_decarboxylase_OS_Drosophila_melanogaster_OX_7227_GN_Hdc_PE_2_SV_	0.018868		RotosphaeridaEP00160Parvulariaatlantis_23171477_TYDC1_ARATH_Tyrosine_decarboxylase_1_OS_Arabidopsis_thaliana_OX_3702_GN_ELI5_PE_1_SV_	0.684689	0.555333	0.725183		MetazoaCnidariaHydramagnapapillata_3260287_DDC_RAT_Aromatic_L_amino_acid_decarboxylase_OS_Rattus_norvegicus_OX_10116_GN_Ddc_PE_1_SV_	0.881115	0.83559	0.897758				MetazoaVertebrateGallusgallus_6411466_DOPO_BOVIN_Dopamine_beta_hydroxylase_OS_Bos_taurus_OX_9913_GN_DBH_PE_1_SV_	0.148557		MetazoaUrochordataCionaintestinalis_5346575_MOXD1_DANRE_DBH_like_monooxygenase_protein_1_homolog_OS_Danio_rerio_OX_7955_GN_moxd1_PE_2_SV_	0.746855	0.686324	0.772488		MetazoaMolluscaEP00105Crassostreagigas_4114858_TBH1_CAEEL_Tyramine_beta_hydroxylase_OS_Caenorhabditis_elegans_OX_6239_GN_tbh_1_PE_1_SV_	0.887229	0.85259	0.905749
MetazoaVertebrateMonodelphisdomestica_6509917_PH4H_HUMAN_Phenylalanine_4_hydroxylase_OS_Homo_sapiens_OX_9606_GN_PAH_PE_1_SV_	0.03113		MetazoaPlacozoaHoilungiahongkongensis_4560901_TPH_XENLA_Tryptophan_5_hydroxylase_OS_Xenopus_laevis_OX_8355_GN_tph_PE_2_SV_	0.677464	0.606956	0.704932		MetazoaPoriferaEP00117Syconciliatum_4803533_PH4H_RAT_Phenylalanine_4_hydroxylase_OS_Rattus_norvegicus_OX_10116_GN_Pah_PE_1_SV_	0.907232	0.840491	0.917187				MetazoaVertebrateGallusgallus_6424117_DCHS_BOVIN_Histidine_decarboxylase_OS_Bos_taurus_OX_9913_GN_HDC_PE_2_SV_	0.018519		MetazoaCnidariaClytiahemisphaerica_3084150_DDC_RAT_Aromatic_L_amino_acid_decarboxylase_OS_Rattus_norvegicus_OX_10116_GN_Ddc_PE_1_SV_	0.682185	0.569015	0.715613		MetazoaAcoelaHofsteniamiamia_13207_DDC_RAT_Aromatic_L_amino_acid_decarboxylase_OS_Rattus_norvegicus_OX_10116_GN_Ddc_PE_1_SV_	0.879466	0.830455	0.895856				MetazoaVertebrateEP00066Takifugurubripes_5693348_DOPO_BOVIN_Dopamine_beta_hydroxylase_OS_Bos_taurus_OX_9913_GN_DBH_PE_1_SV_	0.148557		MetazoaUrochordataCionaintestinalis_5339106_MOXD1_DANRE_DBH_like_monooxygenase_protein_1_homolog_OS_Danio_rerio_OX_7955_GN_moxd1_PE_2_SV_	0.745913	0.685344	0.771642		MetazoaCnidariaHelioporacoerulea_208964_TBH1_CAEEL_Tyramine_beta_hydroxylase_OS_Caenorhabditis_elegans_OX_6239_GN_tbh_1_PE_1_SV_	0.886862	0.845822	0.904632
MetazoaVertebrateMusmusculus_6532576_PH4H_MOUSE_Phenylalanine_4_hydroxylase_OS_Mus_musculus_OX_10090_GN_Pah_PE_1_SV_	0.03113		MetazoaPlacozoaHoilungiahongkongensis_4560906_TPH_XENLA_Tryptophan_5_hydroxylase_OS_Xenopus_laevis_OX_8355_GN_tph_PE_2_SV_	0.677464	0.606956	0.704932		MetazoaCnidariaNematostellavectensis_3391520_PH4H_BOVIN_Phenylalanine_4_hydroxylase_OS_Bos_taurus_OX_9913_GN_PAH_PE_2_SV_	0.906153	0.84295	0.916202				MetazoaVertebrateGallusgallus_6420045_DDC_HUMAN_Aromatic_L_amino_acid_decarboxylase_OS_Homo_sapiens_OX_9606_GN_DDC_PE_1_SV_	0		MetazoaCnidariaClytiahemisphaerica_3089205_DDC_RAT_Aromatic_L_amino_acid_decarboxylase_OS_Rattus_norvegicus_OX_10116_GN_Ddc_PE_1_SV_	0.682185	0.569015	0.715613		MetazoaAcoelaHofsteniamiamia_8818_TDC1_CAEEL_Tyrosine_decarboxylase_OS_Caenorhabditis_elegans_OX_6239_GN_tdc_1_PE_2_SV_	0.879455	0.830448	0.895848				MetazoaVertebrateEP00066Takifugurubripes_5710530_DOPO_BOVIN_Dopamine_beta_hydroxylase_OS_Bos_taurus_OX_9913_GN_DBH_PE_1_SV_	0.148557		MetazoaUrochordataCionaintestinalis_5347935_MOXD1_MOUSE_DBH_like_monooxygenase_protein_1_OS_Mus_musculus_OX_10090_GN_Moxd1_PE_1_SV_	0.745903	0.685362	0.771661		MetazoaCnidariaHelioporacoerulea_248670_MOXD2_DANRE_DBH_like_monooxygenase_protein_2_homolog_OS_Danio_rerio_OX_7955_GN_moxd2_PE_2_SV_	0.886862	0.845822	0.904632
MetazoaVertebrateCallorhinchusmilii_5520444_TPH2_HORSE_Tryptophan_5_hydroxylase_2_OS_Equus_caballus_OX_9796_GN_TPH2_PE_2_SV_	0.015873		MetazoaPlacozoaHoilungiahongkongensis_4560911_PH4H_BOVIN_Phenylalanine_4_hydroxylase_OS_Bos_taurus_OX_9913_GN_PAH_PE_2_SV_	0.677207	0.606442	0.704648		MetazoaCnidariaNematostellavectensis_014787PH4H_BOVIN_Phenylalanine_4_hydroxylase_OS_Bos_taurus_OX_9913_GN_PAH_PE_2_SV_	0.906153	0.84295	0.916202				MetazoaVertebrateHomosapiens_6455273_DDC_HUMAN_Aromatic_L_amino_acid_decarboxylase_OS_Homo_sapiens_OX_9606_GN_DDC_PE_1_SV_	0		MetazoaCnidariaClytiahemisphaerica_3091690_DDC_RAT_Aromatic_L_amino_acid_decarboxylase_OS_Rattus_norvegicus_OX_10116_GN_Ddc_PE_1_SV_	0.682185	0.569015	0.715613		MetazoaAcoelaHofsteniamiamia_5512_DDC_DROLE_Aromatic_L_amino_acid_decarboxylase__Fragment__OS_Drosophila_lebanonensis_OX_7225_GN_Ddc_PE_3_SV_	0.879426	0.830412	0.895821				MetazoaVertebrateEP00067Daniorerio_5721422_DOPO_BOVIN_Dopamine_beta_hydroxylase_OS_Bos_taurus_OX_9913_GN_DBH_PE_1_SV_	0.148557		MetazoaUrochordataCionaintestinalis_5336786_MOXD1_DANRE_DBH_like_monooxygenase_protein_1_homolog_OS_Danio_rerio_OX_7955_GN_moxd1_PE_2_SV_	0.745842	0.685342	0.771645		MetazoaCnidariaHelioporacoerulea_248674_MOXD2_DANRE_DBH_like_monooxygenase_protein_2_homolog_OS_Danio_rerio_OX_7955_GN_moxd2_PE_2_SV_	0.886862	0.845822	0.904632
MetazoaPlacozoaHoilungiahongkongensis_4560904_PH4H_MOUSE_Phenylalanine_4_hydroxylase_OS_Mus_musculus_OX_10090_GN_Pah_PE_1_SV_	0.014925		MetazoaPlacozoaHoilungiahongkongensis_4560908_PH4H_BOVIN_Phenylalanine_4_hydroxylase_OS_Bos_taurus_OX_9913_GN_PAH_PE_2_SV_	0.677204	0.606444	0.704648		MetazoaCnidariaFungiascutaria_3199545_PH4H_BOVIN_Phenylalanine_4_hydroxylase_OS_Bos_taurus_OX_9913_GN_PAH_PE_2_SV_	0.906147	0.842934	0.916197				MetazoaVertebrateMusmusculus_6531652_DDC_MOUSE_Aromatic_L_amino_acid_decarboxylase_OS_Mus_musculus_OX_10090_GN_Ddc_PE_1_SV_	0		MetazoaCnidariaClytiahemisphaerica_3099137_DDC_RAT_Aromatic_L_amino_acid_decarboxylase_OS_Rattus_norvegicus_OX_10116_GN_Ddc_PE_1_SV_	0.682185	0.569015	0.715613		MetazoaAcoelaHofsteniamiamia_11732_DDC_RAT_Aromatic_L_amino_acid_decarboxylase_OS_Rattus_norvegicus_OX_10116_GN_Ddc_PE_1_SV_	0.879424	0.830409	0.895819				MetazoaBrachiopodaLingulaunguis_1289234_MOXD1_DANRE_DBH_like_monooxygenase_protein_1_homolog_OS_Danio_rerio_OX_7955_GN_moxd1_PE_2_SV_	0.131982		MetazoaUrochordataCionaintestinalis_5344730_MOXD1_DANRE_DBH_like_monooxygenase_protein_1_homolog_OS_Danio_rerio_OX_7955_GN_moxd1_PE_2_SV_	0.7457	0.685303	0.771588		MetazoaArthropodaDaphniapulex_212360_MOX12_DROME_MOXD1_homolog_2_OS_Drosophila_melanogaster_OX_7227_GN_olf413_PE_2_SV_	0.886856	0.838872	0.903387
MetazoaVertebrateEP00066Takifugurubripes_5683781_TY3H_PHASP_Tyrosine_3_monooxygenase_OS_Phasianidae_sp__OX_9006_GN_TH_PE_3_SV_	0.014925		MetazoaPlacozoaHoilungiahongkongensis_4560904_PH4H_MOUSE_Phenylalanine_4_hydroxylase_OS_Mus_musculus_OX_10090_GN_Pah_PE_1_SV_	0.676947	0.606043	0.704433		MetazoaCnidariaStylophorapistillata_3674495_PH4H_BOVIN_Phenylalanine_4_hydroxylase_OS_Bos_taurus_OX_9913_GN_PAH_PE_2_SV_	0.906147	0.842934	0.916197				MetazoaVertebrateMonodelphisdomestica_6519594_DDC_HUMAN_Aromatic_L_amino_acid_decarboxylase_OS_Homo_sapiens_OX_9606_GN_DDC_PE_1_SV_	0		MetazoaArthropodaStegodyphusmimosarum_1154418_DDC_CAVPO_Aromatic_L_amino_acid_decarboxylase_OS_Cavia_porcellus_OX_10141_GN_DDC_PE_2_SV_	0.678917	0.572382	0.712492		MetazoaAnnelidaEP00103Capitellateleta_71738_DDC_RAT_Aromatic_L_amino_acid_decarboxylase_OS_Rattus_norvegicus_OX_10116_GN_Ddc_PE_1_SV_	0.876318	0.837814	0.899198				MetazoaBrachiopodaLingulaunguis_1302180_MOXD1_DANRE_DBH_like_monooxygenase_protein_1_homolog_OS_Danio_rerio_OX_7955_GN_moxd1_PE_2_SV_	0.131982		MetazoaCnidariaHelioporacoerulea_270095_AMDB_XENLA_Peptidyl_glycine_alpha_amidating_monooxygenase_B_OS_Xenopus_laevis_OX_8355_GN_pam_b_PE_2_SV_	0.745345	0.647141	0.77213		MetazoaArthropodaDrosophilamelanogaster_244797_MOX12_DROME_MOXD1_homolog_2_OS_Drosophila_melanogaster_OX_7227_GN_olf413_PE_2_SV_	0.886856	0.838872	0.903387
MetazoaVertebrateEP00067Daniorerio_5714770_TY3H_PHASP_Tyrosine_3_monooxygenase_OS_Phasianidae_sp__OX_9006_GN_TH_PE_3_SV_	0.014925		MetazoaPlacozoaHoilungiahongkongensis_4560907_PH4H_BOVIN_Phenylalanine_4_hydroxylase_OS_Bos_taurus_OX_9913_GN_PAH_PE_2_SV_	0.67681	0.605978	0.704294		MetazoaRotiferaAdinetavaga_5193013_PH4H_BOVIN_Phenylalanine_4_hydroxylase_OS_Bos_taurus_OX_9913_GN_PAH_PE_2_SV_	0.905025	0.840509	0.914628				MetazoaVertebrateEP00079Xenopustropicalis_6344276_DDC_CAVPO_Aromatic_L_amino_acid_decarboxylase_OS_Cavia_porcellus_OX_10141_GN_DDC_PE_2_SV_	0		MetazoaRotiferaAdinetavaga_5177851_DDC_RAT_Aromatic_L_amino_acid_decarboxylase_OS_Rattus_norvegicus_OX_10116_GN_Ddc_PE_1_SV_	0.672149	0.560706	0.706962		MetazoaAnnelidaEP00103Capitellateleta_72591_DDC_MOUSE_Aromatic_L_amino_acid_decarboxylase_OS_Mus_musculus_OX_10090_GN_Ddc_PE_1_SV_	0.876318	0.837815	0.899198				MetazoaBrachiopodaLingulaunguis_1291415_MOXD2_MOUSE_DBH_like_monooxygenase_protein_2_OS_Mus_musculus_OX_10090_GN_Moxd2_PE_2_SV_	0.131982		MetazoaCnidariaHelioporacoerulea_270096_AMDB_XENLA_Peptidyl_glycine_alpha_amidating_monooxygenase_B_OS_Xenopus_laevis_OX_8355_GN_pam_b_PE_2_SV_	0.745345	0.647141	0.77213		MetazoaArthropodaDrosophilamelanogaster_251750_MOX11_DROME_MOXD1_homolog_1_OS_Drosophila_melanogaster_OX_7227_GN_CG5235_PE_2_SV_	0.886847	0.838825	0.903372
MetazoaVertebrateEP00067Daniorerio_5736608_TY3H_PHASP_Tyrosine_3_monooxygenase_OS_Phasianidae_sp__OX_9006_GN_TH_PE_3_SV_	0.014925		MetazoaPlacozoaHoilungiahongkongensis_4560912_PH4H_DROME_Protein_henna_OS_Drosophila_melanogaster_OX_7227_GN_Hn_PE_2_SV_	0.676767	0.605929	0.704243		MetazoaRotiferaAdinetavaga_5209713_PH4H_BOVIN_Phenylalanine_4_hydroxylase_OS_Bos_taurus_OX_9913_GN_PAH_PE_2_SV_	0.905025	0.840509	0.914628				MetazoaVertebrateEP00079Xenopustropicalis_6369136_DDC_CAVPO_Aromatic_L_amino_acid_decarboxylase_OS_Cavia_porcellus_OX_10141_GN_DDC_PE_2_SV_	0		MetazoaRotiferaAdinetavaga_5221735_DDC_RAT_Aromatic_L_amino_acid_decarboxylase_OS_Rattus_norvegicus_OX_10116_GN_Ddc_PE_1_SV_	0.672149	0.560706	0.706962		MetazoaAnnelidaEP00103Capitellateleta_54471_DDC_RAT_Aromatic_L_amino_acid_decarboxylase_OS_Rattus_norvegicus_OX_10116_GN_Ddc_PE_1_SV_	0.876209	0.83767	0.899098				MetazoaMolluscaEP00105Crassostreagigas_4135601_DOPO_BOVIN_Dopamine_beta_hydroxylase_OS_Bos_taurus_OX_9913_GN_DBH_PE_1_SV_	0.131982		MetazoaCnidariaParamuriceabiscaya_441335_AMDB_XENLA_Peptidyl_glycine_alpha_amidating_monooxygenase_B_OS_Xenopus_laevis_OX_8355_GN_pam_b_PE_2_SV_	0.745344	0.647138	0.772129		MetazoaCnidariaParamuriceabiscaya_410483_MOXD1_MOUSE_DBH_like_monooxygenase_protein_1_OS_Mus_musculus_OX_10090_GN_Moxd1_PE_1_SV_	0.886826	0.838857	0.903375
MetazoaCnidariaRenillakoellikeri_500850_PH4H_MOUSE_Phenylalanine_4_hydroxylase_OS_Mus_musculus_OX_10090_GN_Pah_PE_1_SV_	0		MetazoaPlacozoaHoilungiahongkongensis_4560910_PH4H_BOVIN_Phenylalanine_4_hydroxylase_OS_Bos_taurus_OX_9913_GN_PAH_PE_2_SV_	0.676645	0.605944	0.704194		MetazoaArthropodaDaphniapulex_192293_PH4H_DROME_Protein_henna_OS_Drosophila_melanogaster_OX_7227_GN_Hn_PE_2_SV_	0.904745	0.849088	0.915609				MetazoaVertebrateEP00079Xenopustropicalis_6379144_DDC_HUMAN_Aromatic_L_amino_acid_decarboxylase_OS_Homo_sapiens_OX_9606_GN_DDC_PE_1_SV_	0		MetazoaPlacozoaHoilungiahongkongensis_4527632_DDC_RAT_Aromatic_L_amino_acid_decarboxylase_OS_Rattus_norvegicus_OX_10116_GN_Ddc_PE_1_SV_	0.671652	0.568608	0.719159		MetazoaAnnelidaEP00103Capitellateleta_78833_DDC_RAT_Aromatic_L_amino_acid_decarboxylase_OS_Rattus_norvegicus_OX_10116_GN_Ddc_PE_1_SV_	0.876209	0.837671	0.899099				MetazoaUrochordataCionaintestinalis_5339106_MOXD1_DANRE_DBH_like_monooxygenase_protein_1_homolog_OS_Danio_rerio_OX_7955_GN_moxd1_PE_2_SV_	0.123613		MetazoaCnidariaLucernariaquadricornis_46984_AMDB_XENLA_Peptidyl_glycine_alpha_amidating_monooxygenase_B_OS_Xenopus_laevis_OX_8355_GN_pam_b_PE_2_SV_	0.745215	0.646911	0.772017		MetazoaBrachiopodaLingulaunguis_1285516_TBH1_CAEEL_Tyramine_beta_hydroxylase_OS_Caenorhabditis_elegans_OX_6239_GN_tbh_1_PE_1_SV_	0.886575	0.851362	0.905292
MetazoaCnidariaRenillakoellikeri_500853_PH4H_DROME_Protein_henna_OS_Drosophila_melanogaster_OX_7227_GN_Hn_PE_2_SV_	0		MetazoaPlacozoaHoilungiahongkongensis_4560902_PH4H_BOVIN_Phenylalanine_4_hydroxylase_OS_Bos_taurus_OX_9913_GN_PAH_PE_2_SV_	0.675851	0.605442	0.703578		MetazoaArthropodaDrosophilamelanogaster_243303_PH4H_DROME_Protein_henna_OS_Drosophila_melanogaster_OX_7227_GN_Hn_PE_2_SV_	0.90456	0.848805	0.915431				MetazoaVertebrateLatimeriachalumnae_5777083_DDC_CAVPO_Aromatic_L_amino_acid_decarboxylase_OS_Cavia_porcellus_OX_10141_GN_DDC_PE_2_SV_	0		MetazoaPlacozoaHoilungiahongkongensis_4527634_DHPAA_AEDAE_3_4_dihydroxyphenylacetaldehyde_synthase_OS_Aedes_aegypti_OX_7159_GN_AAEL010734_PE_1_SV_	0.671652	0.568608	0.719159		MetazoaNematodaCaenorhabditiselegans_4397258_DCHS_DROME_Histidine_decarboxylase_OS_Drosophila_melanogaster_OX_7227_GN_Hdc_PE_2_SV_	0.872036	0.782577	0.894631				MetazoaPoriferaEP00117Syconciliatum_4767595_DOPO_CANLF_Dopamine_beta_hydroxylase_OS_Canis_lupus_familiaris_OX_9615_GN_DBH_PE_2_SV_	0.120593		MetazoaMolluscaEP00105Crassostreagigas_4111612_AMDB_XENLA_Peptidyl_glycine_alpha_amidating_monooxygenase_B_OS_Xenopus_laevis_OX_8355_GN_pam_b_PE_2_SV_	0.745093	0.646812	0.77188		MetazoaPoriferaEP00117Syconciliatum_4775692_DOPO_BOVIN_Dopamine_beta_hydroxylase_OS_Bos_taurus_OX_9913_GN_DBH_PE_1_SV_	0.886464	0.852983	0.905458
MetazoaCnidariaRenillakoellikeri_500854_PH4H_DROME_Protein_henna_OS_Drosophila_melanogaster_OX_7227_GN_Hn_PE_2_SV_	0		IchthyosporeaSphaerothecumdestruens_14605192_PH4H_DROME_Protein_henna_OS_Drosophila_melanogaster_OX_7227_GN_Hn_PE_2_SV_	0.671941	0.592377	0.70329		MetazoaArthropodaStegodyphusmimosarum_1157884_PH4H_DROME_Protein_henna_OS_Drosophila_melanogaster_OX_7227_GN_Hn_PE_2_SV_	0.903984	0.847586	0.914934				MetazoaAnnelidaEP00103Capitellateleta_77787_TDC1_CAEEL_Tyrosine_decarboxylase_OS_Caenorhabditis_elegans_OX_6239_GN_tdc_1_PE_2_SV_	0		MetazoaPlacozoaHoilungiahongkongensis_4527633_DDC_BOVIN_Aromatic_L_amino_acid_decarboxylase_OS_Bos_taurus_OX_9913_GN_DDC_PE_2_SV_	0.671638	0.56858	0.719148		MetazoaCnidariaClytiahemisphaerica_3084150_DDC_RAT_Aromatic_L_amino_acid_decarboxylase_OS_Rattus_norvegicus_OX_10116_GN_Ddc_PE_1_SV_	0.860183	0.81884	0.885431				MetazoaCephaBranchiostomabelcheri_2822207_MOXD1_DANRE_DBH_like_monooxygenase_protein_1_homolog_OS_Danio_rerio_OX_7955_GN_moxd1_PE_2_SV_	0.092144		MetazoaMolluscaEP00105Crassostreagigas_4111615_AMDB_XENLA_Peptidyl_glycine_alpha_amidating_monooxygenase_B_OS_Xenopus_laevis_OX_8355_GN_pam_b_PE_2_SV_	0.745093	0.646812	0.77188		MetazoaPoriferaEP00117Syconciliatum_4779304_DOPO_BOVIN_Dopamine_beta_hydroxylase_OS_Bos_taurus_OX_9913_GN_DBH_PE_1_SV_	0.886464	0.852983	0.905458
MetazoaCnidariaRenillakoellikeri_500855_PH4H_DROME_Protein_henna_OS_Drosophila_melanogaster_OX_7227_GN_Hn_PE_2_SV_	0		IchthyosporeaSphaerothecumdestruens_14605193_PH4H_DROME_Protein_henna_OS_Drosophila_melanogaster_OX_7227_GN_Hn_PE_2_SV_	0.671941	0.592377	0.70329		MetazoaArthropodaDaphniapulex_192292_PH4H_DROME_Protein_henna_OS_Drosophila_melanogaster_OX_7227_GN_Hn_PE_2_SV_	0.90394	0.846032	0.914688				MetazoaArthropodaDaphniapulex_194144_TDC1_CAEEL_Tyrosine_decarboxylase_OS_Caenorhabditis_elegans_OX_6239_GN_tdc_1_PE_2_SV_	0		MetazoaPlacozoaEP00114TrichoplaxspH2_4506891_DDC_RAT_Aromatic_L_amino_acid_decarboxylase_OS_Rattus_norvegicus_OX_10116_GN_Ddc_PE_1_SV_	0.671631	0.568562	0.719143		MetazoaCnidariaClytiahemisphaerica_3089205_DDC_RAT_Aromatic_L_amino_acid_decarboxylase_OS_Rattus_norvegicus_OX_10116_GN_Ddc_PE_1_SV_	0.860183	0.81884	0.885431				MetazoaUrochordataCionaintestinalis_5347935_MOXD1_MOUSE_DBH_like_monooxygenase_protein_1_OS_Mus_musculus_OX_10090_GN_Moxd1_PE_1_SV_	0.084745		MetazoaCnidariaClytiahemisphaerica_3076485_AMDB_XENLA_Peptidyl_glycine_alpha_amidating_monooxygenase_B_OS_Xenopus_laevis_OX_8355_GN_pam_b_PE_2_SV_	0.744929	0.646616	0.77174		MetazoaPoriferaEP00117Syconciliatum_4777811_DOPO_BOVIN_Dopamine_beta_hydroxylase_OS_Bos_taurus_OX_9913_GN_DBH_PE_1_SV_	0.886464	0.852983	0.905458
MetazoaCnidariaRenillakoellikeri_500856_PH4H_MOUSE_Phenylalanine_4_hydroxylase_OS_Mus_musculus_OX_10090_GN_Pah_PE_1_SV_	0		MetazoaEchinodermataAcanthasterplanci_3795033_PH4H_DROME_Protein_henna_OS_Drosophila_melanogaster_OX_7227_GN_Hn_PE_2_SV_	0.671934	0.584458	0.703194		MetazoaCnidariaHydramagnapapillata_3263547_PH4H_DROME_Protein_henna_OS_Drosophila_melanogaster_OX_7227_GN_Hn_PE_2_SV_	0.903802	0.839572	0.914478				MetazoaArthropodaDaphniapulex_199884_TDC1_CAEEL_Tyrosine_decarboxylase_OS_Caenorhabditis_elegans_OX_6239_GN_tdc_1_PE_2_SV_	0		MetazoaAcoelaHofsteniamiamia_13207_DDC_RAT_Aromatic_L_amino_acid_decarboxylase_OS_Rattus_norvegicus_OX_10116_GN_Ddc_PE_1_SV_	0.669674	0.540225	0.702095		MetazoaCnidariaClytiahemisphaerica_3091690_DDC_RAT_Aromatic_L_amino_acid_decarboxylase_OS_Rattus_norvegicus_OX_10116_GN_Ddc_PE_1_SV_	0.860183	0.81884	0.885431				MetazoaUrochordataCionaintestinalis_5339547_MOXD1_DANRE_DBH_like_monooxygenase_protein_1_homolog_OS_Danio_rerio_OX_7955_GN_moxd1_PE_2_SV_	0.084745		MetazoaPoriferaEP00118Oscarellapearsei_4826870_AMDB_XENLA_Peptidyl_glycine_alpha_amidating_monooxygenase_B_OS_Xenopus_laevis_OX_8355_GN_pam_b_PE_2_SV_	0.744919	0.646718	0.771733		MetazoaPoriferaEP00117Syconciliatum_4794137_MOXD2_MOUSE_DBH_like_monooxygenase_protein_2_OS_Mus_musculus_OX_10090_GN_Moxd2_PE_2_SV_	0.88637	0.852847	0.905378
MetazoaMolluscaEP00105Crassostreagigas_4129120_TY3H_RAT_Tyrosine_3_monooxygenase_OS_Rattus_norvegicus_OX_10116_GN_Th_PE_1_SV_	0		MetazoaEchinodermataAcanthasterplanci_3795049_PH4H_DROME_Protein_henna_OS_Drosophila_melanogaster_OX_7227_GN_Hn_PE_2_SV_	0.671934	0.584458	0.703194		MetazoaAnnelidaHelobdellarobusta_86149_PH4H_DROME_Protein_henna_OS_Drosophila_melanogaster_OX_7227_GN_Hn_PE_2_SV_	0.902545	0.8426	0.912574				MetazoaArthropodaDrosophilamelanogaster_241050_TDC1_CAEEL_Tyrosine_decarboxylase_OS_Caenorhabditis_elegans_OX_6239_GN_tdc_1_PE_2_SV_	0		MetazoaAcoelaHofsteniamiamia_5512_DDC_DROLE_Aromatic_L_amino_acid_decarboxylase__Fragment__OS_Drosophila_lebanonensis_OX_7225_GN_Ddc_PE_3_SV_	0.669634	0.540202	0.702063		MetazoaCnidariaClytiahemisphaerica_3099137_DDC_RAT_Aromatic_L_amino_acid_decarboxylase_OS_Rattus_norvegicus_OX_10116_GN_Ddc_PE_1_SV_	0.860183	0.81884	0.885431				MetazoaUrochordataCionaintestinalis_5352797_MOXD1_DANRE_DBH_like_monooxygenase_protein_1_homolog_OS_Danio_rerio_OX_7955_GN_moxd1_PE_2_SV_	0.084745		MetazoaPoriferaEP00118Oscarellapearsei_4826871_AMD_RAT_Peptidylglycine_alpha_amidating_monooxygenase_OS_Rattus_norvegicus_OX_10116_GN_Pam_PE_1_SV_	0.744919	0.646718	0.771733		MetazoaPoriferaEP00117Syconciliatum_4767595_DOPO_CANLF_Dopamine_beta_hydroxylase_OS_Canis_lupus_familiaris_OX_9615_GN_DBH_PE_2_SV_	0.886364	0.852854	0.905377
MetazoaMolluscaEP00105Crassostreagigas_4130244_PH4H_DROME_Protein_henna_OS_Drosophila_melanogaster_OX_7227_GN_Hn_PE_2_SV_	0		MetazoaEchinodermataAcanthasterplanci_3794997_PH4H_DROME_Protein_henna_OS_Drosophila_melanogaster_OX_7227_GN_Hn_PE_2_SV_	0.671931	0.584451	0.703191		MetazoaCnidariaParamuriceabiscaya_454869_PH4H_DROME_Protein_henna_OS_Drosophila_melanogaster_OX_7227_GN_Hn_PE_2_SV_	0.900333	0.838636	0.911413				MetazoaCnidariaParamuriceabiscaya_452654_TDC1_CAEEL_Tyrosine_decarboxylase_OS_Caenorhabditis_elegans_OX_6239_GN_tdc_1_PE_2_SV_	0		MetazoaAcoelaHofsteniamiamia_11732_DDC_RAT_Aromatic_L_amino_acid_decarboxylase_OS_Rattus_norvegicus_OX_10116_GN_Ddc_PE_1_SV_	0.669629	0.540201	0.70206		MetazoaAnnelidaHelobdellarobusta_101516_DDC_DROSI_Aromatic_L_amino_acid_decarboxylase_OS_Drosophila_simulans_OX_7240_GN_Ddc_PE_3_SV_	0.85459	0.803803	0.878555				MetazoaUrochordataCionaintestinalis_5352798_MOXD1_DANRE_DBH_like_monooxygenase_protein_1_homolog_OS_Danio_rerio_OX_7955_GN_moxd1_PE_2_SV_	0.084745		MetazoaMolluscaEP00107Lottiagigantea_4182779_PHM_DROME_Peptidylglycine_alpha_hydroxylating_monooxygenase_OS_Drosophila_melanogaster_OX_7227_GN_Phm_PE_1_SV_	0.744852	0.646572	0.771716		MetazoaPoriferaEP00117Syconciliatum_4769061_TEMPT_APLCA_Temptin_OS_Aplysia_californica_OX_6500_PE_1_SV_	0.886364	0.852867	0.905383
MetazoaMolluscaEP00105Crassostreagigas_4134617_PH4H_DROME_Protein_henna_OS_Drosophila_melanogaster_OX_7227_GN_Hn_PE_2_SV_	0		MetazoaRotiferaAdinetavaga_5193013_PH4H_BOVIN_Phenylalanine_4_hydroxylase_OS_Bos_taurus_OX_9913_GN_PAH_PE_2_SV_	0.669862	0.585045	0.704193		MetazoaEchStrongylocentrotuspurpuratus_3810869_PH4H_DROME_Protein_henna_OS_Drosophila_melanogaster_OX_7227_GN_Hn_PE_2_SV_	0.898813	0.836734	0.909076				MetazoaVertebrateHomosapiens_6455186_DCHS_HUMAN_Histidine_decarboxylase_OS_Homo_sapiens_OX_9606_GN_HDC_PE_1_SV_	0		MetazoaAcoelaHofsteniamiamia_8818_TDC1_CAEEL_Tyrosine_decarboxylase_OS_Caenorhabditis_elegans_OX_6239_GN_tdc_1_PE_2_SV_	0.669616	0.540199	0.702055		MetazoaUrochordataCionaintestinalis_5334612_DDC_CAVPO_Aromatic_L_amino_acid_decarboxylase_OS_Cavia_porcellus_OX_10141_GN_DDC_PE_2_SV_	0.849576	0.757451	0.874117				MetazoaUrochordataCionaintestinalis_5346575_MOXD1_DANRE_DBH_like_monooxygenase_protein_1_homolog_OS_Danio_rerio_OX_7955_GN_moxd1_PE_2_SV_	0.084745		MetazoaCephaBranchiostomabelcheri_2809712_MOXD1_MOUSE_DBH_like_monooxygenase_protein_1_OS_Mus_musculus_OX_10090_GN_Moxd1_PE_1_SV_	0.737324	0.675668	0.763636		MetazoaPoriferaEP00117Syconciliatum_4788086_DOPO_HUMAN_Dopamine_beta_hydroxylase_OS_Homo_sapiens_OX_9606_GN_DBH_PE_1_SV_	0.886357	0.852858	0.905378
MetazoaMolluscaEP00105Crassostreagigas_4134618_PH4H_DROME_Protein_henna_OS_Drosophila_melanogaster_OX_7227_GN_Hn_PE_2_SV_	0		MetazoaRotiferaAdinetavaga_5209713_PH4H_BOVIN_Phenylalanine_4_hydroxylase_OS_Bos_taurus_OX_9913_GN_PAH_PE_2_SV_	0.669862	0.585045	0.704193		MetazoaEchStrongylocentrotuspurpuratus_3810870_PH4H_DROME_Protein_henna_OS_Drosophila_melanogaster_OX_7227_GN_Hn_PE_2_SV_	0.898813	0.836734	0.909076				MetazoaVertebrateMusmusculus_6532822_DCHS_MOUSE_Histidine_decarboxylase_OS_Mus_musculus_OX_10090_GN_Hdc_PE_1_SV_	0		MetazoaNematodaCaenorhabditiselegans_4377033_DDC_RAT_Aromatic_L_amino_acid_decarboxylase_OS_Rattus_norvegicus_OX_10116_GN_Ddc_PE_1_SV_	0.667245	0.565395	0.705134		MetazoaUrochordataCionaintestinalis_5342365_DDC_CAVPO_Aromatic_L_amino_acid_decarboxylase_OS_Cavia_porcellus_OX_10141_GN_DDC_PE_2_SV_	0.849576	0.757451	0.874117				MetazoaUrochordataCionaintestinalis_5344083_MOXD1_MOUSE_DBH_like_monooxygenase_protein_1_OS_Mus_musculus_OX_10090_GN_Moxd1_PE_1_SV_	0.084745		MetazoaCephaBranchiostomabelcheri_2809714_MOXD1_MOUSE_DBH_like_monooxygenase_protein_1_OS_Mus_musculus_OX_10090_GN_Moxd1_PE_1_SV_	0.737324	0.675668	0.763636		MetazoaPoriferaEP00117Syconciliatum_4763592_TEMPT_APLCA_Temptin_OS_Aplysia_californica_OX_6500_PE_1_SV_	0.88633	0.852518	0.905356
MetazoaMolluscaEP00105Crassostreagigas_4134619_PH4H_DROME_Protein_henna_OS_Drosophila_melanogaster_OX_7227_GN_Hn_PE_2_SV_	0		MetazoaCnidariaHydramagnapapillata_3263547_PH4H_DROME_Protein_henna_OS_Drosophila_melanogaster_OX_7227_GN_Hn_PE_2_SV_	0.668928	0.578062	0.698901		MetazoaEchStrongylocentrotuspurpuratus_3814461_	0.898813	0.836734	0.909076				MetazoaVertebrateMonodelphisdomestica_6493002_DCHS_HUMAN_Histidine_decarboxylase_OS_Homo_sapiens_OX_9606_GN_HDC_PE_1_SV_	0		MetazoaNematodaCaenorhabditiselegans_4377034_DDC_RAT_Aromatic_L_amino_acid_decarboxylase_OS_Rattus_norvegicus_OX_10116_GN_Ddc_PE_1_SV_	0.667245	0.565395	0.705134		MetazoaMolluscaEP00105Crassostreagigas_4130788_DDC_DROME_Aromatic_L_amino_acid_decarboxylase_OS_Drosophila_melanogaster_OX_7227_GN_Ddc_PE_1_SV_	0.847541	0.791098	0.871685				MetazoaUrochordataCionaintestinalis_5354848_MOXD1_MOUSE_DBH_like_monooxygenase_protein_1_OS_Mus_musculus_OX_10090_GN_Moxd1_PE_1_SV_	0.084745		MetazoaCephaBranchiostomabelcheri_2809713_MOXD1_MOUSE_DBH_like_monooxygenase_protein_1_OS_Mus_musculus_OX_10090_GN_Moxd1_PE_1_SV_	0.737324	0.675668	0.763636		ChoanoflagellataEP00039Didymoecacostata_10883903_MOXD1_MOUSE_DBH_like_monooxygenase_protein_1_OS_Mus_musculus_OX_10090_GN_Moxd1_PE_1_SV_	0.885977	0.845721	0.904489
MetazoaMolluscaEP00107Lottiagigantea_4189945_PH4H_DROME_Protein_henna_OS_Drosophila_melanogaster_OX_7227_GN_Hn_PE_2_SV_	0		MetazoaCnidariaCyaneanozakii_25777_TPH1_CHICK_Tryptophan_5_hydroxylase_1_OS_Gallus_gallus_OX_9031_GN_TPH1_PE_1_SV_	0.66134	0.576336	0.695138		MetazoaEchinodermataAcanthasterplanci_3794997_PH4H_DROME_Protein_henna_OS_Drosophila_melanogaster_OX_7227_GN_Hn_PE_2_SV_	0.898687	0.836626	0.908968				MetazoaVertebrateMonodelphisdomestica_6493003_DCHS_HUMAN_Histidine_decarboxylase_OS_Homo_sapiens_OX_9606_GN_HDC_PE_1_SV_	0		MetazoaNematodaCaenorhabditiselegans_4394830_DDC_RAT_Aromatic_L_amino_acid_decarboxylase_OS_Rattus_norvegicus_OX_10116_GN_Ddc_PE_1_SV_	0.667245	0.565395	0.705134		MetazoaRotiferaAdinetavaga_5177851_DDC_RAT_Aromatic_L_amino_acid_decarboxylase_OS_Rattus_norvegicus_OX_10116_GN_Ddc_PE_1_SV_	0.846785	0.800754	0.869091				MetazoaUrochordataCionaintestinalis_5344317_MOXD1_MOUSE_DBH_like_monooxygenase_protein_1_OS_Mus_musculus_OX_10090_GN_Moxd1_PE_1_SV_	0.084745		MetazoaCephaBranchiostomabelcheri_2822207_MOXD1_DANRE_DBH_like_monooxygenase_protein_1_homolog_OS_Danio_rerio_OX_7955_GN_moxd1_PE_2_SV_	0.73732	0.675659	0.763633		MetazoaBrachiopodaLingulaunguis_1289234_MOXD1_DANRE_DBH_like_monooxygenase_protein_1_homolog_OS_Danio_rerio_OX_7955_GN_moxd1_PE_2_SV_	0.883186	0.849369	0.902276
MetazoaMolluscaEP00107Lottiagigantea_4189988_PH4H_DROME_Protein_henna_OS_Drosophila_melanogaster_OX_7227_GN_Hn_PE_2_SV_	0		MetazoaCnidariaCyaneanozakii_10367_PH4H_BOVIN_Phenylalanine_4_hydroxylase_OS_Bos_taurus_OX_9913_GN_PAH_PE_2_SV_	0.661187	0.576224	0.695025		MetazoaEchinodermataAcanthasterplanci_3795033_PH4H_DROME_Protein_henna_OS_Drosophila_melanogaster_OX_7227_GN_Hn_PE_2_SV_	0.898687	0.836626	0.908968				MetazoaVertebrateEP00079Xenopustropicalis_6365720_DCHS_HUMAN_Histidine_decarboxylase_OS_Homo_sapiens_OX_9606_GN_HDC_PE_1_SV_	0		MetazoaMolluscaEP00105Crassostreagigas_4130788_DDC_DROME_Aromatic_L_amino_acid_decarboxylase_OS_Drosophila_melanogaster_OX_7227_GN_Ddc_PE_1_SV_	0.661952	0.554984	0.700445		MetazoaRotiferaAdinetavaga_5221735_DDC_RAT_Aromatic_L_amino_acid_decarboxylase_OS_Rattus_norvegicus_OX_10116_GN_Ddc_PE_1_SV_	0.846785	0.800754	0.869091				MetazoaUrochordataCionaintestinalis_5354855_MOXD1_DANRE_DBH_like_monooxygenase_protein_1_homolog_OS_Danio_rerio_OX_7955_GN_moxd1_PE_2_SV_	0.084745		MetazoaCephaBranchiostomabelcheri_2806392_MOXD1_MOUSE_DBH_like_monooxygenase_protein_1_OS_Mus_musculus_OX_10090_GN_Moxd1_PE_1_SV_	0.73726	0.675565	0.763584		MetazoaBrachiopodaLingulaunguis_1302180_MOXD1_DANRE_DBH_like_monooxygenase_protein_1_homolog_OS_Danio_rerio_OX_7955_GN_moxd1_PE_2_SV_	0.883186	0.849369	0.902276
MetazoaMolluscaEP00107Lottiagigantea_4196008_TY3H_MOUSE_Tyrosine_3_monooxygenase_OS_Mus_musculus_OX_10090_GN_Th_PE_1_SV_	0		MetazoaCnidariaHelioporacoerulea_237758_PH4H_MOUSE_Phenylalanine_4_hydroxylase_OS_Mus_musculus_OX_10090_GN_Pah_PE_1_SV_	0.658765	0.554395	0.702201		MetazoaEchinodermataAcanthasterplanci_3795049_PH4H_DROME_Protein_henna_OS_Drosophila_melanogaster_OX_7227_GN_Hn_PE_2_SV_	0.898687	0.836626	0.908968				MetazoaVertebrateEP00079Xenopustropicalis_6376954_DCHS_HUMAN_Histidine_decarboxylase_OS_Homo_sapiens_OX_9606_GN_HDC_PE_1_SV_	0		MetazoaArthropodaDrosophilamelanogaster_243328_DHAPP_DROME_3_4_dihydroxyphenylacetaldehyde_synthase_OS_Drosophila_melanogaster_OX_7227_GN_amd_PE_1_SV_	0.65881	0.559007	0.697305		MetazoaNematodaCaenorhabditiselegans_4377033_DDC_RAT_Aromatic_L_amino_acid_decarboxylase_OS_Rattus_norvegicus_OX_10116_GN_Ddc_PE_1_SV_	0.846244	0.800656	0.868595				MetazoaPlacozoaHoilungiahongkongensis_4516932_MOXD1_MOUSE_DBH_like_monooxygenase_protein_1_OS_Mus_musculus_OX_10090_GN_Moxd1_PE_1_SV_	0.076331		MetazoaCephaBranchiostomabelcheri_2815237_MOXD1_MOUSE_DBH_like_monooxygenase_protein_1_OS_Mus_musculus_OX_10090_GN_Moxd1_PE_1_SV_	0.737244	0.675583	0.763573		MetazoaBrachiopodaLingulaunguis_1291415_MOXD2_MOUSE_DBH_like_monooxygenase_protein_2_OS_Mus_musculus_OX_10090_GN_Moxd2_PE_2_SV_	0.883184	0.849364	0.902274
MetazoaPlacozoaHoilungiahongkongensis_4560901_TPH_XENLA_Tryptophan_5_hydroxylase_OS_Xenopus_laevis_OX_8355_GN_tph_PE_2_SV_	0		MetazoaCtenophoraMnemiopsisleidyi_3731536_PH4H_BOVIN_Phenylalanine_4_hydroxylase_OS_Bos_taurus_OX_9913_GN_PAH_PE_2_SV_	0.655004	0.559602	0.686577		MetazoaCnidariaHydramagnapapillata_3239440_PH4H_DROME_Protein_henna_OS_Drosophila_melanogaster_OX_7227_GN_Hn_PE_2_SV_	0.897371	0.824625	0.908572				MetazoaVertebrateEP00079Xenopustropicalis_6376952_DCHS_HUMAN_Histidine_decarboxylase_OS_Homo_sapiens_OX_9606_GN_HDC_PE_1_SV_	0		MetazoaCnidariaHelioporacoerulea_379646_DDC_RAT_Aromatic_L_amino_acid_decarboxylase_OS_Rattus_norvegicus_OX_10116_GN_Ddc_PE_1_SV_	0.655566	0.536561	0.699194		MetazoaNematodaCaenorhabditiselegans_4377034_DDC_RAT_Aromatic_L_amino_acid_decarboxylase_OS_Rattus_norvegicus_OX_10116_GN_Ddc_PE_1_SV_	0.846244	0.800656	0.868595				MetazoaCephaBranchiostomabelcheri_2809037_MOXD1_DANRE_DBH_like_monooxygenase_protein_1_homolog_OS_Danio_rerio_OX_7955_GN_moxd1_PE_2_SV_	0.075025		MetazoaCephaBranchiostomabelcheri_2806403_MOXD1_DANRE_DBH_like_monooxygenase_protein_1_homolog_OS_Danio_rerio_OX_7955_GN_moxd1_PE_2_SV_	0.737234	0.675564	0.763564		MetazoaMolluscaEP00105Crassostreagigas_4135601_DOPO_BOVIN_Dopamine_beta_hydroxylase_OS_Bos_taurus_OX_9913_GN_DBH_PE_1_SV_	0.883184	0.849364	0.902274
MetazoaPlacozoaHoilungiahongkongensis_4560906_TPH_XENLA_Tryptophan_5_hydroxylase_OS_Xenopus_laevis_OX_8355_GN_tph_PE_2_SV_	0		MetazoaCnidariaCyaneanozakii_12819_TPH2_HORSE_Tryptophan_5_hydroxylase_2_OS_Equus_caballus_OX_9796_GN_TPH2_PE_2_SV_	0.653548	0.566211	0.688141		MetazoaCnidariaHydramagnapapillata_3263690_PH4H_DROME_Protein_henna_OS_Drosophila_melanogaster_OX_7227_GN_Hn_PE_2_SV_	0.897371	0.824625	0.908572				MetazoaVertebrateEP00066Takifugurubripes_5689354_DCHS_BOVIN_Histidine_decarboxylase_OS_Bos_taurus_OX_9913_GN_HDC_PE_2_SV_	0		IchthyosporeaSphaerothecumdestruens_14612906_TDC2_ORYSJ_Tryptophan_decarboxylase_2_OS_Oryza_sativa_subsp__japonica_OX_39947_GN_TDC2_PE_1_SV_	0.640637	0.503776	0.676282		MetazoaNematodaCaenorhabditiselegans_4394830_DDC_RAT_Aromatic_L_amino_acid_decarboxylase_OS_Rattus_norvegicus_OX_10116_GN_Ddc_PE_1_SV_	0.846244	0.800656	0.868595				MetazoaCephaBranchiostomabelcheri_2806374_MOXD1_CHICK_DBH_like_monooxygenase_protein_1_OS_Gallus_gallus_OX_9031_GN_MOXD1_PE_2_SV_	0.073601		MetazoaCephaBranchiostomabelcheri_2806374_MOXD1_CHICK_DBH_like_monooxygenase_protein_1_OS_Gallus_gallus_OX_9031_GN_MOXD1_PE_2_SV_	0.737233	0.675578	0.763566		MetazoaBrachiopodaLingulaunguis_1278401_TBH1_CAEBR_Tyramine_beta_hydroxylase_OS_Caenorhabditis_briggsae_OX_6238_GN_tbh_1_PE_3_SV_	0.883099	0.849127	0.902226
MetazoaPlacozoaHoilungiahongkongensis_4560907_PH4H_BOVIN_Phenylalanine_4_hydroxylase_OS_Bos_taurus_OX_9913_GN_PAH_PE_2_SV_	0		PluriformeaEP00128Syssomonasmultiformis_21628567_PH4H_DICDI_Phenylalanine_4_hydroxylase_OS_Dictyostelium_discoideum_OX_44689_GN_pah_PE_1_SV_	0.647679	0.544166	0.69418		MetazoaPlacozoaEP00114TrichoplaxspH2_4509403_PH4H_BOVIN_Phenylalanine_4_hydroxylase_OS_Bos_taurus_OX_9913_GN_PAH_PE_2_SV_	0.894549	0.825962	0.905665				MetazoaVertebrateEP00067Daniorerio_5721269_DCHS_BOVIN_Histidine_decarboxylase_OS_Bos_taurus_OX_9913_GN_HDC_PE_2_SV_	0		IchthyosporeaSphaerothecumdestruens_14612907_DHAPP_DROLE_3_4_dihydroxyphenylacetaldehyde_synthase_2__Fragment__OS_Drosophila_lebanonensis_OX_7225_GN_amd_PE_3_SV_	0.640637	0.503776	0.676282		MetazoaArthropodaDrosophilamelanogaster_243328_DHAPP_DROME_3_4_dihydroxyphenylacetaldehyde_synthase_OS_Drosophila_melanogaster_OX_7227_GN_amd_PE_1_SV_	0.841614	0.792125	0.862294				MetazoaCephaBranchiostomabelcheri_2806403_MOXD1_DANRE_DBH_like_monooxygenase_protein_1_homolog_OS_Danio_rerio_OX_7955_GN_moxd1_PE_2_SV_	0.073601		RotosphaeridaEP00160Parvulariaatlantis_23174842_MOXD1_DANRE_DBH_like_monooxygenase_protein_1_homolog_OS_Danio_rerio_OX_7955_GN_moxd1_PE_2_SV_	0.735804	0.636734	0.765932		MetazoaCnidariaAureliaGenome_3054697_MOXD1_MOUSE_DBH_like_monooxygenase_protein_1_OS_Mus_musculus_OX_10090_GN_Moxd1_PE_1_SV_	0.883087	0.848685	0.902057
MetazoaPlacozoaHoilungiahongkongensis_4560908_PH4H_BOVIN_Phenylalanine_4_hydroxylase_OS_Bos_taurus_OX_9913_GN_PAH_PE_2_SV_	0		MetazoaCtenophoraPleurobrachiabachei_3768268_PH4H_DROME_Protein_henna_OS_Drosophila_melanogaster_OX_7227_GN_Hn_PE_2_SV_	0.640346	0.550332	0.67263		MetazoaPlacozoaHoilungiahongkongensis_4560901_TPH_XENLA_Tryptophan_5_hydroxylase_OS_Xenopus_laevis_OX_8355_GN_tph_PE_2_SV_	0.894138	0.825296	0.905331				MetazoaVertebrateEP00067Daniorerio_5738548_DCHS_BOVIN_Histidine_decarboxylase_OS_Bos_taurus_OX_9913_GN_HDC_PE_2_SV_	0		ChoanoflagellataEP00039Didymoecacostata_10871616_DDC_PIG_Aromatic_L_amino_acid_decarboxylase_OS_Sus_scrofa_OX_9823_GN_DDC_PE_1_SV_	0.631201	0.484569	0.663326		MetazoaArthropodaDaphniapulex_191394_DDC_DROME_Aromatic_L_amino_acid_decarboxylase_OS_Drosophila_melanogaster_OX_7227_GN_Ddc_PE_1_SV_	0.840682	0.806932	0.863426				MetazoaCephaBranchiostomabelcheri_2815237_MOXD1_MOUSE_DBH_like_monooxygenase_protein_1_OS_Mus_musculus_OX_10090_GN_Moxd1_PE_1_SV_	0.073601		MetazoaPoriferaEP00118Oscarellapearsei_4814356_MOXD1_MOUSE_DBH_like_monooxygenase_protein_1_OS_Mus_musculus_OX_10090_GN_Moxd1_PE_1_SV_	0.734756	0.643635	0.759106		MetazoaCnidariaCyaneanozakii_7528_MOXD1_CHICK_DBH_like_monooxygenase_protein_1_OS_Gallus_gallus_OX_9031_GN_MOXD1_PE_2_SV_	0.883087	0.848686	0.902057
MetazoaPlacozoaHoilungiahongkongensis_4560910_PH4H_BOVIN_Phenylalanine_4_hydroxylase_OS_Bos_taurus_OX_9913_GN_PAH_PE_2_SV_	0		MetazoaCtenophoraPleurobrachiabachei_3763918_	0.637985	0.538324	0.668682		MetazoaPlacozoaHoilungiahongkongensis_4560906_TPH_XENLA_Tryptophan_5_hydroxylase_OS_Xenopus_laevis_OX_8355_GN_tph_PE_2_SV_	0.894138	0.825296	0.905331				MetazoaVertebratePetromyzonmarinus_6573259_DCHS_MOUSE_Histidine_decarboxylase_OS_Mus_musculus_OX_10090_GN_Hdc_PE_1_SV_	0		MetazoaEchStrongylocentrotuspurpuratus_3826504_DDC_MOUSE_Aromatic_L_amino_acid_decarboxylase_OS_Mus_musculus_OX_10090_GN_Ddc_PE_1_SV_	0.612381	0.516786	0.667582		MetazoaArthropodaDaphniapulex_202720_DDC_RAT_Aromatic_L_amino_acid_decarboxylase_OS_Rattus_norvegicus_OX_10116_GN_Ddc_PE_1_SV_	0.840682	0.806932	0.863426				MetazoaCephaBranchiostomabelcheri_2806392_MOXD1_MOUSE_DBH_like_monooxygenase_protein_1_OS_Mus_musculus_OX_10090_GN_Moxd1_PE_1_SV_	0.073601		MetazoaPoriferaEP00118Oscarellapearsei_4837954_MOXD1_HUMAN_DBH_like_monooxygenase_protein_1_OS_Homo_sapiens_OX_9606_GN_MOXD1_PE_1_SV_	0.734756	0.643635	0.759106		MetazoaCnidariaCyaneanozakii_7529_DOPO_HUMAN_Dopamine_beta_hydroxylase_OS_Homo_sapiens_OX_9606_GN_DBH_PE_1_SV_	0.883087	0.848686	0.902057
MetazoaPlacozoaHoilungiahongkongensis_4560911_PH4H_BOVIN_Phenylalanine_4_hydroxylase_OS_Bos_taurus_OX_9913_GN_PAH_PE_2_SV_	0		MetazoaUrochordataCionaintestinalis_5347372_PH4H_MOUSE_Phenylalanine_4_hydroxylase_OS_Mus_musculus_OX_10090_GN_Pah_PE_1_SV_	0.637931	0.549387	0.670534		MetazoaPlacozoaHoilungiahongkongensis_4560911_PH4H_BOVIN_Phenylalanine_4_hydroxylase_OS_Bos_taurus_OX_9913_GN_PAH_PE_2_SV_	0.893551	0.824753	0.904822				MetazoaVertebratePetromyzonmarinus_6578876_DCHS_MOUSE_Histidine_decarboxylase_OS_Mus_musculus_OX_10090_GN_Hdc_PE_1_SV_	0		MetazoaUrochordataCionaintestinalis_5334612_DDC_CAVPO_Aromatic_L_amino_acid_decarboxylase_OS_Cavia_porcellus_OX_10141_GN_DDC_PE_2_SV_	0.59314	0.476688	0.639603		MetazoaArthropodaDaphniapulex_216987_DDC_DROSI_Aromatic_L_amino_acid_decarboxylase_OS_Drosophila_simulans_OX_7240_GN_Ddc_PE_3_SV_	0.840682	0.806932	0.863426				MetazoaCephaBranchiostomabelcheri_2809712_MOXD1_MOUSE_DBH_like_monooxygenase_protein_1_OS_Mus_musculus_OX_10090_GN_Moxd1_PE_1_SV_	0.073601		MetazoaPoriferaEP00118Oscarellapearsei_4825911_MOXD1_DANRE_DBH_like_monooxygenase_protein_1_homolog_OS_Danio_rerio_OX_7955_GN_moxd1_PE_2_SV_	0.734652	0.643526	0.759022		MetazoaCnidariaTripedaliacystophora_138459_DOPO_HORSE_Dopamine_beta_hydroxylase_OS_Equus_caballus_OX_9796_GN_DBH_PE_2_SV_	0.882955	0.848477	0.90196
MetazoaPlacozoaHoilungiahongkongensis_4560912_PH4H_DROME_Protein_henna_OS_Drosophila_melanogaster_OX_7227_GN_Hn_PE_2_SV_	0		MetazoaEchStrongylocentrotuspurpuratus_3810869_PH4H_DROME_Protein_henna_OS_Drosophila_melanogaster_OX_7227_GN_Hn_PE_2_SV_	0.632817	0.560121	0.669272		MetazoaPlacozoaHoilungiahongkongensis_4560908_PH4H_BOVIN_Phenylalanine_4_hydroxylase_OS_Bos_taurus_OX_9913_GN_PAH_PE_2_SV_	0.893545	0.824751	0.904819				MetazoaVertebratePetromyzonmarinus_6577565_DCHS_MOUSE_Histidine_decarboxylase_OS_Mus_musculus_OX_10090_GN_Hdc_PE_1_SV_	0		MetazoaUrochordataCionaintestinalis_5342365_DDC_CAVPO_Aromatic_L_amino_acid_decarboxylase_OS_Cavia_porcellus_OX_10141_GN_DDC_PE_2_SV_	0.59314	0.476688	0.639603		MetazoaArthropodaDrosophilamelanogaster_243095_DDC_DROME_Aromatic_L_amino_acid_decarboxylase_OS_Drosophila_melanogaster_OX_7227_GN_Ddc_PE_1_SV_	0.837864	0.803402	0.861139				MetazoaCephaBranchiostomabelcheri_2809714_MOXD1_MOUSE_DBH_like_monooxygenase_protein_1_OS_Mus_musculus_OX_10090_GN_Moxd1_PE_1_SV_	0.073601		MetazoaPoriferaEP00118Oscarellapearsei_4825916_DOPO_MOUSE_Dopamine_beta_hydroxylase_OS_Mus_musculus_OX_10090_GN_Dbh_PE_1_SV_	0.734652	0.643526	0.759022		MetazoaUrochordataCionaintestinalis_5344083_MOXD1_MOUSE_DBH_like_monooxygenase_protein_1_OS_Mus_musculus_OX_10090_GN_Moxd1_PE_1_SV_	0.882911	0.844301	0.901502
MetazoaVertebrateAnoliscarolinensis_6311518_TPH2_MACMU_Tryptophan_5_hydroxylase_2_OS_Macaca_mulatta_OX_9544_GN_TPH2_PE_2_SV_	0		MetazoaEchStrongylocentrotuspurpuratus_3810870_PH4H_DROME_Protein_henna_OS_Drosophila_melanogaster_OX_7227_GN_Hn_PE_2_SV_	0.630684	0.55937	0.667332		MetazoaPlacozoaHoilungiahongkongensis_4560904_PH4H_MOUSE_Phenylalanine_4_hydroxylase_OS_Mus_musculus_OX_10090_GN_Pah_PE_1_SV_	0.89339	0.824493	0.904688				MetazoaVertebratePetromyzonmarinus_6578541_DCHS_MOUSE_Histidine_decarboxylase_OS_Mus_musculus_OX_10090_GN_Hdc_PE_1_SV_	0		MetazoaPoriferaEP00117Syconciliatum_4793543_DDC_RAT_Aromatic_L_amino_acid_decarboxylase_OS_Rattus_norvegicus_OX_10116_GN_Ddc_PE_1_SV_	0.582107	0.481923	0.627817		MetazoaArthropodaStegodyphusmimosarum_1154418_DDC_CAVPO_Aromatic_L_amino_acid_decarboxylase_OS_Cavia_porcellus_OX_10141_GN_DDC_PE_2_SV_	0.833054	0.783072	0.858682				MetazoaCephaBranchiostomabelcheri_2809713_MOXD1_MOUSE_DBH_like_monooxygenase_protein_1_OS_Mus_musculus_OX_10090_GN_Moxd1_PE_1_SV_	0.073601		MetazoaPoriferaEP00118Oscarellapearsei_4825912_TBH1_CAEBR_Tyramine_beta_hydroxylase_OS_Caenorhabditis_briggsae_OX_6238_GN_tbh_1_PE_3_SV_	0.734583	0.643464	0.75897		MetazoaUrochordataCionaintestinalis_5354848_MOXD1_MOUSE_DBH_like_monooxygenase_protein_1_OS_Mus_musculus_OX_10090_GN_Moxd1_PE_1_SV_	0.882911	0.844301	0.901502
MetazoaVertebrateAnoliscarolinensis_6322286_TY3H_CANLF_Tyrosine_3_monooxygenase_OS_Canis_lupus_familiaris_OX_9615_GN_TH_PE_2_SV_	0		MetazoaEchStrongylocentrotuspurpuratus_3814461_	0.630684	0.55937	0.667332		MetazoaPlacozoaHoilungiahongkongensis_4560907_PH4H_BOVIN_Phenylalanine_4_hydroxylase_OS_Bos_taurus_OX_9913_GN_PAH_PE_2_SV_	0.893132	0.824282	0.904456				MetazoaVertebratePetromyzonmarinus_6577635_DCHS_BOVIN_Histidine_decarboxylase_OS_Bos_taurus_OX_9913_GN_HDC_PE_2_SV_	0		MetazoaPoriferaEP00117Syconciliatum_4796313_DDC_RAT_Aromatic_L_amino_acid_decarboxylase_OS_Rattus_norvegicus_OX_10116_GN_Ddc_PE_1_SV_	0.582107	0.481923	0.627817		MetazoaPoriferaEP00117Syconciliatum_4793543_DDC_RAT_Aromatic_L_amino_acid_decarboxylase_OS_Rattus_norvegicus_OX_10116_GN_Ddc_PE_1_SV_	0.758591	0.681218	0.799266				MetazoaMolluscaEP00105Crassostreagigas_4109841_MOXD1_CHICK_DBH_like_monooxygenase_protein_1_OS_Gallus_gallus_OX_9031_GN_MOXD1_PE_2_SV_	0.073343		MetazoaPoriferaEP00118Oscarellapearsei_4825914_MOXD1_DANRE_DBH_like_monooxygenase_protein_1_homolog_OS_Danio_rerio_OX_7955_GN_moxd1_PE_2_SV_	0.734577	0.643429	0.758952		MetazoaUrochordataCionaintestinalis_5344317_MOXD1_MOUSE_DBH_like_monooxygenase_protein_1_OS_Mus_musculus_OX_10090_GN_Moxd1_PE_1_SV_	0.882911	0.844301	0.901502
MetazoaVertebrateAnoliscarolinensis_6322287_TY3H_CANLF_Tyrosine_3_monooxygenase_OS_Canis_lupus_familiaris_OX_9615_GN_TH_PE_2_SV_	0		MetazoaCephaBranchiostomabelcheri_2808791_PH4H_RAT_Phenylalanine_4_hydroxylase_OS_Rattus_norvegicus_OX_10116_GN_Pah_PE_1_SV_	0.627001	0.554245	0.666594		MetazoaPlacozoaHoilungiahongkongensis_4560912_PH4H_DROME_Protein_henna_OS_Drosophila_melanogaster_OX_7227_GN_Hn_PE_2_SV_	0.893131	0.824282	0.904449				MetazoaRotiferaAdinetavaga_5173399_DCHS_DROME_Histidine_decarboxylase_OS_Drosophila_melanogaster_OX_7227_GN_Hdc_PE_2_SV_	0		MetazoaPoriferaEP00117Syconciliatum_4782470_TDC1_CAEEL_Tyrosine_decarboxylase_OS_Caenorhabditis_elegans_OX_6239_GN_tdc_1_PE_2_SV_	0.582022	0.481772	0.627752		MetazoaPoriferaEP00117Syconciliatum_4796313_DDC_RAT_Aromatic_L_amino_acid_decarboxylase_OS_Rattus_norvegicus_OX_10116_GN_Ddc_PE_1_SV_	0.758591	0.681218	0.799266				MetazoaMolluscaEP00105Crassostreagigas_4117046_MOXD1_DANRE_DBH_like_monooxygenase_protein_1_homolog_OS_Danio_rerio_OX_7955_GN_moxd1_PE_2_SV_	0.073343		MetazoaPoriferaEP00118Oscarellapearsei_4820810_TBH1_CAEBR_Tyramine_beta_hydroxylase_OS_Caenorhabditis_briggsae_OX_6238_GN_tbh_1_PE_3_SV_	0.734566	0.643425	0.758943		MetazoaUrochordataCionaintestinalis_5354855_MOXD1_DANRE_DBH_like_monooxygenase_protein_1_homolog_OS_Danio_rerio_OX_7955_GN_moxd1_PE_2_SV_	0.882911	0.844301	0.901502
MetazoaVertebrateAnoliscarolinensis_6322288_TY3H_CANLF_Tyrosine_3_monooxygenase_OS_Canis_lupus_familiaris_OX_9615_GN_TH_PE_2_SV_	0		MetazoaCnidariaPolypodiumhydrifrome_100047_PH4H_DICDI_Phenylalanine_4_hydroxylase_OS_Dictyostelium_discoideum_OX_44689_GN_pah_PE_1_SV_	0.622928	0.536828	0.658424		MetazoaPlacozoaHoilungiahongkongensis_4560910_PH4H_BOVIN_Phenylalanine_4_hydroxylase_OS_Bos_taurus_OX_9913_GN_PAH_PE_2_SV_	0.89304	0.824282	0.904406				MetazoaRotiferaAdinetavaga_5188099_DCHS_DROME_Histidine_decarboxylase_OS_Drosophila_melanogaster_OX_7227_GN_Hdc_PE_2_SV_	0		MetazoaPoriferaEP00117Syconciliatum_4764941_TDC1_CAEEL_Tyrosine_decarboxylase_OS_Caenorhabditis_elegans_OX_6239_GN_tdc_1_PE_2_SV_	0.581975	0.481758	0.627709		MetazoaPoriferaEP00117Syconciliatum_4782470_TDC1_CAEEL_Tyrosine_decarboxylase_OS_Caenorhabditis_elegans_OX_6239_GN_tdc_1_PE_2_SV_	0.758552	0.681129	0.799235				MetazoaMolluscaEP00105Crassostreagigas_4112098_MOXD1_DANRE_DBH_like_monooxygenase_protein_1_homolog_OS_Danio_rerio_OX_7955_GN_moxd1_PE_2_SV_	0.073343		MetazoaMolluscaEP00107Lottiagigantea_4200904_MOXD1_DANRE_DBH_like_monooxygenase_protein_1_homolog_OS_Danio_rerio_OX_7955_GN_moxd1_PE_2_SV_	0.732249	0.67636	0.762685		MetazoaUrochordataCionaintestinalis_5352797_MOXD1_DANRE_DBH_like_monooxygenase_protein_1_homolog_OS_Danio_rerio_OX_7955_GN_moxd1_PE_2_SV_	0.882895	0.844282	0.90149
MetazoaVertebrateAnoliscarolinensis_6322289_TY3H_PHASP_Tyrosine_3_monooxygenase_OS_Phasianidae_sp__OX_9006_GN_TH_PE_3_SV_	0		MetazoaCnidariaHydramagnapapillata_3241107_PH4H_HUMAN_Phenylalanine_4_hydroxylase_OS_Homo_sapiens_OX_9606_GN_PAH_PE_1_SV_	0.620861	0.528435	0.648394		MetazoaUrochordataCionaintestinalis_5347372_PH4H_MOUSE_Phenylalanine_4_hydroxylase_OS_Mus_musculus_OX_10090_GN_Pah_PE_1_SV_	0.892897	0.824006	0.903697				MetazoaRotiferaAdinetavaga_5217197_DCHS_DROME_Histidine_decarboxylase_OS_Drosophila_melanogaster_OX_7227_GN_Hdc_PE_2_SV_	0		MetazoaPoriferaEP00117Syconciliatum_4790462_DDC_RAT_Aromatic_L_amino_acid_decarboxylase_OS_Rattus_norvegicus_OX_10116_GN_Ddc_PE_1_SV_	0.581824	0.481585	0.627539		MetazoaPoriferaEP00117Syconciliatum_4764941_TDC1_CAEEL_Tyrosine_decarboxylase_OS_Caenorhabditis_elegans_OX_6239_GN_tdc_1_PE_2_SV_	0.758515	0.681118	0.799206				MetazoaMolluscaEP00105Crassostreagigas_4143341_MOXD1_DANRE_DBH_like_monooxygenase_protein_1_homolog_OS_Danio_rerio_OX_7955_GN_moxd1_PE_2_SV_	0.073343		MetazoaMolluscaEP00107Lottiagigantea_4200916_MOXD1_CHICK_DBH_like_monooxygenase_protein_1_OS_Gallus_gallus_OX_9031_GN_MOXD1_PE_2_SV_	0.732249	0.67636	0.762685		MetazoaUrochordataCionaintestinalis_5352798_MOXD1_DANRE_DBH_like_monooxygenase_protein_1_homolog_OS_Danio_rerio_OX_7955_GN_moxd1_PE_2_SV_	0.882895	0.844282	0.90149
MetazoaVertebrateAnoliscarolinensis_6322290_TY3H_PHASP_Tyrosine_3_monooxygenase_OS_Phasianidae_sp__OX_9006_GN_TH_PE_3_SV_	0		MetazoaCnidariaHydramagnapapillata_3244830_PH4H_BOVIN_Phenylalanine_4_hydroxylase_OS_Bos_taurus_OX_9913_GN_PAH_PE_2_SV_	0.620861	0.528435	0.648394		MetazoaPlacozoaHoilungiahongkongensis_4560902_PH4H_BOVIN_Phenylalanine_4_hydroxylase_OS_Bos_taurus_OX_9913_GN_PAH_PE_2_SV_	0.892787	0.82378	0.904147				MetazoaRotiferaAdinetavaga_5221223_DCHS_DROME_Histidine_decarboxylase_OS_Drosophila_melanogaster_OX_7227_GN_Hdc_PE_2_SV_	0		MetazoaNematodaCaenorhabditiselegans_4397258_DCHS_DROME_Histidine_decarboxylase_OS_Drosophila_melanogaster_OX_7227_GN_Hdc_PE_2_SV_	0.528052	0.391259	0.567293		MetazoaPoriferaEP00117Syconciliatum_4790462_DDC_RAT_Aromatic_L_amino_acid_decarboxylase_OS_Rattus_norvegicus_OX_10116_GN_Ddc_PE_1_SV_	0.758341	0.680911	0.799017				MetazoaMolluscaEP00107Lottiagigantea_4200904_MOXD1_DANRE_DBH_like_monooxygenase_protein_1_homolog_OS_Danio_rerio_OX_7955_GN_moxd1_PE_2_SV_	0.073343		MetazoaMolluscaEP00105Crassostreagigas_4112098_MOXD1_DANRE_DBH_like_monooxygenase_protein_1_homolog_OS_Danio_rerio_OX_7955_GN_moxd1_PE_2_SV_	0.732231	0.67634	0.762672		MetazoaVertebrateMonodelphisdomestica_6506196_MOXD1_HUMAN_DBH_like_monooxygenase_protein_1_OS_Homo_sapiens_OX_9606_GN_MOXD1_PE_1_SV_	0.882886	0.8452	0.901457
MetazoaVertebrateAnoliscarolinensis_6322572_TPH2_MACMU_Tryptophan_5_hydroxylase_2_OS_Macaca_mulatta_OX_9544_GN_TPH2_PE_2_SV_	0		MetazoaCnidariaHydramagnapapillata_3244831_PH4H_BOVIN_Phenylalanine_4_hydroxylase_OS_Bos_taurus_OX_9913_GN_PAH_PE_2_SV_	0.620861	0.528435	0.648394		MetazoaCnidariaHydramagnapapillata_3241107_PH4H_HUMAN_Phenylalanine_4_hydroxylase_OS_Homo_sapiens_OX_9606_GN_PAH_PE_1_SV_	0.891076	0.817865	0.903423																			MetazoaMolluscaEP00107Lottiagigantea_4200916_MOXD1_CHICK_DBH_like_monooxygenase_protein_1_OS_Gallus_gallus_OX_9031_GN_MOXD1_PE_2_SV_	0.073343		MetazoaMolluscaEP00105Crassostreagigas_4143341_MOXD1_DANRE_DBH_like_monooxygenase_protein_1_homolog_OS_Danio_rerio_OX_7955_GN_moxd1_PE_2_SV_	0.732231	0.67634	0.762672		MetazoaVertebrateMonodelphisdomestica_6506197_MOXD1_MOUSE_DBH_like_monooxygenase_protein_1_OS_Mus_musculus_OX_10090_GN_Moxd1_PE_1_SV_	0.882886	0.8452	0.901457
MetazoaVertebrateAnoliscarolinensis_6336996_TY3H_CANLF_Tyrosine_3_monooxygenase_OS_Canis_lupus_familiaris_OX_9615_GN_TH_PE_2_SV_	0		MetazoaPoriferaEP00118Oscarellapearsei_4830495_PH4H_MOUSE_Phenylalanine_4_hydroxylase_OS_Mus_musculus_OX_10090_GN_Pah_PE_1_SV_	0.616692	0.545036	0.653998		MetazoaCnidariaHydramagnapapillata_3244830_PH4H_BOVIN_Phenylalanine_4_hydroxylase_OS_Bos_taurus_OX_9913_GN_PAH_PE_2_SV_	0.891076	0.817865	0.903423																			MetazoaCnidariaCyaneanozakii_12071_MOXD2_DANRE_DBH_like_monooxygenase_protein_2_homolog_OS_Danio_rerio_OX_7955_GN_moxd2_PE_2_SV_	0.066084		MetazoaMolluscaEP00105Crassostreagigas_4109841_MOXD1_CHICK_DBH_like_monooxygenase_protein_1_OS_Gallus_gallus_OX_9031_GN_MOXD1_PE_2_SV_	0.732177	0.676293	0.76264		MetazoaUrochordataCionaintestinalis_5339547_MOXD1_DANRE_DBH_like_monooxygenase_protein_1_homolog_OS_Danio_rerio_OX_7955_GN_moxd1_PE_2_SV_	0.882885	0.844266	0.901482
MetazoaVertebrateEP00066Takifugurubripes_5683755_TPH_XENLA_Tryptophan_5_hydroxylase_OS_Xenopus_laevis_OX_8355_GN_tph_PE_2_SV_	0		MetazoaPoriferaEP00118Oscarellapearsei_4830496_PH4H_BOVIN_Phenylalanine_4_hydroxylase_OS_Bos_taurus_OX_9913_GN_PAH_PE_2_SV_	0.616692	0.545036	0.653998		MetazoaCnidariaHydramagnapapillata_3244831_PH4H_BOVIN_Phenylalanine_4_hydroxylase_OS_Bos_taurus_OX_9913_GN_PAH_PE_2_SV_	0.891076	0.817865	0.903423																			MetazoaCnidariaCyaneanozakii_14068_MOXD1_MOUSE_DBH_like_monooxygenase_protein_1_OS_Mus_musculus_OX_10090_GN_Moxd1_PE_1_SV_	0.066084		MetazoaMolluscaEP00105Crassostreagigas_4117046_MOXD1_DANRE_DBH_like_monooxygenase_protein_1_homolog_OS_Danio_rerio_OX_7955_GN_moxd1_PE_2_SV_	0.732109	0.676222	0.762567		MetazoaUrochordataCionaintestinalis_5346575_MOXD1_DANRE_DBH_like_monooxygenase_protein_1_homolog_OS_Danio_rerio_OX_7955_GN_moxd1_PE_2_SV_	0.882885	0.844266	0.901482
MetazoaVertebrateEP00066Takifugurubripes_5683756_TPH2_HUMAN_Tryptophan_5_hydroxylase_2_OS_Homo_sapiens_OX_9606_GN_TPH2_PE_1_SV_	0		MetazoaArthropodaDaphniapulex_192292_PH4H_DROME_Protein_henna_OS_Drosophila_melanogaster_OX_7227_GN_Hn_PE_2_SV_	0.61657	0.533949	0.649155		MetazoaCtenophoraMnemiopsisleidyi_3731536_PH4H_BOVIN_Phenylalanine_4_hydroxylase_OS_Bos_taurus_OX_9913_GN_PAH_PE_2_SV_	0.890129	0.817187	0.902702																			MetazoaCnidariaCyaneanozakii_21374_MOXD1_DANRE_DBH_like_monooxygenase_protein_1_homolog_OS_Danio_rerio_OX_7955_GN_moxd1_PE_2_SV_	0.066084		MetazoaVertebratePetromyzonmarinus_6573438_MOXD1_DANRE_DBH_like_monooxygenase_protein_1_homolog_OS_Danio_rerio_OX_7955_GN_moxd1_PE_2_SV_	0.730584	0.660346	0.761506		MetazoaVertebrateHomosapiens_6461182_MOXD1_HUMAN_DBH_like_monooxygenase_protein_1_OS_Homo_sapiens_OX_9606_GN_MOXD1_PE_1_SV_	0.882885	0.845199	0.901457
MetazoaVertebrateEP00067Daniorerio_5714783_TPH_XENLA_Tryptophan_5_hydroxylase_OS_Xenopus_laevis_OX_8355_GN_tph_PE_2_SV_	0		MetazoaPoriferaAmphimedonqueenslandica_4846278_TY3H_MOUSE_Tyrosine_3_monooxygenase_OS_Mus_musculus_OX_10090_GN_Th_PE_1_SV_	0.616043	0.51638	0.671563		MetazoaCtenophoraPleurobrachiabachei_3763918_	0.890035	0.816947	0.902583																			MetazoaCephaBranchiostomabelcheri_2826655_MOXD1_CHICK_DBH_like_monooxygenase_protein_1_OS_Gallus_gallus_OX_9031_GN_MOXD1_PE_2_SV_	0.055963		MetazoaVertebratePetromyzonmarinus_6575859_MOXD1_DANRE_DBH_like_monooxygenase_protein_1_homolog_OS_Danio_rerio_OX_7955_GN_moxd1_PE_2_SV_	0.730584	0.660346	0.761506		MetazoaVertebrateMusmusculus_6545704_MOXD1_MOUSE_DBH_like_monooxygenase_protein_1_OS_Mus_musculus_OX_10090_GN_Moxd1_PE_1_SV_	0.882885	0.845199	0.901457
MetazoaVertebrateEP00067Daniorerio_5724742_TPH2_MOUSE_Tryptophan_5_hydroxylase_2_OS_Mus_musculus_OX_10090_GN_Tph2_PE_1_SV_	0		MetazoaCnidariaParamuriceabiscaya_454869_PH4H_DROME_Protein_henna_OS_Drosophila_melanogaster_OX_7227_GN_Hn_PE_2_SV_	0.616016	0.526375	0.649098		MetazoaNematodaCaenorhabditiselegans_4382010_PH4H_CAEEL_Phenylalanine_4_hydroxylase_OS_Caenorhabditis_elegans_OX_6239_GN_pah_1_PE_1_SV_	0.887769	0.81202	0.900292																			MetazoaCephaBranchiostomabelcheri_2826877_MOXD1_DANRE_DBH_like_monooxygenase_protein_1_homolog_OS_Danio_rerio_OX_7955_GN_moxd1_PE_2_SV_	0.055963		MetazoaVertebratePetromyzonmarinus_6579065_MOXD1_MOUSE_DBH_like_monooxygenase_protein_1_OS_Mus_musculus_OX_10090_GN_Moxd1_PE_1_SV_	0.730576	0.660333	0.761501		MetazoaVertebrateGallusgallus_6422085_MOXD1_CHICK_DBH_like_monooxygenase_protein_1_OS_Gallus_gallus_OX_9031_GN_MOXD1_PE_2_SV_	0.882883	0.845193	0.901455
MetazoaVertebrateEP00067Daniorerio_5726840_TPH_XENLA_Tryptophan_5_hydroxylase_OS_Xenopus_laevis_OX_8355_GN_tph_PE_2_SV_	0		MetazoaPoriferaAmphimedonqueenslandica_4839081_PH4H_MOUSE_Phenylalanine_4_hydroxylase_OS_Mus_musculus_OX_10090_GN_Pah_PE_1_SV_	0.610185	0.528693	0.64421		MetazoaNematodaCaenorhabditiselegans_4382011_PH4H_CAEEL_Phenylalanine_4_hydroxylase_OS_Caenorhabditis_elegans_OX_6239_GN_pah_1_PE_1_SV_	0.887769	0.81202	0.900292																			MetazoaCephaBranchiostomabelcheri_2826816_MOX12_DROME_MOXD1_homolog_2_OS_Drosophila_melanogaster_OX_7227_GN_olf413_PE_2_SV_	0.055963		MetazoaVertebratePetromyzonmarinus_6573405_MOXD1_DANRE_DBH_like_monooxygenase_protein_1_homolog_OS_Danio_rerio_OX_7955_GN_moxd1_PE_2_SV_	0.730533	0.660302	0.761466		MetazoaVertebrateGallusgallus_6427766_MOXD1_CHICK_DBH_like_monooxygenase_protein_1_OS_Gallus_gallus_OX_9031_GN_MOXD1_PE_2_SV_	0.882883	0.845193	0.901455
MetazoaVertebrateEP00067Daniorerio_5730113_TPH2_HUMAN_Tryptophan_5_hydroxylase_2_OS_Homo_sapiens_OX_9606_GN_TPH2_PE_1_SV_	0		MetazoaAcoelaHofsteniamiamia_6639_PH4H_CAEEL_Phenylalanine_4_hydroxylase_OS_Caenorhabditis_elegans_OX_6239_GN_pah_1_PE_1_SV_	0.608508	0.537465	0.650298		MetazoaCephaBranchiostomabelcheri_2808791_PH4H_RAT_Phenylalanine_4_hydroxylase_OS_Rattus_norvegicus_OX_10116_GN_Pah_PE_1_SV_	0.887693	0.827001	0.900779																			MetazoaCephaBranchiostomabelcheri_2830668_MOXD1_DANRE_DBH_like_monooxygenase_protein_1_homolog_OS_Danio_rerio_OX_7955_GN_moxd1_PE_2_SV_	0.055963		MetazoaVertebratePetromyzonmarinus_6581945_MOXD1_DANRE_DBH_like_monooxygenase_protein_1_homolog_OS_Danio_rerio_OX_7955_GN_moxd1_PE_2_SV_	0.730533	0.660302	0.761466		MetazoaVertebrateAnoliscarolinensis_6312651_MOXD1_CHICK_DBH_like_monooxygenase_protein_1_OS_Gallus_gallus_OX_9031_GN_MOXD1_PE_2_SV_	0.882877	0.845177	0.90145
MetazoaVertebrateEP00067Daniorerio_5748404_TPH_XENLA_Tryptophan_5_hydroxylase_OS_Xenopus_laevis_OX_8355_GN_tph_PE_2_SV_	0		MetazoaNematodaCaenorhabditiselegans_4382010_PH4H_CAEEL_Phenylalanine_4_hydroxylase_OS_Caenorhabditis_elegans_OX_6239_GN_pah_1_PE_1_SV_	0.600637	0.530961	0.638458		MetazoaAcoelaHofsteniamiamia_6639_PH4H_CAEEL_Phenylalanine_4_hydroxylase_OS_Caenorhabditis_elegans_OX_6239_GN_pah_1_PE_1_SV_	0.88513	0.808949	0.898449																			MetazoaPlacozoaHoilungiahongkongensis_4516927_MOXD2_DANRE_DBH_like_monooxygenase_protein_2_homolog_OS_Danio_rerio_OX_7955_GN_moxd2_PE_2_SV_	0.0557		MetazoaVertebratePetromyzonmarinus_6582071_MOXD1_CHICK_DBH_like_monooxygenase_protein_1_OS_Gallus_gallus_OX_9031_GN_MOXD1_PE_2_SV_	0.730387	0.66018	0.76135		MetazoaVertebrateEP00079Xenopustropicalis_6353741_MOXD1_MOUSE_DBH_like_monooxygenase_protein_1_OS_Mus_musculus_OX_10090_GN_Moxd1_PE_1_SV_	0.882785	0.844979	0.901373
MetazoaVertebrateGallusgallus_6414918_TPH1_CHICK_Tryptophan_5_hydroxylase_1_OS_Gallus_gallus_OX_9031_GN_TPH1_PE_1_SV_	0		MetazoaNematodaCaenorhabditiselegans_4382011_PH4H_CAEEL_Phenylalanine_4_hydroxylase_OS_Caenorhabditis_elegans_OX_6239_GN_pah_1_PE_1_SV_	0.600637	0.530961	0.638458		MetazoaPoriferaEP00118Oscarellapearsei_4837555_PH4H_HUMAN_Phenylalanine_4_hydroxylase_OS_Homo_sapiens_OX_9606_GN_PAH_PE_1_SV_	0.880397	0.802199	0.895882																			MetazoaPlacozoaEP00114TrichoplaxspH2_4504869_MOXD2_DANRE_DBH_like_monooxygenase_protein_2_homolog_OS_Danio_rerio_OX_7955_GN_moxd2_PE_2_SV_	0.055422		MetazoaPoriferaAmphimedonqueenslandica_4854381_MOXD1_MOUSE_DBH_like_monooxygenase_protein_1_OS_Mus_musculus_OX_10090_GN_Moxd1_PE_1_SV_	0.728171	0.645953	0.762465		MetazoaVertebrateEP00067Daniorerio_5719205_MOXD1_DANRE_DBH_like_monooxygenase_protein_1_homolog_OS_Danio_rerio_OX_7955_GN_moxd1_PE_2_SV_	0.882591	0.844677	0.901183
MetazoaVertebrateGallusgallus_6427339_TPH2_MACMU_Tryptophan_5_hydroxylase_2_OS_Macaca_mulatta_OX_9544_GN_TPH2_PE_2_SV_	0		MetazoaPoriferaEP00118Oscarellapearsei_4814002_TPH1_CHICK_Tryptophan_5_hydroxylase_1_OS_Gallus_gallus_OX_9031_GN_TPH1_PE_1_SV_	0.592311	0.495455	0.635936		MetazoaPoriferaAmphimedonqueenslandica_4846278_TY3H_MOUSE_Tyrosine_3_monooxygenase_OS_Mus_musculus_OX_10090_GN_Th_PE_1_SV_	0.849547	0.782192	0.878884																			MetazoaPlacozoaEP00114TrichoplaxspH2_4511402_MOXD1_MOUSE_DBH_like_monooxygenase_protein_1_OS_Mus_musculus_OX_10090_GN_Moxd1_PE_1_SV_	0.054698		MetazoaPoriferaAmphimedonqueenslandica_4841740_	0.728104	0.645875	0.762409		MetazoaVertebrateEP00067Daniorerio_5734996_MOXD1_DANRE_DBH_like_monooxygenase_protein_1_homolog_OS_Danio_rerio_OX_7955_GN_moxd1_PE_2_SV_	0.882591	0.844677	0.901183
MetazoaVertebrateGallusgallus_6427893_TY3H_PHASP_Tyrosine_3_monooxygenase_OS_Phasianidae_sp__OX_9006_GN_TH_PE_3_SV_	0		MetazoaPoriferaEP00118Oscarellapearsei_4814003_TPH1_CHICK_Tryptophan_5_hydroxylase_1_OS_Gallus_gallus_OX_9031_GN_TPH1_PE_1_SV_	0.592311	0.495455	0.635936		MetazoaCnidariaHelioporacoerulea_237758_PH4H_MOUSE_Phenylalanine_4_hydroxylase_OS_Mus_musculus_OX_10090_GN_Pah_PE_1_SV_	0.847343	0.782232	0.875847																			MetazoaPlacozoaHoilungiahongkongensis_4548726_MOXD1_MOUSE_DBH_like_monooxygenase_protein_1_OS_Mus_musculus_OX_10090_GN_Moxd1_PE_1_SV_	0.054698		MetazoaPoriferaAmphimedonqueenslandica_4841091_MOXD2_DANRE_DBH_like_monooxygenase_protein_2_homolog_OS_Danio_rerio_OX_7955_GN_moxd2_PE_2_SV_	0.728102	0.645875	0.762408		MetazoaCnidariaTripedaliacystophora_129835_MOXD1_DANRE_DBH_like_monooxygenase_protein_1_homolog_OS_Danio_rerio_OX_7955_GN_moxd1_PE_2_SV_	0.882401	0.847465	0.901406
MetazoaVertebrateHomosapiens_6454097_TY3H_HUMAN_Tyrosine_3_monooxygenase_OS_Homo_sapiens_OX_9606_GN_TH_PE_1_SV_	0		MetazoaCnidariaAureliaGenome_3054990_PH4H_MOUSE_Phenylalanine_4_hydroxylase_OS_Mus_musculus_OX_10090_GN_Pah_PE_1_SV_	0.587386	0.49371	0.624822		PluriformeaEP00128Syssomonasmultiformis_21628567_PH4H_DICDI_Phenylalanine_4_hydroxylase_OS_Dictyostelium_discoideum_OX_44689_GN_pah_PE_1_SV_	0.847343	0.782232	0.875847																			MetazoaPlacozoaHoilungiahongkongensis_4548729_MOXD1_MOUSE_DBH_like_monooxygenase_protein_1_OS_Mus_musculus_OX_10090_GN_Moxd1_PE_1_SV_	0.054698		MetazoaPoriferaAmphimedonqueenslandica_4845826_MOXD1_DANRE_DBH_like_monooxygenase_protein_1_homolog_OS_Danio_rerio_OX_7955_GN_moxd1_PE_2_SV_	0.728082	0.645884	0.762387		MetazoaVertebrateLatimeriachalumnae_5800225_MOXD1_HUMAN_DBH_like_monooxygenase_protein_1_OS_Homo_sapiens_OX_9606_GN_MOXD1_PE_1_SV_	0.882327	0.844261	0.900935
MetazoaVertebrateHomosapiens_6455123_TPH1_HUMAN_Tryptophan_5_hydroxylase_1_OS_Homo_sapiens_OX_9606_GN_TPH1_PE_1_SV_	0		MetazoaCnidariaAureliaGenome_3058216_PH4H_DROME_Protein_henna_OS_Drosophila_melanogaster_OX_7227_GN_Hn_PE_2_SV_	0.587386	0.49371	0.624822		MetazoaMolluscaEP00105Crassostreagigas_4145363_PH4H_RAT_Phenylalanine_4_hydroxylase_OS_Rattus_norvegicus_OX_10116_GN_Pah_PE_1_SV_	0.838496	0.753351	0.855685																			MetazoaPlacozoaEP00114TrichoplaxspH2_4511405_MOXD1_MOUSE_DBH_like_monooxygenase_protein_1_OS_Mus_musculus_OX_10090_GN_Moxd1_PE_1_SV_	0.054698		MetazoaPoriferaAmphimedonqueenslandica_4852046_MOXD1_DANRE_DBH_like_monooxygenase_protein_1_homolog_OS_Danio_rerio_OX_7955_GN_moxd1_PE_2_SV_	0.728082	0.645884	0.762387		MetazoaVertebratePetromyzonmarinus_6579170_MOXD1_DANRE_DBH_like_monooxygenase_protein_1_homolog_OS_Danio_rerio_OX_7955_GN_moxd1_PE_2_SV_	0.882312	0.844245	0.900934
MetazoaVertebrateHomosapiens_6462701_TPH2_HUMAN_Tryptophan_5_hydroxylase_2_OS_Homo_sapiens_OX_9606_GN_TPH2_PE_1_SV_	0		MetazoaPoriferaEP00117Syconciliatum_4803533_PH4H_RAT_Phenylalanine_4_hydroxylase_OS_Rattus_norvegicus_OX_10116_GN_Pah_PE_1_SV_	0.586927	0.528428	0.630438		MetazoaEchinodermataAcanthasterplanci_3794935_PH4H_BOVIN_Phenylalanine_4_hydroxylase_OS_Bos_taurus_OX_9913_GN_PAH_PE_2_SV_	0.805688	0.720225	0.836447																			MetazoaCnidariaAureliaGenome_3053208_MOXD1_DANRE_DBH_like_monooxygenase_protein_1_homolog_OS_Danio_rerio_OX_7955_GN_moxd1_PE_2_SV_	0.046756		MetazoaPoriferaAmphimedonqueenslandica_4848211_MOXD1_HUMAN_DBH_like_monooxygenase_protein_1_OS_Homo_sapiens_OX_9606_GN_MOXD1_PE_1_SV_	0.728082	0.645884	0.762387		MetazoaVertebrateCallorhinchusmilii_5516403_MOXD1_DANRE_DBH_like_monooxygenase_protein_1_homolog_OS_Danio_rerio_OX_7955_GN_moxd1_PE_2_SV_	0.882132	0.844076	0.900756
MetazoaVertebrateMonodelphisdomestica_6507109_TPH1_CHICK_Tryptophan_5_hydroxylase_1_OS_Gallus_gallus_OX_9031_GN_TPH1_PE_1_SV_	0		MetazoaPoriferaEP00118Oscarellapearsei_4837555_PH4H_HUMAN_Phenylalanine_4_hydroxylase_OS_Homo_sapiens_OX_9606_GN_PAH_PE_1_SV_	0.578143	0.497665	0.606307		MetazoaEchinodermataAcanthasterplanci_3785156_PH4H_HUMAN_Phenylalanine_4_hydroxylase_OS_Homo_sapiens_OX_9606_GN_PAH_PE_1_SV_	0.805328	0.720066	0.836206																			MetazoaCnidariaCyaneanozakii_2474_MOXD1_DANRE_DBH_like_monooxygenase_protein_1_homolog_OS_Danio_rerio_OX_7955_GN_moxd1_PE_2_SV_	0.046756		MetazoaPoriferaAmphimedonqueenslandica_4860464_MOX12_DROME_MOXD1_homolog_2_OS_Drosophila_melanogaster_OX_7227_GN_olf413_PE_2_SV_	0.728082	0.645884	0.762387		MetazoaUrochordataCionaintestinalis_5347935_MOXD1_MOUSE_DBH_like_monooxygenase_protein_1_OS_Mus_musculus_OX_10090_GN_Moxd1_PE_1_SV_	0.882084	0.843491	0.900785
MetazoaVertebrateMonodelphisdomestica_6521320_TBC15_HUMAN_TBC1_domain_family_member_15_OS_Homo_sapiens_OX_9606_GN_TBC1D15_PE_1_SV_	0		MetazoaEchinodermataAcanthasterplanci_3785156_PH4H_HUMAN_Phenylalanine_4_hydroxylase_OS_Homo_sapiens_OX_9606_GN_PAH_PE_1_SV_	0.577599	0.484373	0.617749		MetazoaPoriferaAmphimedonqueenslandica_4839081_PH4H_MOUSE_Phenylalanine_4_hydroxylase_OS_Mus_musculus_OX_10090_GN_Pah_PE_1_SV_	0.804259	0.762223	0.837657																			MetazoaCnidariaAureliaGenome_3068663_MOXD1_MOUSE_DBH_like_monooxygenase_protein_1_OS_Mus_musculus_OX_10090_GN_Moxd1_PE_1_SV_	0.046756		MetazoaPoriferaAmphimedonqueenslandica_4851756_MOXD2_DANRE_DBH_like_monooxygenase_protein_2_homolog_OS_Danio_rerio_OX_7955_GN_moxd2_PE_2_SV_	0.728064	0.645849	0.762377		MetazoaUrochordataCionaintestinalis_5339106_MOXD1_DANRE_DBH_like_monooxygenase_protein_1_homolog_OS_Danio_rerio_OX_7955_GN_moxd1_PE_2_SV_	0.882064	0.843469	0.900764
MetazoaVertebrateMonodelphisdomestica_6521323_TPH2_MACMU_Tryptophan_5_hydroxylase_2_OS_Macaca_mulatta_OX_9544_GN_TPH2_PE_2_SV_	0		MetazoaMolluscaEP00105Crassostreagigas_4145363_PH4H_RAT_Phenylalanine_4_hydroxylase_OS_Rattus_norvegicus_OX_10116_GN_Pah_PE_1_SV_	0.575553	0.46057	0.612323		MetazoaPoriferaEP00118Oscarellapearsei_4830495_PH4H_MOUSE_Phenylalanine_4_hydroxylase_OS_Mus_musculus_OX_10090_GN_Pah_PE_1_SV_	0.792946	0.721641	0.807905																			MetazoaCnidariaCyaneanozakii_2475_MOXD1_DANRE_DBH_like_monooxygenase_protein_1_homolog_OS_Danio_rerio_OX_7955_GN_moxd1_PE_2_SV_	0.046756		MetazoaPoriferaAmphimedonqueenslandica_4844447_MOXD1_DANRE_DBH_like_monooxygenase_protein_1_homolog_OS_Danio_rerio_OX_7955_GN_moxd1_PE_2_SV_	0.728064	0.645849	0.762377		MetazoaUrochordataCionaintestinalis_5344730_MOXD1_DANRE_DBH_like_monooxygenase_protein_1_homolog_OS_Danio_rerio_OX_7955_GN_moxd1_PE_2_SV_	0.881983	0.843301	0.900775
MetazoaVertebrateMusmusculus_6532613_TPH1_MOUSE_Tryptophan_5_hydroxylase_1_OS_Mus_musculus_OX_10090_GN_Tph1_PE_2_SV_	0		MetazoaEchinodermataAcanthasterplanci_3794935_PH4H_BOVIN_Phenylalanine_4_hydroxylase_OS_Bos_taurus_OX_9913_GN_PAH_PE_2_SV_	0.54408	0.425444	0.581022		MetazoaPoriferaEP00118Oscarellapearsei_4830496_PH4H_BOVIN_Phenylalanine_4_hydroxylase_OS_Bos_taurus_OX_9913_GN_PAH_PE_2_SV_	0.792946	0.721641	0.807905																			MetazoaCnidariaAureliaGenome_3053210_MOXD1_MOUSE_DBH_like_monooxygenase_protein_1_OS_Mus_musculus_OX_10090_GN_Moxd1_PE_1_SV_	0.046756		MetazoaPoriferaAmphimedonqueenslandica_4852055_MOXD1_MOUSE_DBH_like_monooxygenase_protein_1_OS_Mus_musculus_OX_10090_GN_Moxd1_PE_1_SV_	0.728	0.645605	0.762327		MetazoaUrochordataCionaintestinalis_5336786_MOXD1_DANRE_DBH_like_monooxygenase_protein_1_homolog_OS_Danio_rerio_OX_7955_GN_moxd1_PE_2_SV_	0.881969	0.84348	0.90075
MetazoaVertebrateMusmusculus_6532851_TY3H_MOUSE_Tyrosine_3_monooxygenase_OS_Mus_musculus_OX_10090_GN_Th_PE_1_SV_	0		MetazoaCnidariaHydramagnapapillata_3239440_PH4H_DROME_Protein_henna_OS_Drosophila_melanogaster_OX_7227_GN_Hn_PE_2_SV_	0.501512	0.424041	0.552391		MetazoaPoriferaEP00118Oscarellapearsei_4814002_TPH1_CHICK_Tryptophan_5_hydroxylase_1_OS_Gallus_gallus_OX_9031_GN_TPH1_PE_1_SV_	0.79289	0.721496	0.80787																			MetazoaCnidariaAureliaGenome_3074810_MOXD1_DANRE_DBH_like_monooxygenase_protein_1_homolog_OS_Danio_rerio_OX_7955_GN_moxd1_PE_2_SV_	0.046756		MetazoaPoriferaAmphimedonqueenslandica_4852029_MOXD1_DANRE_DBH_like_monooxygenase_protein_1_homolog_OS_Danio_rerio_OX_7955_GN_moxd1_PE_2_SV_	0.727975	0.645772	0.762292		MetazoaMolluscaEP00107Lottiagigantea_4200904_MOXD1_DANRE_DBH_like_monooxygenase_protein_1_homolog_OS_Danio_rerio_OX_7955_GN_moxd1_PE_2_SV_	0.880364	0.839581	0.899379
MetazoaVertebrateMusmusculus_6541923_TPH2_MOUSE_Tryptophan_5_hydroxylase_2_OS_Mus_musculus_OX_10090_GN_Tph2_PE_1_SV_	0		MetazoaCnidariaHydramagnapapillata_3263690_PH4H_DROME_Protein_henna_OS_Drosophila_melanogaster_OX_7227_GN_Hn_PE_2_SV_	0.501512	0.424041	0.552391		MetazoaPoriferaEP00118Oscarellapearsei_4814003_TPH1_CHICK_Tryptophan_5_hydroxylase_1_OS_Gallus_gallus_OX_9031_GN_TPH1_PE_1_SV_	0.79289	0.721496	0.80787																			MetazoaCnidariaLucernariaquadricornis_32629_MOXD1_MOUSE_DBH_like_monooxygenase_protein_1_OS_Mus_musculus_OX_10090_GN_Moxd1_PE_1_SV_	0.046756		MetazoaPoriferaAmphimedonqueenslandica_4851745_MOXD2_DANRE_DBH_like_monooxygenase_protein_2_homolog_OS_Danio_rerio_OX_7955_GN_moxd2_PE_2_SV_	0.727799	0.645257	0.762138		MetazoaMolluscaEP00107Lottiagigantea_4200916_MOXD1_CHICK_DBH_like_monooxygenase_protein_1_OS_Gallus_gallus_OX_9031_GN_MOXD1_PE_2_SV_	0.880364	0.839581	0.899379
																														MetazoaCnidariaLucernariaquadricornis_37909_MOXD1_DANRE_DBH_like_monooxygenase_protein_1_homolog_OS_Danio_rerio_OX_7955_GN_moxd1_PE_2_SV_	0.046756		MetazoaPoriferaAmphimedonqueenslandica_4854382_MOXD2_DANRE_DBH_like_monooxygenase_protein_2_homolog_OS_Danio_rerio_OX_7955_GN_moxd2_PE_2_SV_	0.727799	0.645257	0.762138		MetazoaMolluscaEP00105Crassostreagigas_4112098_MOXD1_DANRE_DBH_like_monooxygenase_protein_1_homolog_OS_Danio_rerio_OX_7955_GN_moxd1_PE_2_SV_	0.880351	0.83957	0.899369
																														MetazoaCnidariaLucernariaquadricornis_44485_MOXD1_MOUSE_DBH_like_monooxygenase_protein_1_OS_Mus_musculus_OX_10090_GN_Moxd1_PE_1_SV_	0.046756		MetazoaArthropodaDrosophilamelanogaster_251750_MOX11_DROME_MOXD1_homolog_1_OS_Drosophila_melanogaster_OX_7227_GN_CG5235_PE_2_SV_	0.725431	0.63904	0.751752		MetazoaMolluscaEP00105Crassostreagigas_4143341_MOXD1_DANRE_DBH_like_monooxygenase_protein_1_homolog_OS_Danio_rerio_OX_7955_GN_moxd1_PE_2_SV_	0.880351	0.83957	0.899369
																														MetazoaCnidariaLucernariaquadricornis_73721_MOXD1_DANRE_DBH_like_monooxygenase_protein_1_homolog_OS_Danio_rerio_OX_7955_GN_moxd1_PE_2_SV_	0.046756		MetazoaPoriferaAmphimedonqueenslandica_4847580_MOXD1_DANRE_DBH_like_monooxygenase_protein_1_homolog_OS_Danio_rerio_OX_7955_GN_moxd1_PE_2_SV_	0.725072	0.641548	0.761195		MetazoaMolluscaEP00105Crassostreagigas_4109841_MOXD1_CHICK_DBH_like_monooxygenase_protein_1_OS_Gallus_gallus_OX_9031_GN_MOXD1_PE_2_SV_	0.880296	0.839523	0.899338
																														MetazoaCnidariaLucernariaquadricornis_73722_MOXD1_DANRE_DBH_like_monooxygenase_protein_1_homolog_OS_Danio_rerio_OX_7955_GN_moxd1_PE_2_SV_	0.046756		MetazoaArthropodaDaphniapulex_212360_MOX12_DROME_MOXD1_homolog_2_OS_Drosophila_melanogaster_OX_7227_GN_olf413_PE_2_SV_	0.721972	0.64452	0.749025		MetazoaMolluscaEP00105Crassostreagigas_4117046_MOXD1_DANRE_DBH_like_monooxygenase_protein_1_homolog_OS_Danio_rerio_OX_7955_GN_moxd1_PE_2_SV_	0.880254	0.83945	0.899284
																														MetazoaCnidariaLucernariaquadricornis_73727_MOXD1_DANRE_DBH_like_monooxygenase_protein_1_homolog_OS_Danio_rerio_OX_7955_GN_moxd1_PE_2_SV_	0.046756		MetazoaArthropodaDrosophilamelanogaster_244797_MOX12_DROME_MOXD1_homolog_2_OS_Drosophila_melanogaster_OX_7227_GN_olf413_PE_2_SV_	0.721972	0.64452	0.749025		MetazoaPoriferaEP00118Oscarellapearsei_4814356_MOXD1_MOUSE_DBH_like_monooxygenase_protein_1_OS_Mus_musculus_OX_10090_GN_Moxd1_PE_1_SV_	0.877987	0.836141	0.892621
																														MetazoaCnidariaLucernariaquadricornis_43417_MOXD1_DANRE_DBH_like_monooxygenase_protein_1_homolog_OS_Danio_rerio_OX_7955_GN_moxd1_PE_2_SV_	0.046756		ChoanoflagellataEP00039Didymoecacostata_10871904_MOXD2_DANRE_DBH_like_monooxygenase_protein_2_homolog_OS_Danio_rerio_OX_7955_GN_moxd2_PE_2_SV_	0.721042	0.620706	0.75188		MetazoaPoriferaEP00118Oscarellapearsei_4837954_MOXD1_HUMAN_DBH_like_monooxygenase_protein_1_OS_Homo_sapiens_OX_9606_GN_MOXD1_PE_1_SV_	0.877987	0.836141	0.892621
																														MetazoaCnidariaLucernariaquadricornis_61955_MOXD1_MOUSE_DBH_like_monooxygenase_protein_1_OS_Mus_musculus_OX_10090_GN_Moxd1_PE_1_SV_	0.046756		ChoanoflagellataEP00039Didymoecacostata_10872523_MOXD2_DANRE_DBH_like_monooxygenase_protein_2_homolog_OS_Danio_rerio_OX_7955_GN_moxd2_PE_2_SV_	0.721042	0.620706	0.75188		MetazoaPoriferaEP00118Oscarellapearsei_4825911_MOXD1_DANRE_DBH_like_monooxygenase_protein_1_homolog_OS_Danio_rerio_OX_7955_GN_moxd1_PE_2_SV_	0.877914	0.836054	0.892564
																														MetazoaCnidariaLucernariaquadricornis_61971_MOXD1_DANRE_DBH_like_monooxygenase_protein_1_homolog_OS_Danio_rerio_OX_7955_GN_moxd1_PE_2_SV_	0.046756		ChoanoflagellataEP00039Didymoecacostata_10873304_MOXD1_DANRE_DBH_like_monooxygenase_protein_1_homolog_OS_Danio_rerio_OX_7955_GN_moxd1_PE_2_SV_	0.721042	0.620706	0.75188		MetazoaPoriferaEP00118Oscarellapearsei_4825916_DOPO_MOUSE_Dopamine_beta_hydroxylase_OS_Mus_musculus_OX_10090_GN_Dbh_PE_1_SV_	0.877914	0.836054	0.892564
																														MetazoaCnidariaStylophorapistillata_3682615_MOXD1_DANRE_DBH_like_monooxygenase_protein_1_homolog_OS_Danio_rerio_OX_7955_GN_moxd1_PE_2_SV_	0.038285		ChoanoflagellataEP00039Didymoecacostata_10877875_MOXD2_DANRE_DBH_like_monooxygenase_protein_2_homolog_OS_Danio_rerio_OX_7955_GN_moxd2_PE_2_SV_	0.721042	0.620706	0.75188		MetazoaPoriferaEP00118Oscarellapearsei_4825912_TBH1_CAEBR_Tyramine_beta_hydroxylase_OS_Caenorhabditis_briggsae_OX_6238_GN_tbh_1_PE_3_SV_	0.877881	0.836009	0.892539
																														MetazoaCnidariaStylophorapistillata_3683835_MOXD1_DANRE_DBH_like_monooxygenase_protein_1_homolog_OS_Danio_rerio_OX_7955_GN_moxd1_PE_2_SV_	0.038285		ChoanoflagellataEP00037Helgoecanana_10805014_MOXD2_DANRE_DBH_like_monooxygenase_protein_2_homolog_OS_Danio_rerio_OX_7955_GN_moxd2_PE_2_SV_	0.72099	0.620606	0.751841		MetazoaPoriferaEP00118Oscarellapearsei_4825914_MOXD1_DANRE_DBH_like_monooxygenase_protein_1_homolog_OS_Danio_rerio_OX_7955_GN_moxd1_PE_2_SV_	0.877843	0.83598	0.892506
																														MetazoaPlacozoaHoilungiahongkongensis_4576686_MOXD1_DANRE_DBH_like_monooxygenase_protein_1_homolog_OS_Danio_rerio_OX_7955_GN_moxd1_PE_2_SV_	0.038019		MetazoaArthropodaStegodyphusmimosarum_1169334_MOXD1_DANRE_DBH_like_monooxygenase_protein_1_homolog_OS_Danio_rerio_OX_7955_GN_moxd1_PE_2_SV_	0.719923	0.65866	0.749633		MetazoaPoriferaEP00118Oscarellapearsei_4820810_TBH1_CAEBR_Tyramine_beta_hydroxylase_OS_Caenorhabditis_briggsae_OX_6238_GN_tbh_1_PE_3_SV_	0.877828	0.835963	0.892495
																														MetazoaCnidariaNematostellavectensis_3376853_MOXD1_MOUSE_DBH_like_monooxygenase_protein_1_OS_Mus_musculus_OX_10090_GN_Moxd1_PE_1_SV_	0.028405		MetazoaCnidariaHelioporacoerulea_208964_TBH1_CAEEL_Tyramine_beta_hydroxylase_OS_Caenorhabditis_elegans_OX_6239_GN_tbh_1_PE_1_SV_	0.719851	0.607631	0.747203		MetazoaCephaBranchiostomabelcheri_2822207_MOXD1_DANRE_DBH_like_monooxygenase_protein_1_homolog_OS_Danio_rerio_OX_7955_GN_moxd1_PE_2_SV_	0.875841	0.832545	0.894514
																														MetazoaCnidariaNematostellavectensis_3393591_MOXD1_MOUSE_DBH_like_monooxygenase_protein_1_OS_Mus_musculus_OX_10090_GN_Moxd1_PE_1_SV_	0.028405		MetazoaCnidariaHelioporacoerulea_248670_MOXD2_DANRE_DBH_like_monooxygenase_protein_2_homolog_OS_Danio_rerio_OX_7955_GN_moxd2_PE_2_SV_	0.719851	0.607631	0.747203		MetazoaCephaBranchiostomabelcheri_2809712_MOXD1_MOUSE_DBH_like_monooxygenase_protein_1_OS_Mus_musculus_OX_10090_GN_Moxd1_PE_1_SV_	0.87584	0.832544	0.894514
																														MetazoaCnidariaNematostellavectensis_002529MOXD1_MOUSE_DBH_like_monooxygenase_protein_1_OS_Mus_musculus_OX_10090_GN_Moxd1_PE_1_SV_	0.028405		MetazoaCnidariaHelioporacoerulea_248674_MOXD2_DANRE_DBH_like_monooxygenase_protein_2_homolog_OS_Danio_rerio_OX_7955_GN_moxd2_PE_2_SV_	0.719851	0.607631	0.747203		MetazoaCephaBranchiostomabelcheri_2809714_MOXD1_MOUSE_DBH_like_monooxygenase_protein_1_OS_Mus_musculus_OX_10090_GN_Moxd1_PE_1_SV_	0.87584	0.832544	0.894514
																														MetazoaCnidariaNematostellavectensis_3395051_MOXD1_CHICK_DBH_like_monooxygenase_protein_1_OS_Gallus_gallus_OX_9031_GN_MOXD1_PE_2_SV_	0.028405		MetazoaVertebrateEP00079Xenopustropicalis_6362716_MOXD2_MOUSE_DBH_like_monooxygenase_protein_2_OS_Mus_musculus_OX_10090_GN_Moxd2_PE_2_SV_	0.718304	0.629223	0.750777		MetazoaCephaBranchiostomabelcheri_2809713_MOXD1_MOUSE_DBH_like_monooxygenase_protein_1_OS_Mus_musculus_OX_10090_GN_Moxd1_PE_1_SV_	0.87584	0.832544	0.894514
																														MetazoaCnidariaNematostellavectensis_3378361_MOXD1_CHICK_DBH_like_monooxygenase_protein_1_OS_Gallus_gallus_OX_9031_GN_MOXD1_PE_2_SV_	0.028405		MetazoaVertebrateAnoliscarolinensis_6326940_MOXD2_MOUSE_DBH_like_monooxygenase_protein_2_OS_Mus_musculus_OX_10090_GN_Moxd2_PE_2_SV_	0.718211	0.629102	0.750707		MetazoaCephaBranchiostomabelcheri_2806392_MOXD1_MOUSE_DBH_like_monooxygenase_protein_1_OS_Mus_musculus_OX_10090_GN_Moxd1_PE_1_SV_	0.875814	0.832496	0.894493
																														MetazoaCnidariaNematostellavectensis_001576MOXD1_CHICK_DBH_like_monooxygenase_protein_1_OS_Gallus_gallus_OX_9031_GN_MOXD1_PE_2_SV_	0.028405		MetazoaVertebrateAnoliscarolinensis_6326944_MOXD2_MOUSE_DBH_like_monooxygenase_protein_2_OS_Mus_musculus_OX_10090_GN_Moxd2_PE_2_SV_	0.718211	0.629102	0.750707		ChoanoflagellataEP00039Didymoecacostata_10871904_MOXD2_DANRE_DBH_like_monooxygenase_protein_2_homolog_OS_Danio_rerio_OX_7955_GN_moxd2_PE_2_SV_	0.875785	0.831331	0.896404
																														MetazoaPoriferaEP00117Syconciliatum_4794137_MOXD2_MOUSE_DBH_like_monooxygenase_protein_2_OS_Mus_musculus_OX_10090_GN_Moxd2_PE_2_SV_	0.018868		MetazoaVertebrateMonodelphisdomestica_6511242_MOXD2_MOUSE_DBH_like_monooxygenase_protein_2_OS_Mus_musculus_OX_10090_GN_Moxd2_PE_2_SV_	0.718073	0.628996	0.750602		ChoanoflagellataEP00039Didymoecacostata_10872523_MOXD2_DANRE_DBH_like_monooxygenase_protein_2_homolog_OS_Danio_rerio_OX_7955_GN_moxd2_PE_2_SV_	0.875785	0.831331	0.896404
																														MetazoaPlacozoaHoilungiahongkongensis_4548721_MOXD1_CHICK_DBH_like_monooxygenase_protein_1_OS_Gallus_gallus_OX_9031_GN_MOXD1_PE_2_SV_	0.018783		MetazoaVertebrateMonodelphisdomestica_6511287_MOXD2_MOUSE_DBH_like_monooxygenase_protein_2_OS_Mus_musculus_OX_10090_GN_Moxd2_PE_2_SV_	0.718072	0.628996	0.750601		ChoanoflagellataEP00039Didymoecacostata_10873304_MOXD1_DANRE_DBH_like_monooxygenase_protein_1_homolog_OS_Danio_rerio_OX_7955_GN_moxd1_PE_2_SV_	0.875785	0.831331	0.896404
																														MetazoaPlacozoaHoilungiahongkongensis_4548722_MOXD1_CHICK_DBH_like_monooxygenase_protein_1_OS_Gallus_gallus_OX_9031_GN_MOXD1_PE_2_SV_	0.018783		MetazoaVertebrateHomosapiens_6451276_MOXD2_HUMAN_Putative_DBH_like_monooxygenase_protein_2_OS_Homo_sapiens_OX_9606_GN_MOXD2P_PE_5_SV_	0.71806	0.628979	0.75059		ChoanoflagellataEP00039Didymoecacostata_10877875_MOXD2_DANRE_DBH_like_monooxygenase_protein_2_homolog_OS_Danio_rerio_OX_7955_GN_moxd2_PE_2_SV_	0.875785	0.831331	0.896404
																														MetazoaPlacozoaHoilungiahongkongensis_4516931_MOXD1_MOUSE_DBH_like_monooxygenase_protein_1_OS_Mus_musculus_OX_10090_GN_Moxd1_PE_1_SV_	0.018452		MetazoaVertebrateMusmusculus_6539398_MOXD2_MOUSE_DBH_like_monooxygenase_protein_2_OS_Mus_musculus_OX_10090_GN_Moxd2_PE_2_SV_	0.71806	0.628979	0.75059		ChoanoflagellataEP00037Helgoecanana_10805014_MOXD2_DANRE_DBH_like_monooxygenase_protein_2_homolog_OS_Danio_rerio_OX_7955_GN_moxd2_PE_2_SV_	0.875782	0.831321	0.896402
																														MetazoaCnidariaFungiascutaria_3188388_MOXD1_MOUSE_DBH_like_monooxygenase_protein_1_OS_Mus_musculus_OX_10090_GN_Moxd1_PE_1_SV_	0.009615		MetazoaCnidariaNematostellavectensis_3373669_MOXD1_MOUSE_DBH_like_monooxygenase_protein_1_OS_Mus_musculus_OX_10090_GN_Moxd1_PE_1_SV_	0.717747	0.661536	0.754684		MetazoaCephaBranchiostomabelcheri_2815237_MOXD1_MOUSE_DBH_like_monooxygenase_protein_1_OS_Mus_musculus_OX_10090_GN_Moxd1_PE_1_SV_	0.875773	0.832482	0.894462
																														MetazoaCnidariaFungiascutaria_3202603_MOXD1_DANRE_DBH_like_monooxygenase_protein_1_homolog_OS_Danio_rerio_OX_7955_GN_moxd1_PE_2_SV_	0.009615		MetazoaCnidariaNematostellavectensis_008433MOXD1_MOUSE_DBH_like_monooxygenase_protein_1_OS_Mus_musculus_OX_10090_GN_Moxd1_PE_1_SV_	0.717747	0.661536	0.754684		MetazoaCephaBranchiostomabelcheri_2806374_MOXD1_CHICK_DBH_like_monooxygenase_protein_1_OS_Gallus_gallus_OX_9031_GN_MOXD1_PE_2_SV_	0.875768	0.83248	0.894459
																														MetazoaCnidariaStylophorapistillata_3683524_MOXD1_MOUSE_DBH_like_monooxygenase_protein_1_OS_Mus_musculus_OX_10090_GN_Moxd1_PE_1_SV_	0.009615		MetazoaCnidariaNematostellavectensis_3380307_MOXD1_DANRE_DBH_like_monooxygenase_protein_1_homolog_OS_Danio_rerio_OX_7955_GN_moxd1_PE_2_SV_	0.717747	0.661536	0.754684		MetazoaCephaBranchiostomabelcheri_2806403_MOXD1_DANRE_DBH_like_monooxygenase_protein_1_homolog_OS_Danio_rerio_OX_7955_GN_moxd1_PE_2_SV_	0.875767	0.832475	0.894458
																														MetazoaCnidariaFungiascutaria_3195732_DOPO_CANLF_Dopamine_beta_hydroxylase_OS_Canis_lupus_familiaris_OX_9615_GN_DBH_PE_2_SV_	0.009615		MetazoaCnidariaNematostellavectensis_007710MOXD1_MOUSE_DBH_like_monooxygenase_protein_1_OS_Mus_musculus_OX_10090_GN_Moxd1_PE_1_SV_	0.717747	0.661536	0.754684		RotosphaeridaEP00160Parvulariaatlantis_23174842_MOXD1_DANRE_DBH_like_monooxygenase_protein_1_homolog_OS_Danio_rerio_OX_7955_GN_moxd1_PE_2_SV_	0.874345	0.829205	0.895268
																														MetazoaCnidariaStylophorapistillata_3665059_MOXD1_MOUSE_DBH_like_monooxygenase_protein_1_OS_Mus_musculus_OX_10090_GN_Moxd1_PE_1_SV_	0.009615		MetazoaCnidariaFungiascutaria_3202603_MOXD1_DANRE_DBH_like_monooxygenase_protein_1_homolog_OS_Danio_rerio_OX_7955_GN_moxd1_PE_2_SV_	0.717699	0.661492	0.754646		IchthyosporeaAmoebidiumparasiticum_14559042_MOXD2_DANRE_DBH_like_monooxygenase_protein_2_homolog_OS_Danio_rerio_OX_7955_GN_moxd2_PE_2_SV_	0.873485	0.827015	0.894288
																														MetazoaCnidariaStylophorapistillata_3670452_MOXD1_DANRE_DBH_like_monooxygenase_protein_1_homolog_OS_Danio_rerio_OX_7955_GN_moxd1_PE_2_SV_	0.009615		MetazoaCnidariaFungiascutaria_3188388_MOXD1_MOUSE_DBH_like_monooxygenase_protein_1_OS_Mus_musculus_OX_10090_GN_Moxd1_PE_1_SV_	0.717698	0.661486	0.754645		MetazoaPlacozoaHoilungiahongkongensis_4538068_MOXD1_HUMAN_DBH_like_monooxygenase_protein_1_OS_Homo_sapiens_OX_9606_GN_MOXD1_PE_1_SV_	0.868531	0.819212	0.88689
																														MetazoaCnidariaFungiascutaria_3199795_MOXD1_DANRE_DBH_like_monooxygenase_protein_1_homolog_OS_Danio_rerio_OX_7955_GN_moxd1_PE_2_SV_	0.009615		MetazoaCnidariaStylophorapistillata_3683524_MOXD1_MOUSE_DBH_like_monooxygenase_protein_1_OS_Mus_musculus_OX_10090_GN_Moxd1_PE_1_SV_	0.717698	0.661486	0.754645		MetazoaPlacozoaHoilungiahongkongensis_4544231_MOX11_DROME_MOXD1_homolog_1_OS_Drosophila_melanogaster_OX_7227_GN_CG5235_PE_2_SV_	0.868531	0.819212	0.88689
																														MetazoaCnidariaNematostellavectensis_3373669_MOXD1_MOUSE_DBH_like_monooxygenase_protein_1_OS_Mus_musculus_OX_10090_GN_Moxd1_PE_1_SV_	0.009615		MetazoaCnidariaFungiascutaria_3199795_MOXD1_DANRE_DBH_like_monooxygenase_protein_1_homolog_OS_Danio_rerio_OX_7955_GN_moxd1_PE_2_SV_	0.717602	0.661403	0.754568		MetazoaPlacozoaHoilungiahongkongensis_4544230_MOXD1_HUMAN_DBH_like_monooxygenase_protein_1_OS_Homo_sapiens_OX_9606_GN_MOXD1_PE_1_SV_	0.868531	0.819212	0.88689
																														MetazoaCnidariaNematostellavectensis_008433MOXD1_MOUSE_DBH_like_monooxygenase_protein_1_OS_Mus_musculus_OX_10090_GN_Moxd1_PE_1_SV_	0.009615		MetazoaCnidariaStylophorapistillata_3665059_MOXD1_MOUSE_DBH_like_monooxygenase_protein_1_OS_Mus_musculus_OX_10090_GN_Moxd1_PE_1_SV_	0.7176	0.661416	0.754568		MetazoaRotiferaAdinetavaga_5174300_MOXD2_DANRE_DBH_like_monooxygenase_protein_2_homolog_OS_Danio_rerio_OX_7955_GN_moxd2_PE_2_SV_	0.867692	0.813675	0.890061
																														MetazoaCnidariaNematostellavectensis_3380307_MOXD1_DANRE_DBH_like_monooxygenase_protein_1_homolog_OS_Danio_rerio_OX_7955_GN_moxd1_PE_2_SV_	0.009615		MetazoaCnidariaStylophorapistillata_3682615_MOXD1_DANRE_DBH_like_monooxygenase_protein_1_homolog_OS_Danio_rerio_OX_7955_GN_moxd1_PE_2_SV_	0.717599	0.661299	0.754572		MetazoaRotiferaAdinetavaga_5210266_MOXD2_DANRE_DBH_like_monooxygenase_protein_2_homolog_OS_Danio_rerio_OX_7955_GN_moxd2_PE_2_SV_	0.867692	0.813675	0.890061
																														MetazoaCnidariaNematostellavectensis_007710MOXD1_MOUSE_DBH_like_monooxygenase_protein_1_OS_Mus_musculus_OX_10090_GN_Moxd1_PE_1_SV_	0.009615		MetazoaCnidariaStylophorapistillata_3683835_MOXD1_DANRE_DBH_like_monooxygenase_protein_1_homolog_OS_Danio_rerio_OX_7955_GN_moxd1_PE_2_SV_	0.717599	0.661299	0.754572		MetazoaRotiferaAdinetavaga_5175690_MOXD2_DANRE_DBH_like_monooxygenase_protein_2_homolog_OS_Danio_rerio_OX_7955_GN_moxd2_PE_2_SV_	0.867669	0.81375	0.890049
																														MetazoaCnidariaFungiascutaria_3189145_MOXD1_MOUSE_DBH_like_monooxygenase_protein_1_OS_Mus_musculus_OX_10090_GN_Moxd1_PE_1_SV_	0.009615		MetazoaCnidariaStylophorapistillata_3670452_MOXD1_DANRE_DBH_like_monooxygenase_protein_1_homolog_OS_Danio_rerio_OX_7955_GN_moxd1_PE_2_SV_	0.717597	0.661416	0.754565		MetazoaRotiferaAdinetavaga_5199828_MOXD2_DANRE_DBH_like_monooxygenase_protein_2_homolog_OS_Danio_rerio_OX_7955_GN_moxd2_PE_2_SV_	0.867669	0.81375	0.890049
																														MetazoaCnidariaStylophorapistillata_3667552_MOXD1_MOUSE_DBH_like_monooxygenase_protein_1_OS_Mus_musculus_OX_10090_GN_Moxd1_PE_1_SV_	0.009615		MetazoaCnidariaFungiascutaria_3195732_DOPO_CANLF_Dopamine_beta_hydroxylase_OS_Canis_lupus_familiaris_OX_9615_GN_DBH_PE_2_SV_	0.717583	0.661399	0.754554		MetazoaRotiferaAdinetavaga_5201155_MOXD2_DANRE_DBH_like_monooxygenase_protein_2_homolog_OS_Danio_rerio_OX_7955_GN_moxd2_PE_2_SV_	0.867646	0.813554	0.890017
																														MetazoaCnidariaFungiascutaria_3189552_MOXD1_MOUSE_DBH_like_monooxygenase_protein_1_OS_Mus_musculus_OX_10090_GN_Moxd1_PE_1_SV_	0.009615		MetazoaCnidariaNematostellavectensis_3378361_MOXD1_CHICK_DBH_like_monooxygenase_protein_1_OS_Gallus_gallus_OX_9031_GN_MOXD1_PE_2_SV_	0.716164	0.65826	0.753249		MetazoaRotiferaAdinetavaga_5194454_MOXD2_DANRE_DBH_like_monooxygenase_protein_2_homolog_OS_Danio_rerio_OX_7955_GN_moxd2_PE_2_SV_	0.86761	0.813626	0.889997
																														MetazoaCnidariaStylophorapistillata_3680935_MOXD1_DANRE_DBH_like_monooxygenase_protein_1_homolog_OS_Danio_rerio_OX_7955_GN_moxd1_PE_2_SV_	0.009615		MetazoaCnidariaNematostellavectensis_001576MOXD1_CHICK_DBH_like_monooxygenase_protein_1_OS_Gallus_gallus_OX_9031_GN_MOXD1_PE_2_SV_	0.716164	0.65826	0.753249		MetazoaRotiferaAdinetavaga_5215441_MOXD2_DANRE_DBH_like_monooxygenase_protein_2_homolog_OS_Danio_rerio_OX_7955_GN_moxd2_PE_2_SV_	0.867572	0.813555	0.889961
																														MetazoaMolluscaEP00105Crassostreagigas_4125667_MOXD1_CHICK_DBH_like_monooxygenase_protein_1_OS_Gallus_gallus_OX_9031_GN_MOXD1_PE_2_SV_	0.009434		MetazoaCnidariaNematostellavectensis_3393591_MOXD1_MOUSE_DBH_like_monooxygenase_protein_1_OS_Mus_musculus_OX_10090_GN_Moxd1_PE_1_SV_	0.716134	0.658221	0.753227		MetazoaRotiferaAdinetavaga_5219970_MOXD2_DANRE_DBH_like_monooxygenase_protein_2_homolog_OS_Danio_rerio_OX_7955_GN_moxd2_PE_2_SV_	0.867572	0.813555	0.889961
																														MetazoaPlacozoaEP00114TrichoplaxspH2_4511399_MOXD1_MOUSE_DBH_like_monooxygenase_protein_1_OS_Mus_musculus_OX_10090_GN_Moxd1_PE_1_SV_	0.009259		MetazoaCnidariaNematostellavectensis_3376853_MOXD1_MOUSE_DBH_like_monooxygenase_protein_1_OS_Mus_musculus_OX_10090_GN_Moxd1_PE_1_SV_	0.716132	0.65822	0.753225		MetazoaRotiferaAdinetavaga_5173216_MOXD2_DANRE_DBH_like_monooxygenase_protein_2_homolog_OS_Danio_rerio_OX_7955_GN_moxd2_PE_2_SV_	0.867559	0.813504	0.889933
																														MetazoaPlacozoaHoilungiahongkongensis_4535051_MOXD1_MOUSE_DBH_like_monooxygenase_protein_1_OS_Mus_musculus_OX_10090_GN_Moxd1_PE_1_SV_	0.009259		MetazoaCnidariaNematostellavectensis_3395051_MOXD1_CHICK_DBH_like_monooxygenase_protein_1_OS_Gallus_gallus_OX_9031_GN_MOXD1_PE_2_SV_	0.716118	0.658207	0.753214		MetazoaRotiferaAdinetavaga_5178053_MOXD2_DANRE_DBH_like_monooxygenase_protein_2_homolog_OS_Danio_rerio_OX_7955_GN_moxd2_PE_2_SV_	0.867559	0.813504	0.889933
																														MetazoaPlacozoaHoilungiahongkongensis_4535052_MOXD1_MOUSE_DBH_like_monooxygenase_protein_1_OS_Mus_musculus_OX_10090_GN_Moxd1_PE_1_SV_	0.009259		MetazoaCnidariaNematostellavectensis_002529MOXD1_MOUSE_DBH_like_monooxygenase_protein_1_OS_Mus_musculus_OX_10090_GN_Moxd1_PE_1_SV_	0.716116	0.658204	0.753213		MetazoaRotiferaAdinetavaga_5187640_MOXD2_DANRE_DBH_like_monooxygenase_protein_2_homolog_OS_Danio_rerio_OX_7955_GN_moxd2_PE_2_SV_	0.867494	0.813561	0.889898
																														MetazoaPlacozoaHoilungiahongkongensis_4535053_DOPO_BOVIN_Dopamine_beta_hydroxylase_OS_Bos_taurus_OX_9913_GN_DBH_PE_1_SV_	0.009259		MetazoaCnidariaFungiascutaria_3189552_MOXD1_MOUSE_DBH_like_monooxygenase_protein_1_OS_Mus_musculus_OX_10090_GN_Moxd1_PE_1_SV_	0.716016	0.65794	0.753151		MetazoaRotiferaAdinetavaga_5190701_MOXD2_DANRE_DBH_like_monooxygenase_protein_2_homolog_OS_Danio_rerio_OX_7955_GN_moxd2_PE_2_SV_	0.867494	0.813561	0.889898
																														MetazoaMolluscaEP00107Lottiagigantea_4184311_TEMPT_APLCA_Temptin_OS_Aplysia_californica_OX_6500_PE_1_SV_	0.009009		MetazoaCnidariaStylophorapistillata_3680935_MOXD1_DANRE_DBH_like_monooxygenase_protein_1_homolog_OS_Danio_rerio_OX_7955_GN_moxd1_PE_2_SV_	0.716016	0.65794	0.753151		MetazoaRotiferaAdinetavaga_5179396_MOXD2_DANRE_DBH_like_monooxygenase_protein_2_homolog_OS_Danio_rerio_OX_7955_GN_moxd2_PE_2_SV_	0.867027	0.812853	0.889449
																														MetazoaPlacozoaEP00114TrichoplaxspH2_4511397_MOXD1_MOUSE_DBH_like_monooxygenase_protein_1_OS_Mus_musculus_OX_10090_GN_Moxd1_PE_1_SV_	0.008621		MetazoaCnidariaFungiascutaria_3189145_MOXD1_MOUSE_DBH_like_monooxygenase_protein_1_OS_Mus_musculus_OX_10090_GN_Moxd1_PE_1_SV_	0.716014	0.657935	0.75315		MetazoaRotiferaAdinetavaga_5187807_TBH1_CAEEL_Tyramine_beta_hydroxylase_OS_Caenorhabditis_elegans_OX_6239_GN_tbh_1_PE_1_SV_	0.866924	0.812889	0.889421
																														MetazoaPoriferaEP00117Syconciliatum_4763592_TEMPT_APLCA_Temptin_OS_Aplysia_californica_OX_6500_PE_1_SV_	0		MetazoaCnidariaStylophorapistillata_3667552_MOXD1_MOUSE_DBH_like_monooxygenase_protein_1_OS_Mus_musculus_OX_10090_GN_Moxd1_PE_1_SV_	0.716014	0.657935	0.75315		MetazoaCephaBranchiostomabelcheri_2807097_MOXD1_DANRE_DBH_like_monooxygenase_protein_1_homolog_OS_Danio_rerio_OX_7955_GN_moxd1_PE_2_SV_	0.861203	0.819279	0.88296
																														MetazoaPoriferaEP00117Syconciliatum_4775692_DOPO_BOVIN_Dopamine_beta_hydroxylase_OS_Bos_taurus_OX_9913_GN_DBH_PE_1_SV_	0		MetazoaVertebrateHomosapiens_6454259_DOPO_HUMAN_Dopamine_beta_hydroxylase_OS_Homo_sapiens_OX_9606_GN_DBH_PE_1_SV_	0.714929	0.643689	0.749595		MetazoaArthropodaStegodyphusmimosarum_1169334_MOXD1_DANRE_DBH_like_monooxygenase_protein_1_homolog_OS_Danio_rerio_OX_7955_GN_moxd1_PE_2_SV_	0.859781	0.814217	0.879219
																														MetazoaPoriferaEP00117Syconciliatum_4779304_DOPO_BOVIN_Dopamine_beta_hydroxylase_OS_Bos_taurus_OX_9913_GN_DBH_PE_1_SV_	0		MetazoaVertebrateMusmusculus_6537765_DOPO_MOUSE_Dopamine_beta_hydroxylase_OS_Mus_musculus_OX_10090_GN_Dbh_PE_1_SV_	0.714929	0.643689	0.749595		MetazoaArthropodaStegodyphusmimosarum_1162516_MOXD1_CHICK_DBH_like_monooxygenase_protein_1_OS_Gallus_gallus_OX_9031_GN_MOXD1_PE_2_SV_	0.859731	0.814108	0.879135
																														MetazoaPoriferaEP00117Syconciliatum_4777811_DOPO_BOVIN_Dopamine_beta_hydroxylase_OS_Bos_taurus_OX_9913_GN_DBH_PE_1_SV_	0		MetazoaVertebrateMonodelphisdomestica_6491945_DOPO_HORSE_Dopamine_beta_hydroxylase_OS_Equus_caballus_OX_9796_GN_DBH_PE_2_SV_	0.714915	0.643659	0.749586		MetazoaCephaBranchiostomabelcheri_2808777_MOXD1_DANRE_DBH_like_monooxygenase_protein_1_homolog_OS_Danio_rerio_OX_7955_GN_moxd1_PE_2_SV_	0.859076	0.81808	0.881191
																														MetazoaMolluscaEP00105Crassostreagigas_4128431_MOX11_DROME_MOXD1_homolog_1_OS_Drosophila_melanogaster_OX_7227_GN_CG5235_PE_2_SV_	0		MetazoaVertebrateEP00066Takifugurubripes_5693348_DOPO_BOVIN_Dopamine_beta_hydroxylase_OS_Bos_taurus_OX_9913_GN_DBH_PE_1_SV_	0.714826	0.643703	0.749527		MetazoaEchinodermataAcanthasterplanci_3782048_MOXD1_MOUSE_DBH_like_monooxygenase_protein_1_OS_Mus_musculus_OX_10090_GN_Moxd1_PE_1_SV_	0.858803	0.794111	0.881453
																														MetazoaMolluscaEP00105Crassostreagigas_4134005_TBH1_CAEBR_Tyramine_beta_hydroxylase_OS_Caenorhabditis_briggsae_OX_6238_GN_tbh_1_PE_3_SV_	0		MetazoaVertebrateEP00066Takifugurubripes_5710530_DOPO_BOVIN_Dopamine_beta_hydroxylase_OS_Bos_taurus_OX_9913_GN_DBH_PE_1_SV_	0.714826	0.643703	0.749527		MetazoaCnidariaFungiascutaria_3201119_MOXD2_DANRE_DBH_like_monooxygenase_protein_2_homolog_OS_Danio_rerio_OX_7955_GN_moxd2_PE_2_SV_	0.846479	0.785054	0.870614
																														MetazoaMolluscaEP00105Crassostreagigas_4140263_MOXD2_DANRE_DBH_like_monooxygenase_protein_2_homolog_OS_Danio_rerio_OX_7955_GN_moxd2_PE_2_SV_	0		MetazoaVertebrateEP00067Daniorerio_5721422_DOPO_BOVIN_Dopamine_beta_hydroxylase_OS_Bos_taurus_OX_9913_GN_DBH_PE_1_SV_	0.714826	0.643703	0.749527		MetazoaCnidariaFungiascutaria_3201120_MOXD2_DANRE_DBH_like_monooxygenase_protein_2_homolog_OS_Danio_rerio_OX_7955_GN_moxd2_PE_2_SV_	0.846479	0.785054	0.870614
																														MetazoaMolluscaEP00107Lottiagigantea_4191498_TEMPT_APLCA_Temptin_OS_Aplysia_californica_OX_6500_PE_1_SV_	0		MetazoaVertebrateCallorhinchusmilii_5517239_DOPO_BOVIN_Dopamine_beta_hydroxylase_OS_Bos_taurus_OX_9913_GN_DBH_PE_1_SV_	0.714533	0.643267	0.749295		MetazoaCnidariaFungiascutaria_3186424_MOXD2_DANRE_DBH_like_monooxygenase_protein_2_homolog_OS_Danio_rerio_OX_7955_GN_moxd2_PE_2_SV_	0.846435	0.785001	0.870572
																														MetazoaMolluscaEP00107Lottiagigantea_4191502_DOPO_BOVIN_Dopamine_beta_hydroxylase_OS_Bos_taurus_OX_9913_GN_DBH_PE_1_SV_	0		MetazoaVertebrateAnoliscarolinensis_6342389_DOPO_HORSE_Dopamine_beta_hydroxylase_OS_Equus_caballus_OX_9796_GN_DBH_PE_2_SV_	0.714478	0.643089	0.749166		MetazoaPoriferaEP00117Syconciliatum_4769770_ENSP00000263388_ENSG00000074181_NOTCH3_Co_activator/repressor	0.846435	0.785001	0.870572
																														MetazoaMolluscaEP00107Lottiagigantea_4193483_TEMPT_APLCA_Temptin_OS_Aplysia_californica_OX_6500_PE_1_SV_	0		MetazoaVertebrateGallusgallus_6411466_DOPO_BOVIN_Dopamine_beta_hydroxylase_OS_Bos_taurus_OX_9913_GN_DBH_PE_1_SV_	0.714264	0.643137	0.749066		MetazoaVertebrateHomosapiens_6454259_DOPO_HUMAN_Dopamine_beta_hydroxylase_OS_Homo_sapiens_OX_9606_GN_DBH_PE_1_SV_	0.839852	0.788644	0.868101
																														MetazoaMolluscaEP00107Lottiagigantea_4179551_MOXD1_CHICK_DBH_like_monooxygenase_protein_1_OS_Gallus_gallus_OX_9031_GN_MOXD1_PE_2_SV_	0		MetazoaVertebrateLatimeriachalumnae_5770793_DOPO_HORSE_Dopamine_beta_hydroxylase_OS_Equus_caballus_OX_9796_GN_DBH_PE_2_SV_	0.71423	0.643004	0.748974		MetazoaVertebrateMusmusculus_6537765_DOPO_MOUSE_Dopamine_beta_hydroxylase_OS_Mus_musculus_OX_10090_GN_Dbh_PE_1_SV_	0.839852	0.788644	0.868101
																														MetazoaMolluscaEP00107Lottiagigantea_4191127_TBH1_CAEEL_Tyramine_beta_hydroxylase_OS_Caenorhabditis_elegans_OX_6239_GN_tbh_1_PE_1_SV_	0		MetazoaVertebrateEP00079Xenopustropicalis_6356368_DOPO_BOVIN_Dopamine_beta_hydroxylase_OS_Bos_taurus_OX_9913_GN_DBH_PE_1_SV_	0.714168	0.643175	0.74903		MetazoaVertebrateMonodelphisdomestica_6491945_DOPO_HORSE_Dopamine_beta_hydroxylase_OS_Equus_caballus_OX_9796_GN_DBH_PE_2_SV_	0.839849	0.788636	0.868098
																														MetazoaMolluscaEP00107Lottiagigantea_4191219_TBH1_CAEBR_Tyramine_beta_hydroxylase_OS_Caenorhabditis_briggsae_OX_6238_GN_tbh_1_PE_3_SV_	0		MetazoaEchinodermataAcanthasterplanci_3792890_DOPO_MOUSE_Dopamine_beta_hydroxylase_OS_Mus_musculus_OX_10090_GN_Dbh_PE_1_SV_	0.714001	0.640998	0.748534		MetazoaVertebrateEP00066Takifugurubripes_5693348_DOPO_BOVIN_Dopamine_beta_hydroxylase_OS_Bos_taurus_OX_9913_GN_DBH_PE_1_SV_	0.839848	0.788675	0.868114
																														MetazoaMolluscaEP00107Lottiagigantea_4190158_TEMPT_APLCA_Temptin_OS_Aplysia_californica_OX_6500_PE_1_SV_	0		MetazoaEchStrongylocentrotuspurpuratus_3835328_DOPO_BOVIN_Dopamine_beta_hydroxylase_OS_Bos_taurus_OX_9913_GN_DBH_PE_1_SV_	0.714001	0.640998	0.748534		MetazoaVertebrateEP00066Takifugurubripes_5710530_DOPO_BOVIN_Dopamine_beta_hydroxylase_OS_Bos_taurus_OX_9913_GN_DBH_PE_1_SV_	0.839848	0.788675	0.868114
																														MetazoaMolluscaEP00107Lottiagigantea_4190174_TEMPT_APLCA_Temptin_OS_Aplysia_californica_OX_6500_PE_1_SV_	0		MetazoaCephaBranchiostomabelcheri_2796635_DOPO_MOUSE_Dopamine_beta_hydroxylase_OS_Mus_musculus_OX_10090_GN_Dbh_PE_1_SV_	0.713544	0.640738	0.748263		MetazoaVertebrateEP00067Daniorerio_5721422_DOPO_BOVIN_Dopamine_beta_hydroxylase_OS_Bos_taurus_OX_9913_GN_DBH_PE_1_SV_	0.839848	0.788675	0.868114
																														MetazoaPlacozoaHoilungiahongkongensis_4561682_MOXD1_DANRE_DBH_like_monooxygenase_protein_1_homolog_OS_Danio_rerio_OX_7955_GN_moxd1_PE_2_SV_	0		MetazoaAnnelidaEP00103Capitellateleta_75271_DOPO_BOVIN_Dopamine_beta_hydroxylase_OS_Bos_taurus_OX_9913_GN_DBH_PE_1_SV_	0.71353	0.641366	0.748397		MetazoaVertebrateEP00079Xenopustropicalis_6356368_DOPO_BOVIN_Dopamine_beta_hydroxylase_OS_Bos_taurus_OX_9913_GN_DBH_PE_1_SV_	0.839788	0.78856	0.868119
																														MetazoaPlacozoaHoilungiahongkongensis_4561683_MOXD1_DANRE_DBH_like_monooxygenase_protein_1_homolog_OS_Danio_rerio_OX_7955_GN_moxd1_PE_2_SV_	0		MetazoaAnnelidaHelobdellarobusta_104688_DOPO_HUMAN_Dopamine_beta_hydroxylase_OS_Homo_sapiens_OX_9606_GN_DBH_PE_1_SV_	0.713496	0.641341	0.748372		MetazoaEchinodermataAcanthasterplanci_3792890_DOPO_MOUSE_Dopamine_beta_hydroxylase_OS_Mus_musculus_OX_10090_GN_Dbh_PE_1_SV_	0.839644	0.786823	0.867622
																														MetazoaPlacozoaEP00114TrichoplaxspH2_4511400_MOXD1_MOUSE_DBH_like_monooxygenase_protein_1_OS_Mus_musculus_OX_10090_GN_Moxd1_PE_1_SV_	0		MetazoaMolluscaEP00107Lottiagigantea_4190392_DOPO_BOVIN_Dopamine_beta_hydroxylase_OS_Bos_taurus_OX_9913_GN_DBH_PE_1_SV_	0.713433	0.641151	0.748297		MetazoaEchStrongylocentrotuspurpuratus_3835328_DOPO_BOVIN_Dopamine_beta_hydroxylase_OS_Bos_taurus_OX_9913_GN_DBH_PE_1_SV_	0.839644	0.786823	0.867622
																														MetazoaPlacozoaEP00114TrichoplaxspH2_4511401_MOXD1_MOUSE_DBH_like_monooxygenase_protein_1_OS_Mus_musculus_OX_10090_GN_Moxd1_PE_1_SV_	0		MetazoaMolluscaEP00105Crassostreagigas_4120680_DOPO_HUMAN_Dopamine_beta_hydroxylase_OS_Homo_sapiens_OX_9606_GN_DBH_PE_1_SV_	0.713125	0.640397	0.747952		MetazoaCephaBranchiostomabelcheri_2796635_DOPO_MOUSE_Dopamine_beta_hydroxylase_OS_Mus_musculus_OX_10090_GN_Dbh_PE_1_SV_	0.839622	0.786767	0.867606
																														MetazoaPlacozoaHoilungiahongkongensis_4579913_MOXD1_MOUSE_DBH_like_monooxygenase_protein_1_OS_Mus_musculus_OX_10090_GN_Moxd1_PE_1_SV_	0		MetazoaCnidariaLucernariaquadricornis_37909_MOXD1_DANRE_DBH_like_monooxygenase_protein_1_homolog_OS_Danio_rerio_OX_7955_GN_moxd1_PE_2_SV_	0.712684	0.650128	0.748477		MetazoaVertebrateGallusgallus_6411466_DOPO_BOVIN_Dopamine_beta_hydroxylase_OS_Bos_taurus_OX_9913_GN_DBH_PE_1_SV_	0.839467	0.788323	0.867855
																														MetazoaPlacozoaHoilungiahongkongensis_4579914_MOXD2_DANRE_DBH_like_monooxygenase_protein_2_homolog_OS_Danio_rerio_OX_7955_GN_moxd2_PE_2_SV_	0		MetazoaCnidariaLucernariaquadricornis_44485_MOXD1_MOUSE_DBH_like_monooxygenase_protein_1_OS_Mus_musculus_OX_10090_GN_Moxd1_PE_1_SV_	0.712684	0.650128	0.748477		MetazoaVertebrateAnoliscarolinensis_6342389_DOPO_HORSE_Dopamine_beta_hydroxylase_OS_Equus_caballus_OX_9796_GN_DBH_PE_2_SV_	0.839411	0.788056	0.867681
																														MetazoaPlacozoaHoilungiahongkongensis_4579915_MOXD1_MOUSE_DBH_like_monooxygenase_protein_1_OS_Mus_musculus_OX_10090_GN_Moxd1_PE_1_SV_	0		MetazoaCnidariaLucernariaquadricornis_73721_MOXD1_DANRE_DBH_like_monooxygenase_protein_1_homolog_OS_Danio_rerio_OX_7955_GN_moxd1_PE_2_SV_	0.712684	0.650123	0.748475		MetazoaVertebrateLatimeriachalumnae_5770793_DOPO_HORSE_Dopamine_beta_hydroxylase_OS_Equus_caballus_OX_9796_GN_DBH_PE_2_SV_	0.839313	0.788011	0.867616
																														MetazoaPlacozoaEP00114TrichoplaxspH2_4504870_MOXD1_DANRE_DBH_like_monooxygenase_protein_1_homolog_OS_Danio_rerio_OX_7955_GN_moxd1_PE_2_SV_	0		MetazoaCnidariaLucernariaquadricornis_73722_MOXD1_DANRE_DBH_like_monooxygenase_protein_1_homolog_OS_Danio_rerio_OX_7955_GN_moxd1_PE_2_SV_	0.712684	0.650123	0.748475		MetazoaVertebrateCallorhinchusmilii_5517239_DOPO_BOVIN_Dopamine_beta_hydroxylase_OS_Bos_taurus_OX_9913_GN_DBH_PE_1_SV_	0.839226	0.788111	0.867627
																														MetazoaPlacozoaHoilungiahongkongensis_4525203_MOXD1_MOUSE_DBH_like_monooxygenase_protein_1_OS_Mus_musculus_OX_10090_GN_Moxd1_PE_1_SV_	0		MetazoaCnidariaAureliaGenome_3053210_MOXD1_MOUSE_DBH_like_monooxygenase_protein_1_OS_Mus_musculus_OX_10090_GN_Moxd1_PE_1_SV_	0.712666	0.650101	0.748477		MetazoaAnnelidaEP00103Capitellateleta_75271_DOPO_BOVIN_Dopamine_beta_hydroxylase_OS_Bos_taurus_OX_9913_GN_DBH_PE_1_SV_	0.838895	0.787492	0.867397
																														MetazoaPlacozoaHoilungiahongkongensis_4525204_MOXD1_MOUSE_DBH_like_monooxygenase_protein_1_OS_Mus_musculus_OX_10090_GN_Moxd1_PE_1_SV_	0		MetazoaCnidariaAureliaGenome_3074810_MOXD1_DANRE_DBH_like_monooxygenase_protein_1_homolog_OS_Danio_rerio_OX_7955_GN_moxd1_PE_2_SV_	0.712666	0.650101	0.748477		MetazoaAnnelidaHelobdellarobusta_104688_DOPO_HUMAN_Dopamine_beta_hydroxylase_OS_Homo_sapiens_OX_9606_GN_DBH_PE_1_SV_	0.838895	0.787492	0.867397
																														MetazoaPlacozoaHoilungiahongkongensis_4525206_MOXD1_MOUSE_DBH_like_monooxygenase_protein_1_OS_Mus_musculus_OX_10090_GN_Moxd1_PE_1_SV_	0		MetazoaCnidariaLucernariaquadricornis_32629_MOXD1_MOUSE_DBH_like_monooxygenase_protein_1_OS_Mus_musculus_OX_10090_GN_Moxd1_PE_1_SV_	0.712657	0.650086	0.748457		MetazoaMolluscaEP00107Lottiagigantea_4190392_DOPO_BOVIN_Dopamine_beta_hydroxylase_OS_Bos_taurus_OX_9913_GN_DBH_PE_1_SV_	0.838857	0.787448	0.867366
																														MetazoaPlacozoaHoilungiahongkongensis_4525205_MOXD1_MOUSE_DBH_like_monooxygenase_protein_1_OS_Mus_musculus_OX_10090_GN_Moxd1_PE_1_SV_	0		MetazoaCnidariaLucernariaquadricornis_73727_MOXD1_DANRE_DBH_like_monooxygenase_protein_1_homolog_OS_Danio_rerio_OX_7955_GN_moxd1_PE_2_SV_	0.712657	0.650064	0.748451		MetazoaMolluscaEP00105Crassostreagigas_4120680_DOPO_HUMAN_Dopamine_beta_hydroxylase_OS_Homo_sapiens_OX_9606_GN_DBH_PE_1_SV_	0.838843	0.7874	0.867352
																														MetazoaPlacozoaHoilungiahongkongensis_4549586_MOXD1_HUMAN_DBH_like_monooxygenase_protein_1_OS_Homo_sapiens_OX_9606_GN_MOXD1_PE_1_SV_	0		MetazoaArthropodaStegodyphusmimosarum_1146429_DOPO_HUMAN_Dopamine_beta_hydroxylase_OS_Homo_sapiens_OX_9606_GN_DBH_PE_1_SV_	0.71264	0.641015	0.747704		MetazoaArthropodaDrosophilamelanogaster_245616_TBH1_DROME_Tyramine_beta_hydroxylase_OS_Drosophila_melanogaster_OX_7227_GN_Tbh_PE_1_SV_	0.83884	0.787212	0.867313
																														MetazoaPlacozoaHoilungiahongkongensis_4549587_MOXD1_HUMAN_DBH_like_monooxygenase_protein_1_OS_Homo_sapiens_OX_9606_GN_MOXD1_PE_1_SV_	0		MetazoaArthropodaDaphniapulex_213640_DOPO_BOVIN_Dopamine_beta_hydroxylase_OS_Bos_taurus_OX_9913_GN_DBH_PE_1_SV_	0.712628	0.641011	0.747691		MetazoaArthropodaStegodyphusmimosarum_1146429_DOPO_HUMAN_Dopamine_beta_hydroxylase_OS_Homo_sapiens_OX_9606_GN_DBH_PE_1_SV_	0.838831	0.78722	0.867312
																														MetazoaPlacozoaHoilungiahongkongensis_4549588_	0		MetazoaArthropodaDrosophilamelanogaster_245616_TBH1_DROME_Tyramine_beta_hydroxylase_OS_Drosophila_melanogaster_OX_7227_GN_Tbh_PE_1_SV_	0.712589	0.640905	0.747654		MetazoaArthropodaDaphniapulex_213640_DOPO_BOVIN_Dopamine_beta_hydroxylase_OS_Bos_taurus_OX_9913_GN_DBH_PE_1_SV_	0.838813	0.787195	0.867293
																														MetazoaPlacozoaHoilungiahongkongensis_4576680_MOXD2_DANRE_DBH_like_monooxygenase_protein_2_homolog_OS_Danio_rerio_OX_7955_GN_moxd2_PE_2_SV_	0		MetazoaCnidariaLucernariaquadricornis_62734_MOXD1_DANRE_DBH_like_monooxygenase_protein_1_homolog_OS_Danio_rerio_OX_7955_GN_moxd1_PE_2_SV_	0.712466	0.649547	0.748292		MetazoaCnidariaParamuriceabiscaya_425251_DOPO_BOVIN_Dopamine_beta_hydroxylase_OS_Bos_taurus_OX_9913_GN_DBH_PE_1_SV_	0.838777	0.787026	0.867248
																														MetazoaPlacozoaHoilungiahongkongensis_4576684_MOXD1_DANRE_DBH_like_monooxygenase_protein_1_homolog_OS_Danio_rerio_OX_7955_GN_moxd1_PE_2_SV_	0		MetazoaCnidariaAureliaGenome_3068663_MOXD1_MOUSE_DBH_like_monooxygenase_protein_1_OS_Mus_musculus_OX_10090_GN_Moxd1_PE_1_SV_	0.712443	0.649795	0.748253		MetazoaNematodaCaenorhabditiselegans_4384555_TBH1_CAEEL_Tyramine_beta_hydroxylase_OS_Caenorhabditis_elegans_OX_6239_GN_tbh_1_PE_1_SV_	0.837671	0.784106	0.865725
																														MetazoaPlacozoaHoilungiahongkongensis_4576683_MOXD1_DANRE_DBH_like_monooxygenase_protein_1_homolog_OS_Danio_rerio_OX_7955_GN_moxd1_PE_2_SV_	0		MetazoaCnidariaCyaneanozakii_2475_MOXD1_DANRE_DBH_like_monooxygenase_protein_1_homolog_OS_Danio_rerio_OX_7955_GN_moxd1_PE_2_SV_	0.712434	0.649794	0.748251		MetazoaNematodaCaenorhabditiselegans_4387057_TBH1_CAEEL_Tyramine_beta_hydroxylase_OS_Caenorhabditis_elegans_OX_6239_GN_tbh_1_PE_1_SV_	0.837671	0.784106	0.865725
																														MetazoaPlacozoaHoilungiahongkongensis_4576685_MOXD1_DANRE_DBH_like_monooxygenase_protein_1_homolog_OS_Danio_rerio_OX_7955_GN_moxd1_PE_2_SV_	0		MetazoaCnidariaAureliaGenome_3053208_MOXD1_DANRE_DBH_like_monooxygenase_protein_1_homolog_OS_Danio_rerio_OX_7955_GN_moxd1_PE_2_SV_	0.712427	0.649782	0.74824		MetazoaBrachiopodaLingulaunguis_1296170_DOPO_MOUSE_Dopamine_beta_hydroxylase_OS_Mus_musculus_OX_10090_GN_Dbh_PE_1_SV_	0.83725	0.786013	0.866126
																														MetazoaPlacozoaHoilungiahongkongensis_4573617_DOPO_BOVIN_Dopamine_beta_hydroxylase_OS_Bos_taurus_OX_9913_GN_DBH_PE_1_SV_	0		MetazoaCnidariaParamuriceabiscaya_425251_DOPO_BOVIN_Dopamine_beta_hydroxylase_OS_Bos_taurus_OX_9913_GN_DBH_PE_1_SV_	0.712421	0.639944	0.747332		MetazoaBrachiopodaLingulaunguis_1301273_DOPO_MOUSE_Dopamine_beta_hydroxylase_OS_Mus_musculus_OX_10090_GN_Dbh_PE_1_SV_	0.83725	0.786013	0.866126
																														MetazoaPlacozoaHoilungiahongkongensis_4573620_MOXD1_MOUSE_DBH_like_monooxygenase_protein_1_OS_Mus_musculus_OX_10090_GN_Moxd1_PE_1_SV_	0		MetazoaRotiferaAdinetavaga_5185804_DOPO_MOUSE_Dopamine_beta_hydroxylase_OS_Mus_musculus_OX_10090_GN_Dbh_PE_1_SV_	0.712419	0.63991	0.747398		MetazoaRotiferaAdinetavaga_5185804_DOPO_MOUSE_Dopamine_beta_hydroxylase_OS_Mus_musculus_OX_10090_GN_Dbh_PE_1_SV_	0.836822	0.785812	0.865761
																														MetazoaPlacozoaHoilungiahongkongensis_4573618_DOPO_BOVIN_Dopamine_beta_hydroxylase_OS_Bos_taurus_OX_9913_GN_DBH_PE_1_SV_	0		MetazoaRotiferaAdinetavaga_5191558_DOPO_MOUSE_Dopamine_beta_hydroxylase_OS_Mus_musculus_OX_10090_GN_Dbh_PE_1_SV_	0.712419	0.63991	0.747398		MetazoaRotiferaAdinetavaga_5191558_DOPO_MOUSE_Dopamine_beta_hydroxylase_OS_Mus_musculus_OX_10090_GN_Dbh_PE_1_SV_	0.836822	0.785812	0.865761
																														MetazoaPlacozoaHoilungiahongkongensis_4573622_MOXD1_MOUSE_DBH_like_monooxygenase_protein_1_OS_Mus_musculus_OX_10090_GN_Moxd1_PE_1_SV_	0		MetazoaCnidariaCyaneanozakii_2474_MOXD1_DANRE_DBH_like_monooxygenase_protein_1_homolog_OS_Danio_rerio_OX_7955_GN_moxd1_PE_2_SV_	0.712413	0.6498	0.748247		MetazoaUrochordataCionaintestinalis_5354052_DOPO_HUMAN_Dopamine_beta_hydroxylase_OS_Homo_sapiens_OX_9606_GN_DBH_PE_1_SV_	0.835209	0.782799	0.863894
																														MetazoaPlacozoaHoilungiahongkongensis_4573627_MOXD1_MOUSE_DBH_like_monooxygenase_protein_1_OS_Mus_musculus_OX_10090_GN_Moxd1_PE_1_SV_	0		MetazoaCnidariaCyaneanozakii_12071_MOXD2_DANRE_DBH_like_monooxygenase_protein_2_homolog_OS_Danio_rerio_OX_7955_GN_moxd2_PE_2_SV_	0.7124	0.649521	0.748204		MetazoaCnidariaNematostellavectensis_3373669_MOXD1_MOUSE_DBH_like_monooxygenase_protein_1_OS_Mus_musculus_OX_10090_GN_Moxd1_PE_1_SV_	0.834889	0.797137	0.864266
																														MetazoaPlacozoaHoilungiahongkongensis_4573623_MOXD1_MOUSE_DBH_like_monooxygenase_protein_1_OS_Mus_musculus_OX_10090_GN_Moxd1_PE_1_SV_	0		MetazoaCnidariaCyaneanozakii_14068_MOXD1_MOUSE_DBH_like_monooxygenase_protein_1_OS_Mus_musculus_OX_10090_GN_Moxd1_PE_1_SV_	0.7124	0.649521	0.748204		MetazoaCnidariaNematostellavectensis_008433MOXD1_MOUSE_DBH_like_monooxygenase_protein_1_OS_Mus_musculus_OX_10090_GN_Moxd1_PE_1_SV_	0.834889	0.797137	0.864266
																														MetazoaPlacozoaHoilungiahongkongensis_4573626_MOXD1_MOUSE_DBH_like_monooxygenase_protein_1_OS_Mus_musculus_OX_10090_GN_Moxd1_PE_1_SV_	0		MetazoaCnidariaCyaneanozakii_21374_MOXD1_DANRE_DBH_like_monooxygenase_protein_1_homolog_OS_Danio_rerio_OX_7955_GN_moxd1_PE_2_SV_	0.7124	0.649521	0.748204		MetazoaCnidariaNematostellavectensis_3380307_MOXD1_DANRE_DBH_like_monooxygenase_protein_1_homolog_OS_Danio_rerio_OX_7955_GN_moxd1_PE_2_SV_	0.834889	0.797137	0.864266
																														MetazoaPlacozoaHoilungiahongkongensis_4573628_MOXD1_MOUSE_DBH_like_monooxygenase_protein_1_OS_Mus_musculus_OX_10090_GN_Moxd1_PE_1_SV_	0		MetazoaCnidariaLucernariaquadricornis_43417_MOXD1_DANRE_DBH_like_monooxygenase_protein_1_homolog_OS_Danio_rerio_OX_7955_GN_moxd1_PE_2_SV_	0.711395	0.648582	0.747431		MetazoaCnidariaNematostellavectensis_007710MOXD1_MOUSE_DBH_like_monooxygenase_protein_1_OS_Mus_musculus_OX_10090_GN_Moxd1_PE_1_SV_	0.834889	0.797137	0.864266
																														MetazoaPlacozoaHoilungiahongkongensis_4573625_MOXD1_DANRE_DBH_like_monooxygenase_protein_1_homolog_OS_Danio_rerio_OX_7955_GN_moxd1_PE_2_SV_	0		MetazoaCnidariaLucernariaquadricornis_61955_MOXD1_MOUSE_DBH_like_monooxygenase_protein_1_OS_Mus_musculus_OX_10090_GN_Moxd1_PE_1_SV_	0.711395	0.648582	0.747431		MetazoaCnidariaFungiascutaria_3202603_MOXD1_DANRE_DBH_like_monooxygenase_protein_1_homolog_OS_Danio_rerio_OX_7955_GN_moxd1_PE_2_SV_	0.834854	0.797065	0.864237
																														MetazoaPlacozoaHoilungiahongkongensis_4531521_MOXD1_DANRE_DBH_like_monooxygenase_protein_1_homolog_OS_Danio_rerio_OX_7955_GN_moxd1_PE_2_SV_	0		MetazoaCnidariaLucernariaquadricornis_61971_MOXD1_DANRE_DBH_like_monooxygenase_protein_1_homolog_OS_Danio_rerio_OX_7955_GN_moxd1_PE_2_SV_	0.711395	0.648582	0.747431		MetazoaCnidariaStylophorapistillata_3683524_MOXD1_MOUSE_DBH_like_monooxygenase_protein_1_OS_Mus_musculus_OX_10090_GN_Moxd1_PE_1_SV_	0.834854	0.797065	0.864237
																														MetazoaPlacozoaHoilungiahongkongensis_4531524_MOXD1_DANRE_DBH_like_monooxygenase_protein_1_homolog_OS_Danio_rerio_OX_7955_GN_moxd1_PE_2_SV_	0		MetazoaBrachiopodaLingulaunguis_1296170_DOPO_MOUSE_Dopamine_beta_hydroxylase_OS_Mus_musculus_OX_10090_GN_Dbh_PE_1_SV_	0.711381	0.639994	0.746756		MetazoaCnidariaFungiascutaria_3188388_MOXD1_MOUSE_DBH_like_monooxygenase_protein_1_OS_Mus_musculus_OX_10090_GN_Moxd1_PE_1_SV_	0.834853	0.797064	0.864237
																														MetazoaPlacozoaHoilungiahongkongensis_4531526_MOXD2_DANRE_DBH_like_monooxygenase_protein_2_homolog_OS_Danio_rerio_OX_7955_GN_moxd2_PE_2_SV_	0		MetazoaBrachiopodaLingulaunguis_1301273_DOPO_MOUSE_Dopamine_beta_hydroxylase_OS_Mus_musculus_OX_10090_GN_Dbh_PE_1_SV_	0.711381	0.639994	0.746756		MetazoaCnidariaStylophorapistillata_3682615_MOXD1_DANRE_DBH_like_monooxygenase_protein_1_homolog_OS_Danio_rerio_OX_7955_GN_moxd1_PE_2_SV_	0.834848	0.797045	0.864235
																														MetazoaPlacozoaHoilungiahongkongensis_4531528_MOXD2_DANRE_DBH_like_monooxygenase_protein_2_homolog_OS_Danio_rerio_OX_7955_GN_moxd2_PE_2_SV_	0		MetazoaNematodaCaenorhabditiselegans_4384555_TBH1_CAEEL_Tyramine_beta_hydroxylase_OS_Caenorhabditis_elegans_OX_6239_GN_tbh_1_PE_1_SV_	0.710257	0.637862	0.745145		MetazoaCnidariaStylophorapistillata_3683835_MOXD1_DANRE_DBH_like_monooxygenase_protein_1_homolog_OS_Danio_rerio_OX_7955_GN_moxd1_PE_2_SV_	0.834848	0.797045	0.864235
																														MetazoaPlacozoaHoilungiahongkongensis_4531530_MOXD1_DANRE_DBH_like_monooxygenase_protein_1_homolog_OS_Danio_rerio_OX_7955_GN_moxd1_PE_2_SV_	0		MetazoaNematodaCaenorhabditiselegans_4387057_TBH1_CAEEL_Tyramine_beta_hydroxylase_OS_Caenorhabditis_elegans_OX_6239_GN_tbh_1_PE_1_SV_	0.710257	0.637862	0.745145		MetazoaCnidariaStylophorapistillata_3665059_MOXD1_MOUSE_DBH_like_monooxygenase_protein_1_OS_Mus_musculus_OX_10090_GN_Moxd1_PE_1_SV_	0.834769	0.796989	0.864171
																														MetazoaPlacozoaHoilungiahongkongensis_4516933_MOXD1_MOUSE_DBH_like_monooxygenase_protein_1_OS_Mus_musculus_OX_10090_GN_Moxd1_PE_1_SV_	0		MetazoaCnidariaTripedaliacystophora_165295_MOXD1_DANRE_DBH_like_monooxygenase_protein_1_homolog_OS_Danio_rerio_OX_7955_GN_moxd1_PE_2_SV_	0.710054	0.647491	0.74625		MetazoaCnidariaFungiascutaria_3199795_MOXD1_DANRE_DBH_like_monooxygenase_protein_1_homolog_OS_Danio_rerio_OX_7955_GN_moxd1_PE_2_SV_	0.834756	0.796987	0.864161
																														MetazoaPlacozoaHoilungiahongkongensis_4516929_MOXD1_DANRE_DBH_like_monooxygenase_protein_1_homolog_OS_Danio_rerio_OX_7955_GN_moxd1_PE_2_SV_	0		MetazoaCnidariaTripedaliacystophora_167572_MOXD1_DANRE_DBH_like_monooxygenase_protein_1_homolog_OS_Danio_rerio_OX_7955_GN_moxd1_PE_2_SV_	0.710054	0.647491	0.74625		MetazoaCnidariaFungiascutaria_3195732_DOPO_CANLF_Dopamine_beta_hydroxylase_OS_Canis_lupus_familiaris_OX_9615_GN_DBH_PE_2_SV_	0.834752	0.796983	0.864157
																														MetazoaPlacozoaHoilungiahongkongensis_4516930_MOXD1_MOUSE_DBH_like_monooxygenase_protein_1_OS_Mus_musculus_OX_10090_GN_Moxd1_PE_1_SV_	0		IchthyosporeaAmoebidiumparasiticum_14559042_MOXD2_DANRE_DBH_like_monooxygenase_protein_2_homolog_OS_Danio_rerio_OX_7955_GN_moxd2_PE_2_SV_	0.709247	0.606232	0.741128		MetazoaCnidariaStylophorapistillata_3670452_MOXD1_DANRE_DBH_like_monooxygenase_protein_1_homolog_OS_Danio_rerio_OX_7955_GN_moxd1_PE_2_SV_	0.834742	0.79698	0.86415
																														MetazoaPlacozoaHoilungiahongkongensis_4516935_MOXD1_MOUSE_DBH_like_monooxygenase_protein_1_OS_Mus_musculus_OX_10090_GN_Moxd1_PE_1_SV_	0		MetazoaUrochordataCionaintestinalis_5354052_DOPO_HUMAN_Dopamine_beta_hydroxylase_OS_Homo_sapiens_OX_9606_GN_DBH_PE_1_SV_	0.70907	0.637007	0.744043		MetazoaCnidariaLucernariaquadricornis_73721_MOXD1_DANRE_DBH_like_monooxygenase_protein_1_homolog_OS_Danio_rerio_OX_7955_GN_moxd1_PE_2_SV_	0.834686	0.790076	0.862551
																														MetazoaPlacozoaHoilungiahongkongensis_4516936_	0		MetazoaRotiferaAdinetavaga_5201155_MOXD2_DANRE_DBH_like_monooxygenase_protein_2_homolog_OS_Danio_rerio_OX_7955_GN_moxd2_PE_2_SV_	0.708084	0.621761	0.744096		MetazoaCnidariaLucernariaquadricornis_73722_MOXD1_DANRE_DBH_like_monooxygenase_protein_1_homolog_OS_Danio_rerio_OX_7955_GN_moxd1_PE_2_SV_	0.834686	0.790076	0.862551
																														MetazoaBrachiopodaLingulaunguis_1279257_MOXD1_MOUSE_DBH_like_monooxygenase_protein_1_OS_Mus_musculus_OX_10090_GN_Moxd1_PE_1_SV_	0		MetazoaRotiferaAdinetavaga_5175690_MOXD2_DANRE_DBH_like_monooxygenase_protein_2_homolog_OS_Danio_rerio_OX_7955_GN_moxd2_PE_2_SV_	0.708078	0.622009	0.744119		MetazoaCnidariaLucernariaquadricornis_73727_MOXD1_DANRE_DBH_like_monooxygenase_protein_1_homolog_OS_Danio_rerio_OX_7955_GN_moxd1_PE_2_SV_	0.834681	0.790061	0.862546
																														MetazoaBrachiopodaLingulaunguis_1280646_MOXD1_MOUSE_DBH_like_monooxygenase_protein_1_OS_Mus_musculus_OX_10090_GN_Moxd1_PE_1_SV_	0		MetazoaRotiferaAdinetavaga_5199828_MOXD2_DANRE_DBH_like_monooxygenase_protein_2_homolog_OS_Danio_rerio_OX_7955_GN_moxd2_PE_2_SV_	0.708078	0.622009	0.744119		MetazoaCnidariaLucernariaquadricornis_37909_MOXD1_DANRE_DBH_like_monooxygenase_protein_1_homolog_OS_Danio_rerio_OX_7955_GN_moxd1_PE_2_SV_	0.834677	0.790065	0.862544
																														MetazoaBrachiopodaLingulaunguis_1280350_MOXD1_CHICK_DBH_like_monooxygenase_protein_1_OS_Gallus_gallus_OX_9031_GN_MOXD1_PE_2_SV_	0		MetazoaRotiferaAdinetavaga_5174300_MOXD2_DANRE_DBH_like_monooxygenase_protein_2_homolog_OS_Danio_rerio_OX_7955_GN_moxd2_PE_2_SV_	0.708042	0.621855	0.744068		MetazoaCnidariaLucernariaquadricornis_44485_MOXD1_MOUSE_DBH_like_monooxygenase_protein_1_OS_Mus_musculus_OX_10090_GN_Moxd1_PE_1_SV_	0.834677	0.790065	0.862544
																														MetazoaBrachiopodaLingulaunguis_1279689_MOXD1_MOUSE_DBH_like_monooxygenase_protein_1_OS_Mus_musculus_OX_10090_GN_Moxd1_PE_1_SV_	0		MetazoaRotiferaAdinetavaga_5210266_MOXD2_DANRE_DBH_like_monooxygenase_protein_2_homolog_OS_Danio_rerio_OX_7955_GN_moxd2_PE_2_SV_	0.708042	0.621855	0.744068		MetazoaCnidariaLucernariaquadricornis_32629_MOXD1_MOUSE_DBH_like_monooxygenase_protein_1_OS_Mus_musculus_OX_10090_GN_Moxd1_PE_1_SV_	0.834646	0.790018	0.862521
																														MetazoaBrachiopodaLingulaunguis_1285891_MOXD1_MOUSE_DBH_like_monooxygenase_protein_1_OS_Mus_musculus_OX_10090_GN_Moxd1_PE_1_SV_	0		MetazoaRotiferaAdinetavaga_5194454_MOXD2_DANRE_DBH_like_monooxygenase_protein_2_homolog_OS_Danio_rerio_OX_7955_GN_moxd2_PE_2_SV_	0.707926	0.62172	0.74397		MetazoaCnidariaLucernariaquadricornis_62734_MOXD1_DANRE_DBH_like_monooxygenase_protein_1_homolog_OS_Danio_rerio_OX_7955_GN_moxd1_PE_2_SV_	0.834625	0.789935	0.862502
																														MetazoaBrachiopodaLingulaunguis_1285868_MOX12_DROME_MOXD1_homolog_2_OS_Drosophila_melanogaster_OX_7227_GN_olf413_PE_2_SV_	0		MetazoaRotiferaAdinetavaga_5187640_MOXD2_DANRE_DBH_like_monooxygenase_protein_2_homolog_OS_Danio_rerio_OX_7955_GN_moxd2_PE_2_SV_	0.707882	0.621842	0.743918		MetazoaCnidariaCyaneanozakii_12071_MOXD2_DANRE_DBH_like_monooxygenase_protein_2_homolog_OS_Danio_rerio_OX_7955_GN_moxd2_PE_2_SV_	0.834587	0.789885	0.862462
																														MetazoaBrachiopodaLingulaunguis_1286114_MOXD1_MOUSE_DBH_like_monooxygenase_protein_1_OS_Mus_musculus_OX_10090_GN_Moxd1_PE_1_SV_	0		MetazoaRotiferaAdinetavaga_5190701_MOXD2_DANRE_DBH_like_monooxygenase_protein_2_homolog_OS_Danio_rerio_OX_7955_GN_moxd2_PE_2_SV_	0.707882	0.621842	0.743918		MetazoaCnidariaCyaneanozakii_14068_MOXD1_MOUSE_DBH_like_monooxygenase_protein_1_OS_Mus_musculus_OX_10090_GN_Moxd1_PE_1_SV_	0.834587	0.789885	0.862462
																														MetazoaBrachiopodaLingulaunguis_1285883_MOXD1_CHICK_DBH_like_monooxygenase_protein_1_OS_Gallus_gallus_OX_9031_GN_MOXD1_PE_2_SV_	0		MetazoaRotiferaAdinetavaga_5173216_MOXD2_DANRE_DBH_like_monooxygenase_protein_2_homolog_OS_Danio_rerio_OX_7955_GN_moxd2_PE_2_SV_	0.707849	0.621699	0.743851		MetazoaCnidariaCyaneanozakii_21374_MOXD1_DANRE_DBH_like_monooxygenase_protein_1_homolog_OS_Danio_rerio_OX_7955_GN_moxd1_PE_2_SV_	0.834587	0.789885	0.862462
																														MetazoaBrachiopodaLingulaunguis_1285906_MOXD1_MOUSE_DBH_like_monooxygenase_protein_1_OS_Mus_musculus_OX_10090_GN_Moxd1_PE_1_SV_	0		MetazoaRotiferaAdinetavaga_5178053_MOXD2_DANRE_DBH_like_monooxygenase_protein_2_homolog_OS_Danio_rerio_OX_7955_GN_moxd2_PE_2_SV_	0.707849	0.621699	0.743851		MetazoaCnidariaAureliaGenome_3053210_MOXD1_MOUSE_DBH_like_monooxygenase_protein_1_OS_Mus_musculus_OX_10090_GN_Moxd1_PE_1_SV_	0.834571	0.789952	0.862468
																														MetazoaBrachiopodaLingulaunguis_1286363_MOXD1_MOUSE_DBH_like_monooxygenase_protein_1_OS_Mus_musculus_OX_10090_GN_Moxd1_PE_1_SV_	0		MetazoaRotiferaAdinetavaga_5215441_MOXD2_DANRE_DBH_like_monooxygenase_protein_2_homolog_OS_Danio_rerio_OX_7955_GN_moxd2_PE_2_SV_	0.707775	0.621608	0.743765		MetazoaCnidariaAureliaGenome_3074810_MOXD1_DANRE_DBH_like_monooxygenase_protein_1_homolog_OS_Danio_rerio_OX_7955_GN_moxd1_PE_2_SV_	0.834571	0.789952	0.862468
																														MetazoaBrachiopodaLingulaunguis_1303258_MOXD1_HUMAN_DBH_like_monooxygenase_protein_1_OS_Homo_sapiens_OX_9606_GN_MOXD1_PE_1_SV_	0		MetazoaRotiferaAdinetavaga_5219970_MOXD2_DANRE_DBH_like_monooxygenase_protein_2_homolog_OS_Danio_rerio_OX_7955_GN_moxd2_PE_2_SV_	0.707775	0.621608	0.743765		MetazoaCnidariaAureliaGenome_3053208_MOXD1_DANRE_DBH_like_monooxygenase_protein_1_homolog_OS_Danio_rerio_OX_7955_GN_moxd1_PE_2_SV_	0.834553	0.789845	0.86243
																														MetazoaBrachiopodaLingulaunguis_1292384_MOXD1_MOUSE_DBH_like_monooxygenase_protein_1_OS_Mus_musculus_OX_10090_GN_Moxd1_PE_1_SV_	0		MetazoaRotiferaAdinetavaga_5179396_MOXD2_DANRE_DBH_like_monooxygenase_protein_2_homolog_OS_Danio_rerio_OX_7955_GN_moxd2_PE_2_SV_	0.707373	0.621195	0.743429		MetazoaCnidariaCyaneanozakii_2474_MOXD1_DANRE_DBH_like_monooxygenase_protein_1_homolog_OS_Danio_rerio_OX_7955_GN_moxd1_PE_2_SV_	0.834548	0.789854	0.862429
																														MetazoaBrachiopodaLingulaunguis_1292463_MOX12_DROME_MOXD1_homolog_2_OS_Drosophila_melanogaster_OX_7227_GN_olf413_PE_2_SV_	0		MetazoaRotiferaAdinetavaga_5187807_TBH1_CAEEL_Tyramine_beta_hydroxylase_OS_Caenorhabditis_elegans_OX_6239_GN_tbh_1_PE_1_SV_	0.707322	0.621128	0.743396		MetazoaCnidariaCyaneanozakii_2475_MOXD1_DANRE_DBH_like_monooxygenase_protein_1_homolog_OS_Danio_rerio_OX_7955_GN_moxd1_PE_2_SV_	0.834544	0.789819	0.862418
																														MetazoaCephaBranchiostomabelcheri_2800184_MOXD1_DANRE_DBH_like_monooxygenase_protein_1_homolog_OS_Danio_rerio_OX_7955_GN_moxd1_PE_2_SV_	0		MetazoaArthropodaStegodyphusmimosarum_1162516_MOXD1_CHICK_DBH_like_monooxygenase_protein_1_OS_Gallus_gallus_OX_9031_GN_MOXD1_PE_2_SV_	0.699829	0.607236	0.730315		MetazoaCnidariaAureliaGenome_3068663_MOXD1_MOUSE_DBH_like_monooxygenase_protein_1_OS_Mus_musculus_OX_10090_GN_Moxd1_PE_1_SV_	0.83454	0.789811	0.862413
																														MetazoaCephaBranchiostomabelcheri_2806456_MOXD1_DANRE_DBH_like_monooxygenase_protein_1_homolog_OS_Danio_rerio_OX_7955_GN_moxd1_PE_2_SV_	0		MetazoaCephaBranchiostomabelcheri_2807047_MOXD1_MOUSE_DBH_like_monooxygenase_protein_1_OS_Mus_musculus_OX_10090_GN_Moxd1_PE_1_SV_	0.693216	0.59603	0.725687		MetazoaCnidariaNematostellavectensis_3378361_MOXD1_CHICK_DBH_like_monooxygenase_protein_1_OS_Gallus_gallus_OX_9031_GN_MOXD1_PE_2_SV_	0.834175	0.795632	0.863662
																														MetazoaCephaBranchiostomabelcheri_2806458_MOXD1_DANRE_DBH_like_monooxygenase_protein_1_homolog_OS_Danio_rerio_OX_7955_GN_moxd1_PE_2_SV_	0		MetazoaCephaBranchiostomabelcheri_2808777_MOXD1_DANRE_DBH_like_monooxygenase_protein_1_homolog_OS_Danio_rerio_OX_7955_GN_moxd1_PE_2_SV_	0.686179	0.608716	0.721957		MetazoaCnidariaNematostellavectensis_001576MOXD1_CHICK_DBH_like_monooxygenase_protein_1_OS_Gallus_gallus_OX_9031_GN_MOXD1_PE_2_SV_	0.834175	0.795632	0.863662
																														MetazoaCephaBranchiostomabelcheri_2806457_MOXD1_DANRE_DBH_like_monooxygenase_protein_1_homolog_OS_Danio_rerio_OX_7955_GN_moxd1_PE_2_SV_	0		ChoanoflagellataEP00039Didymoecacostata_10883903_MOXD1_MOUSE_DBH_like_monooxygenase_protein_1_OS_Mus_musculus_OX_10090_GN_Moxd1_PE_1_SV_	0.681172	0.549942	0.713126		MetazoaCnidariaNematostellavectensis_3393591_MOXD1_MOUSE_DBH_like_monooxygenase_protein_1_OS_Mus_musculus_OX_10090_GN_Moxd1_PE_1_SV_	0.834148	0.795595	0.863642
																														MetazoaCephaBranchiostomabelcheri_2805495_MOXD1_DANRE_DBH_like_monooxygenase_protein_1_homolog_OS_Danio_rerio_OX_7955_GN_moxd1_PE_2_SV_	0		MetazoaCephaBranchiostomabelcheri_2807097_MOXD1_DANRE_DBH_like_monooxygenase_protein_1_homolog_OS_Danio_rerio_OX_7955_GN_moxd1_PE_2_SV_	0.670455	0.586642	0.70992		MetazoaCnidariaNematostellavectensis_3376853_MOXD1_MOUSE_DBH_like_monooxygenase_protein_1_OS_Mus_musculus_OX_10090_GN_Moxd1_PE_1_SV_	0.834147	0.795595	0.863642
																														MetazoaCephaBranchiostomabelcheri_2805496_MOXD1_DANRE_DBH_like_monooxygenase_protein_1_homolog_OS_Danio_rerio_OX_7955_GN_moxd1_PE_2_SV_	0		MetazoaVertebrateEP00066Takifugurubripes_5690438_MOXD2_DANRE_DBH_like_monooxygenase_protein_2_homolog_OS_Danio_rerio_OX_7955_GN_moxd2_PE_2_SV_	0.639758	0.517954	0.685108		MetazoaCnidariaNematostellavectensis_3395051_MOXD1_CHICK_DBH_like_monooxygenase_protein_1_OS_Gallus_gallus_OX_9031_GN_MOXD1_PE_2_SV_	0.83413	0.795579	0.863629
																														MetazoaCephaBranchiostomabelcheri_2805497_MOXD1_DANRE_DBH_like_monooxygenase_protein_1_homolog_OS_Danio_rerio_OX_7955_GN_moxd1_PE_2_SV_	0		MetazoaVertebrateEP00067Daniorerio_5722627_MOXD2_DANRE_DBH_like_monooxygenase_protein_2_homolog_OS_Danio_rerio_OX_7955_GN_moxd2_PE_2_SV_	0.639758	0.517954	0.685108		MetazoaCnidariaNematostellavectensis_002529MOXD1_MOUSE_DBH_like_monooxygenase_protein_1_OS_Mus_musculus_OX_10090_GN_Moxd1_PE_1_SV_	0.834128	0.795574	0.863627
																														MetazoaCephaBranchiostomabelcheri_2805498_MOXD1_DANRE_DBH_like_monooxygenase_protein_1_homolog_OS_Danio_rerio_OX_7955_GN_moxd1_PE_2_SV_	0		MetazoaCnidariaParamuriceabiscaya_410483_MOXD1_MOUSE_DBH_like_monooxygenase_protein_1_OS_Mus_musculus_OX_10090_GN_Moxd1_PE_1_SV_	0.63323	0.495329	0.667508		MetazoaCnidariaFungiascutaria_3189145_MOXD1_MOUSE_DBH_like_monooxygenase_protein_1_OS_Mus_musculus_OX_10090_GN_Moxd1_PE_1_SV_	0.833917	0.795168	0.863436
																														MetazoaCephaBranchiostomabelcheri_2815105_MOXD1_MOUSE_DBH_like_monooxygenase_protein_1_OS_Mus_musculus_OX_10090_GN_Moxd1_PE_1_SV_	0		MetazoaEchinodermataAcanthasterplanci_3782048_MOXD1_MOUSE_DBH_like_monooxygenase_protein_1_OS_Mus_musculus_OX_10090_GN_Moxd1_PE_1_SV_	0.632355	0.499603	0.674165		MetazoaCnidariaStylophorapistillata_3667552_MOXD1_MOUSE_DBH_like_monooxygenase_protein_1_OS_Mus_musculus_OX_10090_GN_Moxd1_PE_1_SV_	0.833917	0.795168	0.863436
																														MetazoaCephaBranchiostomabelcheri_2832535_MOXD1_DANRE_DBH_like_monooxygenase_protein_1_homolog_OS_Danio_rerio_OX_7955_GN_moxd1_PE_2_SV_	0		MetazoaPlacozoaHoilungiahongkongensis_4544230_MOXD1_HUMAN_DBH_like_monooxygenase_protein_1_OS_Homo_sapiens_OX_9606_GN_MOXD1_PE_1_SV_	0.605473	0.50951	0.649829		MetazoaCnidariaFungiascutaria_3189552_MOXD1_MOUSE_DBH_like_monooxygenase_protein_1_OS_Mus_musculus_OX_10090_GN_Moxd1_PE_1_SV_	0.833917	0.795168	0.863436
																														MetazoaVertebrateAnoliscarolinensis_6312651_MOXD1_CHICK_DBH_like_monooxygenase_protein_1_OS_Gallus_gallus_OX_9031_GN_MOXD1_PE_2_SV_	0		MetazoaPlacozoaHoilungiahongkongensis_4538068_MOXD1_HUMAN_DBH_like_monooxygenase_protein_1_OS_Homo_sapiens_OX_9606_GN_MOXD1_PE_1_SV_	0.601947	0.505552	0.647994		MetazoaCnidariaStylophorapistillata_3680935_MOXD1_DANRE_DBH_like_monooxygenase_protein_1_homolog_OS_Danio_rerio_OX_7955_GN_moxd1_PE_2_SV_	0.833917	0.795168	0.863436
																														MetazoaVertebrateGallusgallus_6422085_MOXD1_CHICK_DBH_like_monooxygenase_protein_1_OS_Gallus_gallus_OX_9031_GN_MOXD1_PE_2_SV_	0		MetazoaPlacozoaHoilungiahongkongensis_4544231_MOX11_DROME_MOXD1_homolog_1_OS_Drosophila_melanogaster_OX_7227_GN_CG5235_PE_2_SV_	0.601947	0.505552	0.647994		MetazoaCnidariaLucernariaquadricornis_43417_MOXD1_DANRE_DBH_like_monooxygenase_protein_1_homolog_OS_Danio_rerio_OX_7955_GN_moxd1_PE_2_SV_	0.833896	0.788818	0.861929
																														MetazoaVertebrateGallusgallus_6427766_MOXD1_CHICK_DBH_like_monooxygenase_protein_1_OS_Gallus_gallus_OX_9031_GN_MOXD1_PE_2_SV_	0		MetazoaCnidariaFungiascutaria_3201119_MOXD2_DANRE_DBH_like_monooxygenase_protein_2_homolog_OS_Danio_rerio_OX_7955_GN_moxd2_PE_2_SV_	0.571481	0.483759	0.619974		MetazoaCnidariaLucernariaquadricornis_61955_MOXD1_MOUSE_DBH_like_monooxygenase_protein_1_OS_Mus_musculus_OX_10090_GN_Moxd1_PE_1_SV_	0.833896	0.788818	0.861929
[truncated: 4 more rows]
[truncated: 106 more columns]
